# Supplementary material for: Stereotyped transcriptomic transformation of somatosensory neurons in response to injury
Source: eLife. 2019 Oct 8;8:e49679. doi: 10.7554/eLife.49679 (PMC6783272; doi:10.7554/eLife.49679)
Supplement: Supplementary file 1. — Quantitation was carried out by counting positive neurons in multilabel ISH images of trigeminal ganglion sections from 3 mice of a given genotype and injury model. Expression ratios were calculated for each section and used to determine mean and standard deviation. Significant differences in the proportion of a given population of neurons expressing a marker were determined using Welch's t-test (one-tailed); p-values>0.0001 are reported explicitly. [file elife-49679-supp1.xlsx]

## Sheet: Sheet1
Table S1. Quantitation and statistical analysis of ISH data
Quantitation was carried out by counting positive neurons in multilabel ISH images of trigeminal ganglion sections from 3 mice of a given genotype and injury model. Expression ratios were calculated for each section and used to determine mean and standard deviation (variation may include regional differences in the ganglion). Significant differences in the proportion of a given population of neur…
Fig. 2 (Counts from 3 uninjured control mice and 3 mice 2 days after IOT)
										Welch's t-test of difference between expression in uninjured
Uninjured neuron expression						Injured neuron expression				and injured (2 days after IOT) trigeminal neurons
	mean %	s.d.	N (sections)	Neurons		mean %	s.d.	N (sections)	Atf3-neurons		P-value
Trpv1	22.4638	10.8909	12	966		2.45007	1.77747	9	1482		<0.0001
Tac1	32.0369	10.0445	12	1038		2.69316	2.03629	9	1387		<0.0001
Calca	39.8198	11.5256	12	1159		7.27869	3.29371	9	1619		<0.0001
Grik1	28.6879	7.18257	12	755		0.936949	1.51791	9	679		<0.0001
Scn10a	46.2338	10.4169	12	1086		2.76121	1.62304	9	1460		<0.0001
Piezo2	66.8684	19.0881	12	824		18.2284	4.27646	9	1514		<0.0001
Gal	11.5572	9.08909	12	910		55.2387	17.9634	9	1372		<0.0001
Fig. 4a (Counts from 3 mice for each injury model)
% injured (Atf3-positive) neurons expressing gene
	IOT sham surgery					Facial injury					Scratch lesions
	mean %	s.d.	N (sections)	Atf3 -neurons		mean %	s.d.	N (sections)	Atf3 -neurons		mean %	s.d.	N (sections)	Atf3 -neurons
Sox11	98.6111	4.16667	9	90		91.9767	7.8763	8	90		95	6.22676	5	109
Sema6a	100	0	5	44		97.2409	3.94332	8	103		100	3.11747	5	118
Csf1	96.5394	6.65695	9	104		84.8585	12.8241	7	80		91.5475	18.136	14	468
Gal	80.3039	7.0353	10	138		45.6067	25.954	17	177		63.4749	21.8058	12	371
Fig. 4b (Counts from 3 mice for each injury model)
% injured (Atf3-positive) neurons expressing gene
	IOT sham surgery					Facial injury					Scratch lesions
	mean %	s.d.	N (sections)	Atf3 -neurons		mean %	s.d.	N (sections)	Atf3 -neurons		mean %	s.d.	N (sections)	Atf3 -neurons
Scn10a	16.521	11.0603	10	137		13.3338	13.9952	19	142		19.7429	8.22128	8	228
Calca	4.74359	6.95742	5	57		5.05401	5.17475	8	165		2.39753	2.71978	10	196
Tac1	0.2	0.2	5	57		2.54175	3.00117	8	165		1	2.10819	10	197
Trpv1	7.97015	5.72107	8	84		11.6999	8.49452	8	103		22.0655	10.3367	5	118
Brown-Forsythe ANOVA test with Dunnett's multiple comparison test (comparing % expression in injured cells in model with % expression in uninjured cells and % expression in injured cells 2 days post IOT).
Versus uninjured					Versus 2 days post IOT
	IOT-sham	Facial injury	Scratch			IOT-sham	Facial injury	Scratch
Scn10a	<0.0001	<0.0001	<0.0001		Scn10a	0.0065	0.0087	0.001
Calca	<0.0001	<0.0001	<0.0001		Calca	0.6456	0.4966	0.0056
Tac1	<0.0001	<0.0001	<0.0001		Tac1	0.0095	0.9806	0.1537
Trpv1	0.0022	0.042	0.9956		Trpv1	0.0522	0.0317	0.0202
Fig. 6 (Counts from 7 day and 21 day post IOT, 3 mice each)
% of injured cells that have recovered (tdTomato only / total tdTomato)
	mean % of total	s.d.	N (sections)	Neurons		Welch's t-test of difference in recovered neurons between days
7 days	10.9611	5.30972	23	1449		P-value
21 days	42.666	14.7286	24	1523		<0.0001
Counts from 21 days post injury												Welch's t-test of difference between marker expression
% in injured neurons						% in recovered neurons						in injured and recovered cells
	mean %	s.d.	N (sections)	Neurons			mean %	s.d.	N (sections)	Neurons		P-value
Calca	3.42996	3.1015	15	1712		Calca	42.8239	17	15	480		<0.0001
Scn10a	2.58606	2.17203	11	721		Scn10a	42.1507	11.3	11	368		<0.0001
