# Supplementary material for: Stereotyped transcriptomic transformation of somatosensory neurons in response to injury
Source: eLife. 2019 Oct 8;8:e49679. doi: 10.7554/eLife.49679 (PMC6783272; doi:10.7554/eLife.49679)
Supplement: Supplementary file 2. — The clustering in Figure 5 was used as a framework to search for markers for the I1 versus I2 clusters using the FindMarkers function and the default Wilcoxon rank sum test in Seurat; a minimum criterion for inclusion was expression in 20% of cells. Markers for I1 and I2 are displayed in separate sheets (click through tabs at the bottom of the spreadsheet). [file elife-49679-supp2.xlsx]

## Sheet: Overview
Table S2. Genes that differentiate I1 from I2
The clustering in Fig. 5 was used as a framework to search for markers for the I1 versus I2 clusters using the FindMarkers function and the default Wilcoxon rank sum test in Seurat; a minimum criterion for inclusion was expression in 20% of cells. Markers for I1 and I2 are displayed in separate sheets (click through tabs at the bottom of the spreadsheet).
p_val: p-value
avg_logFC : Mean ln(fold-change of expression)
pct.1: fraction of (I1+I2) cells positive
pct.2: fraction of non (I1+I2) cells positive
p_val_adj: adjusted p-value

## Sheet: I1-enriched
	p_val	avg_logFC	pct.1	pct.2	p_val_adj
Etl4	8.42438e-149	1.68889	0.91	0.404	1.86726e-144
Dlg2.1	5.37404e-146	1.51281	0.893	0.418	1.19116e-141
Sgcz	6.89512e-142	1.37155	0.951	0.592	1.5283e-137
Map2	1.11766e-126	1.22322	0.862	0.309	2.47729e-122
Fam155a	6.77904e-116	1.10632	0.91	0.46	1.50257e-111
Pcdh9	5.12651e-115	1.09063	0.978	0.686	1.13629e-110
Pcdh7	2.99437e-113	1.39512	0.779	0.243	6.63703e-109
Gfra1	1.70798e-112	1.23041	0.8	0.243	3.78574e-108
RP23-416J8.1	2.28968e-111	1.46737	0.703	0.143	5.07507e-107
Lingo2	4.78386e-105	1.10089	0.89	0.473	1.06034e-100
Palld	8.69253e-103	1.26011	0.738	0.205	1.9267e-98
Nlgn1	1.24116e-86	1.1556	0.723	0.242	2.75104e-82
Tnik	9.34893e-86	0.892747	0.927	0.678	2.07219e-81
Fat3	1.29417e-85	1.075	0.701	0.205	2.86852e-81
Pbx1	5.36946e-85	1.26814	0.694	0.227	1.19014e-80
Grid2	4.72671e-83	0.931399	0.878	0.51	1.04767e-78
Dlgap1	1.45772e-79	0.760199	0.962	0.799	3.23104e-75
Nrg3	4.31401e-76	0.735443	0.982	0.869	9.56199e-72
Lrfn5	5.37374e-75	0.885976	0.892	0.599	1.19109e-70
Dennd1a	6.71346e-71	0.959636	0.684	0.252	1.48804e-66
Large	3.40173e-70	1.06371	0.837	0.545	7.53993e-66
Unc5c	1.27763e-69	1.15339	0.638	0.208	2.83187e-65
Gm20754	1.43076e-69	1.25466	0.498	0.081	3.17129e-65
Car10	1.42579e-67	0.870213	0.737	0.327	3.16027e-63
Sorcs3	1.74569e-66	1.26366	0.508	0.096	3.86932e-62
Fam19a2	3.4982e-66	1.04224	0.644	0.235	7.75376e-62
Epha6	2.18992e-64	0.864919	0.701	0.285	4.85396e-60
Pip5k1b	3.47565e-64	1.2211	0.661	0.257	7.70377e-60
Nrxn3	5.35305e-64	0.897623	0.862	0.594	1.1865e-59
Kcnq3	6.75676e-64	0.871681	0.711	0.299	1.49764e-59
Nav2	4.46268e-63	0.765955	0.811	0.433	9.89153e-59
Rasgrf2	3.73519e-62	0.904565	0.612	0.191	8.27905e-58
Dach1	1.03086e-61	1.05469	0.503	0.101	2.2849e-57
Pcdh15	7.72364e-58	0.836974	0.683	0.26	1.71194e-53
Dmd	6.91561e-57	1.11228	0.713	0.361	1.53285e-52
Elmo1	1.92463e-56	0.891681	0.566	0.18	4.26593e-52
Ptprd	2.16843e-56	0.993941	0.83	0.535	4.80632e-52
Mgat4c	1.64509e-55	1.18076	0.474	0.102	3.64634e-51
Gpr158	2.3153e-55	0.654626	0.895	0.617	5.13186e-51
Nkain2	2.46761e-54	0.656447	0.944	0.716	5.46945e-50
Nkain3	5.6543e-54	1.00289	0.447	0.084	1.25328e-49
Cntnap2	6.00738e-54	0.465529	0.986	0.908	1.33154e-49
Unc5cl	1.16247e-53	1.01172	0.803	0.478	2.57662e-49
Caln1	2.81854e-52	1.01147	0.808	0.475	6.24729e-48
Ryr2	1.00916e-51	0.809214	0.5	0.121	2.2368e-47
Khdrbs3	2.90659e-51	0.863799	0.554	0.188	6.44245e-47
Clstn2	6.36246e-51	0.839521	0.549	0.178	1.41024e-46
Stxbp5l	6.70361e-51	0.8245	0.528	0.156	1.48585e-46
Phactr2	4.2815e-50	0.649658	0.785	0.455	9.48995e-46
Htr1f	7.0587e-50	1.03656	0.551	0.178	1.56456e-45
Atp8a2	7.99209e-50	0.860946	0.601	0.243	1.77145e-45
Pappa	9.96198e-50	0.941664	0.411	0.07	2.20807e-45
Gabrg1	2.75998e-49	0.857485	0.374	0.045	6.1175e-45
Robo1	5.02383e-49	0.827749	0.47	0.114	1.11353e-44
Brip1os	8.77894e-49	0.775104	0.7	0.352	1.94585e-44
Stk39	3.26414e-48	0.810796	0.66	0.326	7.23496e-44
Snrpn	6.64968e-48	0.80656	0.415	0.076	1.4739e-43
Man1a	4.52732e-47	0.896403	0.494	0.136	1.00348e-42
Gm17359	3.01206e-46	0.757753	0.707	0.371	6.67623e-42
Thsd7b	6.02067e-45	0.873294	0.452	0.117	1.33448e-40
Arid5b	1.04885e-44	0.773648	0.454	0.117	2.32477e-40
4930556J24Rik	3.01885e-44	0.795049	0.775	0.466	6.69128e-40
Ano4	1.47724e-43	0.652976	0.7	0.359	3.27431e-39
Frmpd4	1.7334e-43	0.817092	0.611	0.273	3.84209e-39
Csmd2	1.17895e-42	0.696359	0.596	0.248	2.61315e-38
Fhod3	1.54554e-42	0.746709	0.408	0.089	3.42569e-38
Cntn1	1.836e-42	0.577285	0.812	0.523	4.0695e-38
Edil3	3.20707e-42	0.659667	0.818	0.562	7.10847e-38
Csmd3	9.67071e-42	1.03568	0.494	0.183	2.14351e-37
Airn	1.53997e-41	0.752224	0.486	0.158	3.41333e-37
Zfp13	1.9722e-41	0.592352	0.913	0.666	4.37139e-37
Terb1	5.68744e-41	1.02551	0.506	0.193	1.26062e-36
Gm44905	6.60463e-41	1.75973	0.357	0.07	1.46392e-36
1700034P13Rik	1.83391e-40	0.957833	0.515	0.195	4.06487e-36
Hs3st5	5.36029e-40	0.596183	0.784	0.49	1.18811e-35
Spag5	8.0226e-40	0.553359	0.99	0.97	1.77821e-35
Epb41	5.46704e-39	0.573057	0.713	0.406	1.21177e-34
Tmtc1	9.20984e-39	0.68186	0.648	0.324	2.04136e-34
Ryr3	1.75183e-38	0.958931	0.445	0.143	3.88294e-34
Adgrb3	1.87e-38	0.745316	0.53	0.211	4.14485e-34
Zfpm2	2.80003e-38	0.793264	0.299	0.035	6.20627e-34
Pde4b	5.17358e-38	0.692835	0.533	0.211	1.14672e-33
Gabrb3	6.41728e-38	0.604125	0.685	0.364	1.42239e-33
Tmem163	8.44138e-38	0.62112	0.549	0.211	1.87103e-33
Pou2f1	1.3187e-37	0.68261	0.61	0.304	2.9229e-33
Rab3c	1.81276e-37	0.638495	0.595	0.273	4.01798e-33
Sntg1	6.37469e-37	0.720347	0.397	0.106	1.41295e-32
Ntng1	1.08033e-36	0.913871	0.372	0.094	2.39455e-32
Ddr2	2.06888e-36	0.794853	0.585	0.27	4.58567e-32
Gm35911	2.76404e-36	0.848159	0.724	0.458	6.12649e-32
Strbp	5.52051e-36	0.628282	0.65	0.344	1.22362e-31
Gria4	6.18918e-36	0.687812	0.56	0.245	1.37183e-31
Cttnbp2	2.37627e-35	0.681989	0.526	0.215	5.267e-31
Folh1	8.60537e-35	0.750176	0.274	0.03	1.90738e-30
Brca2	1.15506e-34	0.724916	0.549	0.252	2.56019e-30
Mcc	1.98532e-34	0.708884	0.369	0.094	4.40046e-30
Amph	2.82125e-34	0.679868	0.535	0.24	6.2533e-30
Zfp804b	4.07398e-34	1.13924	0.37	0.104	9.02998e-30
Cdh18	3.80134e-33	0.861729	0.493	0.205	8.42566e-29
Mad1l1	5.45228e-33	0.520476	0.98	0.95	1.2085e-28
Adam22	1.94262e-32	0.521927	0.642	0.336	4.30582e-28
Ktn1	1.98582e-32	0.600402	0.561	0.267	4.40156e-28
Gm20642	2.37113e-32	0.654157	0.509	0.215	5.25561e-28
Chrm3	2.83297e-32	0.965791	0.284	0.045	6.27929e-28
A230006K03Rik	9.17143e-32	0.705531	0.254	0.029	2.03285e-27
Agbl4	1.07814e-31	0.631736	0.574	0.285	2.3897e-27
Cinp	1.48473e-31	0.679507	0.602	0.314	3.29091e-27
Fam169a	2.70849e-31	0.795056	0.402	0.131	6.00337e-27
Rab23	2.79057e-31	0.838527	0.582	0.315	6.1853e-27
Gm20680	2.96093e-31	0.787288	0.504	0.23	6.56289e-27
Frmd4a	4.30604e-31	0.561729	0.674	0.394	9.54434e-27
Gm8257	7.50236e-31	0.702943	0.42	0.153	1.6629e-26
Ndst4	1.27795e-30	0.653906	0.343	0.087	2.83258e-26
Gm28928	1.67344e-30	0.935571	0.34	0.094	3.70918e-26
Dgkb	1.99417e-30	0.707017	0.357	0.106	4.42008e-26
Enah	2.23305e-30	0.482392	0.79	0.545	4.94956e-26
Pzp	2.46337e-30	0.63	0.38	0.119	5.46005e-26
Cadm2	2.97631e-30	0.509437	0.801	0.555	6.59699e-26
Rhd	8.72979e-30	0.703029	0.686	0.458	1.93496e-25
Esrrg	1.02751e-29	0.677422	0.254	0.035	2.27748e-25
A830018L16Rik	1.2212e-29	0.70009	0.544	0.273	2.7068e-25
Frmd5	1.7295e-29	0.627052	0.47	0.196	3.83344e-25
Nebl	4.64164e-29	0.527718	0.63	0.346	1.02882e-24
Mmp16	4.6792e-29	0.421062	0.891	0.676	1.03715e-24
C230004F18Rik	9.63611e-29	0.573013	0.477	0.196	2.13584e-24
Dnajc17	1.36642e-28	0.593687	0.642	0.374	3.02868e-24
Ptpn4	1.39769e-28	0.679202	0.477	0.213	3.09799e-24
Rbfox1	2.27922e-28	0.319348	0.989	0.93	5.0519e-24
Lncenc1	2.90261e-28	0.763671	0.434	0.174	6.43363e-24
Tmem108	5.24783e-28	0.596244	0.252	0.04	1.16318e-23
Elavl2	7.29908e-28	0.430273	0.865	0.723	1.61784e-23
Otud7b	9.30566e-28	0.571302	0.467	0.198	2.0626e-23
Mapt	9.41783e-28	0.480196	0.969	0.899	2.08746e-23
Klhl1	1.52577e-27	0.588384	0.452	0.188	3.38188e-23
Nr3c2	2.34359e-27	0.596759	0.324	0.089	5.19456e-23
Ptchd4	2.4573e-27	0.560738	0.27	0.052	5.44662e-23
Arpp21	3.40763e-27	0.602404	0.36	0.116	7.55301e-23
Pcnx	3.48599e-27	0.473321	0.672	0.394	7.7267e-23
Gm28153	9.52627e-27	0.457705	0.946	0.826	2.1115e-22
Mical2	1.3311e-26	0.54183	0.215	0.023	2.95037e-22
Itpr1	1.73234e-26	0.505147	0.369	0.121	3.83973e-22
Prss41	1.75826e-26	0.718966	0.414	0.169	3.89719e-22
Cacna2d3	3.34014e-26	0.465559	0.698	0.436	7.40342e-22
Cpm	4.13179e-26	0.587514	0.444	0.195	9.15811e-22
Smurf2	4.22591e-26	0.628289	0.608	0.354	9.36673e-22
Ccdc85a	4.45476e-26	0.537997	0.696	0.451	9.87398e-22
Galnt13	5.04024e-26	0.536069	0.607	0.342	1.11717e-21
Gabra2	5.14831e-26	0.524185	0.559	0.294	1.14112e-21
Slit2	5.30246e-26	0.625811	0.307	0.084	1.17529e-21
Grik2	5.74156e-26	0.53812	0.483	0.227	1.27262e-21
Plek2	6.44902e-26	0.589642	0.581	0.322	1.42942e-21
Mkl1	7.79182e-26	0.514947	0.434	0.176	1.72706e-21
Nfia	1.70455e-25	0.514204	0.554	0.287	3.77813e-21
Arhgap6	2.1201e-25	0.68721	0.24	0.044	4.69921e-21
Dtna	2.36037e-25	0.498347	0.667	0.414	5.23177e-21
Pacs1	2.48975e-25	0.530517	0.357	0.122	5.51854e-21
Gm44875	2.55706e-25	0.561786	0.435	0.183	5.66772e-21
Kcnu1	3.05664e-25	0.603002	0.392	0.151	6.77505e-21
Mctp1	4.77039e-25	0.57513	0.285	0.072	1.05736e-20
Pde1a	5.11166e-25	0.708409	0.208	0.025	1.133e-20
Grid1	6.29738e-25	0.546651	0.421	0.171	1.39582e-20
Tacc2	8.28828e-25	0.563596	0.396	0.156	1.8371e-20
Glg1	1.41023e-24	0.493242	0.777	0.549	3.12578e-20
Astn2	1.82552e-24	0.420689	0.71	0.453	4.04625e-20
Casc5	2.0524e-24	0.68235	0.27	0.067	4.54914e-20
Kitl	2.1251e-24	0.515791	0.379	0.139	4.71029e-20
Zcchc7	2.61071e-24	0.477044	0.651	0.398	5.78664e-20
Adam23	2.84077e-24	0.397049	0.762	0.53	6.29656e-20
Shcbp1l	3.23061e-24	0.599402	0.377	0.143	7.16064e-20
Nbea	5.18232e-24	0.574163	0.413	0.181	1.14866e-19
Tom1l2	6.84565e-24	0.407205	0.896	0.752	1.51734e-19
Pla2g10	1.31287e-23	0.588838	0.326	0.106	2.90997e-19
Cntn4	2.08622e-23	0.735786	0.327	0.117	4.6241e-19
Lgi1	2.11907e-23	0.536249	0.347	0.121	4.69691e-19
Fgfr2	7.79557e-23	0.46694	0.586	0.334	1.72789e-18
Mapkbp1	1.1176e-22	0.492443	0.353	0.128	2.47716e-18
Prkg1	1.49362e-22	0.355469	0.924	0.804	3.31061e-18
B230312C02Rik	2.02647e-22	0.627365	0.303	0.099	4.49167e-18
Ppm1e	2.13072e-22	0.453812	0.401	0.161	4.72273e-18
Fam110b	2.44076e-22	0.481706	0.382	0.154	5.40995e-18
Khdrbs2	2.65625e-22	0.497943	0.717	0.512	5.88757e-18
Fam188b	2.71701e-22	0.582721	0.343	0.131	6.02225e-18
Myo10	2.73816e-22	0.464812	0.748	0.537	6.06914e-18
Tex22	2.84915e-22	0.627367	0.257	0.067	6.31515e-18
Rab31	4.24013e-22	0.47257	0.49	0.242	9.39825e-18
Tenm3	8.85754e-22	0.490443	0.638	0.408	1.96327e-17
Gm15341	8.89174e-22	0.721318	0.249	0.064	1.97085e-17
Nfib	1.67004e-21	0.451949	0.389	0.159	3.70163e-17
Gm15398	1.8269e-21	0.469779	0.239	0.055	4.04933e-17
Mdga2	1.96188e-21	0.38103	0.857	0.686	4.34851e-17
Rimbp2	4.53564e-21	0.437688	0.232	0.05	1.00532e-16
Rapgef4	7.08651e-21	0.405258	0.718	0.485	1.57072e-16
Unc80	7.20315e-21	0.473118	0.416	0.188	1.59658e-16
Lsamp	1.02006e-20	0.507094	0.87	0.713	2.26095e-16
Lrrc16a	1.02163e-20	0.48613	0.313	0.107	2.26445e-16
Gabrb1	1.47755e-20	0.543516	0.346	0.139	3.27498e-16
Asic3	2.73023e-20	0.493483	0.306	0.104	6.05156e-16
3300002A11Rik	2.90467e-20	0.781802	0.515	0.304	6.43819e-16
Nrxn1	3.38892e-20	0.313631	0.947	0.883	7.51153e-16
Igf1	5.14964e-20	0.506725	0.221	0.052	1.14142e-15
Bptf	5.94084e-20	0.399679	0.792	0.584	1.31679e-15
Hemgn	8.58295e-20	0.536562	0.257	0.076	1.90241e-15
Gm30382	9.14338e-20	0.467903	0.323	0.121	2.02663e-15
Tns3	9.70593e-20	0.500268	0.255	0.072	2.15132e-15
Ulk4	1.02747e-19	0.728032	0.512	0.309	2.27738e-15
Ezh2	1.2927e-19	0.458245	0.283	0.094	2.86528e-15
Slc2a13	1.49918e-19	0.417593	0.327	0.121	3.32292e-15
Ntrk2	1.62482e-19	0.479811	0.343	0.138	3.60141e-15
Slc26a8	1.63646e-19	0.535721	0.335	0.138	3.6272e-15
Kcnh1	2.23283e-19	0.448134	0.323	0.122	4.94906e-15
Epb41l4b	2.63443e-19	0.421609	0.439	0.211	5.83922e-15
Orc2	3.69378e-19	0.499977	0.52	0.297	8.18726e-15
Ttll5	7.0715e-19	0.426268	0.369	0.156	1.5674e-14
Meis2	7.41484e-19	0.437539	0.353	0.146	1.6435e-14
Alcam	8.91224e-19	0.436558	0.605	0.401	1.9754e-14
Ell2	1.03581e-18	0.417279	0.497	0.272	2.29586e-14
Fgd1	1.15405e-18	0.482639	0.268	0.091	2.55796e-14
Cdh13	1.40447e-18	0.482823	0.219	0.055	3.11301e-14
Arhgap42	1.49835e-18	0.4346	0.503	0.273	3.32109e-14
B4galnt3	1.60102e-18	0.569616	0.217	0.057	3.54866e-14
Vav3	2.43648e-18	0.426378	0.288	0.101	5.40047e-14
Maf	2.66695e-18	0.429491	0.323	0.124	5.9113e-14
9430076C15Rik	2.6995e-18	0.425794	0.272	0.092	5.98344e-14
Hivep2	2.79927e-18	0.405447	0.619	0.409	6.20459e-14
C230088H06Rik	4.00667e-18	0.535269	0.337	0.143	8.88079e-14
Limch1	6.95101e-18	0.447594	0.339	0.143	1.54069e-13
Gm43376	9.16835e-18	0.424376	0.244	0.076	2.03217e-13
Snhg14	1.14059e-17	0.408353	0.556	0.327	2.52812e-13
Nrg3os	1.52326e-17	0.437797	0.314	0.124	3.37631e-13
Sema5a	1.55994e-17	0.476721	0.243	0.076	3.4576e-13
1700003G18Rik	1.78297e-17	0.463554	0.238	0.072	3.95196e-13
Hcn1	1.93593e-17	0.299919	0.844	0.676	4.29098e-13
Heatr5a	2.52496e-17	0.455323	0.441	0.233	5.59657e-13
Prpf6	3.00642e-17	0.445997	0.475	0.277	6.66374e-13
Adgrg2	6.33563e-17	0.416985	0.287	0.104	1.40429e-12
Rps6ka1	8.29492e-17	0.460565	0.239	0.079	1.83857e-12
Cx3cr1	9.01288e-17	0.441958	0.372	0.174	1.99771e-12
Tmc1	9.08258e-17	0.546426	0.264	0.096	2.01315e-12
Fancl	1.04036e-16	0.503577	0.313	0.134	2.30595e-12
Ttc28	1.11113e-16	0.371214	0.379	0.174	2.46282e-12
Dgkg	1.11186e-16	0.533203	0.323	0.141	2.46445e-12
Srgap2	1.18562e-16	0.373819	0.47	0.25	2.62793e-12
Apbb2	1.42422e-16	0.351276	0.53	0.3	3.15678e-12
Dock4	1.44862e-16	0.411804	0.517	0.307	3.21086e-12
Map7d1	1.67296e-16	0.305307	0.81	0.619	3.70811e-12
Sdk1	2.00786e-16	0.297147	0.741	0.529	4.45042e-12
Chchd3	2.75545e-16	0.385736	0.46	0.25	6.10746e-12
Gria3	2.85879e-16	0.394587	0.274	0.101	6.33651e-12
Zfp780b	2.91708e-16	0.442631	0.359	0.173	6.46571e-12
6030443J06Rik	2.9309e-16	0.418512	0.26	0.092	6.49635e-12
Onecut2	3.51693e-16	0.338367	0.591	0.374	7.79528e-12
Brinp1	3.55104e-16	0.444769	0.351	0.166	7.87088e-12
Peak1	3.66454e-16	0.393404	0.441	0.235	8.12246e-12
Adgrl3	4.09616e-16	0.386268	0.598	0.418	9.07915e-12
Setbp1	5.42995e-16	0.409475	0.407	0.205	1.20355e-11
Sema3e	5.47361e-16	0.522439	0.516	0.32	1.21323e-11
Bicd1	5.78065e-16	0.320752	0.631	0.416	1.28128e-11
Nck1	6.98593e-16	0.500798	0.356	0.168	1.54843e-11
Tmem117	7.08032e-16	0.40034	0.392	0.198	1.56935e-11
Ahi1	7.5062e-16	0.4171	0.5	0.297	1.66375e-11
Tmem245	8.3699e-16	0.440161	0.429	0.227	1.85519e-11
Scn8a	8.72977e-16	0.373254	0.517	0.304	1.93495e-11
2019-03-01	1.00493e-15	0.44282	0.332	0.153	2.22743e-11
5330434G04Rik	1.05886e-15	0.366615	0.645	0.44	2.34697e-11
Ahcyl2	1.09283e-15	0.387408	0.427	0.227	2.42226e-11
Dab1	1.23886e-15	0.400192	0.303	0.124	2.74593e-11
Pole	1.23924e-15	0.566181	0.215	0.069	2.74678e-11
Ehbp1	1.31136e-15	0.35902	0.735	0.57	2.90662e-11
Sag	1.40154e-15	0.433732	0.247	0.089	3.1065e-11
Dclk1	1.8272e-15	0.335699	0.562	0.351	4.04999e-11
Focad	1.84034e-15	0.339574	0.47	0.255	4.07911e-11
Acyp2	2.36032e-15	0.362985	0.518	0.309	5.23165e-11
Kcnq2	2.36294e-15	0.312708	0.451	0.235	5.23745e-11
1700061I17Rik	2.435e-15	0.487271	0.463	0.273	5.39719e-11
Hhla1	2.52798e-15	0.500313	0.227	0.077	5.60327e-11
Dennd4c	2.60077e-15	0.463921	0.488	0.292	5.76461e-11
Lpp	2.98407e-15	0.290941	0.918	0.8	6.6142e-11
2019-03-03	3.71737e-15	0.361189	0.221	0.07	8.23955e-11
Gucy1a2	4.3474e-15	0.384916	0.231	0.081	9.636e-11
Grm8	4.76876e-15	0.577116	0.251	0.097	1.057e-10
Arfgap3	4.77894e-15	0.333297	0.719	0.534	1.05925e-10
Myo15	4.9674e-15	0.439207	0.418	0.232	1.10102e-10
Scn1a	5.98582e-15	0.377177	0.27	0.106	1.32676e-10
Nrcam	6.13509e-15	0.361389	0.443	0.24	1.35984e-10
Plxna2	6.78044e-15	0.458238	0.368	0.185	1.50288e-10
Gm15417	6.91684e-15	0.383256	0.31	0.136	1.53312e-10
Cntnap5a	8.41452e-15	0.4735	0.34	0.161	1.86508e-10
Golim4	9.64214e-15	0.385295	0.257	0.097	2.13718e-10
Gm20388	9.85304e-15	0.266187	0.89	0.752	2.18393e-10
2810459M11Rik	1.06833e-14	0.351628	0.386	0.193	2.36795e-10
Arhgef3	1.07281e-14	0.461216	0.296	0.131	2.37787e-10
Gm26534	1.30506e-14	0.62187	0.317	0.154	2.89267e-10
Ptprn2	1.3788e-14	0.423602	0.315	0.144	3.05611e-10
Trim36	1.52839e-14	0.348627	0.571	0.359	3.38767e-10
Glis3	1.71416e-14	0.528479	0.419	0.237	3.79943e-10
Olfm2	1.94228e-14	0.399853	0.315	0.146	4.30507e-10
Clmp	2.13493e-14	0.29373	0.377	0.181	4.73207e-10
Hdac1	2.19748e-14	0.338787	0.225	0.077	4.87072e-10
Cnksr2	2.30869e-14	0.36895	0.219	0.074	5.1172e-10
Gpc6	2.62802e-14	0.477987	0.3	0.138	5.82502e-10
Plk4	2.68248e-14	0.506964	0.326	0.158	5.94573e-10
Gm17058	2.69765e-14	0.423704	0.307	0.143	5.97935e-10
Pde4d	3.55904e-14	0.287241	0.654	0.431	7.88862e-10
Gas6	3.93698e-14	0.34837	0.369	0.181	8.72633e-10
Dscam	4.60947e-14	0.350784	0.428	0.233	1.02169e-09
Gm13231	4.93245e-14	0.369449	0.218	0.076	1.09328e-09
Naaladl2	5.0384e-14	0.302439	0.62	0.409	1.11676e-09
Rc3h2	5.1277e-14	0.378957	0.604	0.419	1.13655e-09
Tm9sf4	5.61735e-14	0.437272	0.388	0.205	1.24509e-09
Adgrl2	5.9078e-14	0.300873	0.314	0.141	1.30946e-09
Klf12	6.73012e-14	0.324877	0.264	0.106	1.49173e-09
Acvr1	7.78042e-14	0.370845	0.401	0.216	1.72453e-09
Wrn	7.89759e-14	0.349776	0.224	0.081	1.7505e-09
Tmem241	8.55965e-14	0.380239	0.372	0.191	1.89725e-09
Hvcn1	1.0534e-13	0.371875	0.202	0.065	2.33485e-09
Kcnj3	1.56101e-13	0.343053	0.213	0.074	3.45998e-09
Ccdc141	1.61106e-13	0.389577	0.355	0.185	3.57091e-09
Galnt18	1.70433e-13	0.336278	0.593	0.398	3.77765e-09
Sntb2	1.74079e-13	0.366108	0.316	0.146	3.85846e-09
Scn2a1	1.81141e-13	0.355426	0.349	0.176	4.01498e-09
Arhgap32	2.3405e-13	0.345351	0.419	0.237	5.18771e-09
Fgf14	2.85659e-13	0.568433	0.438	0.273	6.33163e-09
Dzank1	2.90403e-13	0.380282	0.361	0.19	6.43677e-09
Mdga1	3.15251e-13	0.310505	0.236	0.089	6.98753e-09
Clpx	3.44451e-13	0.380189	0.339	0.169	7.63475e-09
Tmem219	3.62118e-13	0.552552	0.321	0.161	8.02634e-09
Luzp2	3.74745e-13	0.295442	0.802	0.661	8.30623e-09
Lrp1b	4.00451e-13	0.435574	0.679	0.529	8.876e-09
Trmt13	4.07686e-13	0.350118	0.258	0.109	9.03635e-09
A330102I10Rik	4.20563e-13	0.330158	0.291	0.131	9.32179e-09
Btaf1	4.23106e-13	0.369294	0.38	0.205	9.37814e-09
Lrrk2	5.03173e-13	0.351399	0.218	0.081	1.11528e-08
RP24-348E18.1	5.07047e-13	0.450477	0.451	0.267	1.12387e-08
Fam19a1	5.08723e-13	0.651865	0.402	0.242	1.12758e-08
Inadl	7.37697e-13	0.353383	0.245	0.102	1.63511e-08
Gm10069	7.50571e-13	0.476531	0.295	0.141	1.66364e-08
Nr6a1	7.9633e-13	0.26937	0.726	0.559	1.76507e-08
Rock2	8.03045e-13	0.340398	0.475	0.282	1.77995e-08
Casc4	9.65607e-13	0.331843	0.239	0.096	2.14027e-08
Macrod2	1.25388e-12	0.309088	0.796	0.639	2.77922e-08
Rapgef4os1	1.34484e-12	0.348188	0.388	0.213	2.98083e-08
Etv6	2.04489e-12	0.310772	0.292	0.133	4.53249e-08
Abcc4	2.61957e-12	0.328589	0.244	0.102	5.80627e-08
Fermt2	2.86575e-12	0.362257	0.358	0.193	6.35192e-08
9330162G02Rik	3.09102e-12	0.359516	0.314	0.159	6.85125e-08
Hopx	3.24713e-12	0.386872	0.31	0.156	7.19727e-08
Tex14	3.49273e-12	0.406212	0.221	0.089	7.74164e-08
Rapgef6	3.50085e-12	0.344067	0.513	0.327	7.75964e-08
Opcml	3.55997e-12	0.362159	0.569	0.389	7.89068e-08
Utrn	3.99541e-12	0.393053	0.674	0.508	8.85582e-08
Syne1	4.01775e-12	0.306095	0.51	0.32	8.90534e-08
A330023F24Rik	4.24853e-12	0.324137	0.382	0.206	9.41686e-08
Vgll4	4.77797e-12	0.397134	0.344	0.188	1.05904e-07
Il1rapl2	5.33043e-12	0.37568	0.242	0.106	1.18149e-07
Pparg	5.52456e-12	0.28279	0.202	0.072	1.22452e-07
Pde1c	5.84908e-12	0.339396	0.671	0.523	1.29645e-07
Agrn	6.467e-12	0.325312	0.299	0.148	1.43341e-07
Rabgap1l	6.53813e-12	0.281693	0.598	0.389	1.44918e-07
4930509E16Rik	6.98737e-12	0.411844	0.43	0.262	1.54875e-07
Gm38399	7.12841e-12	0.365044	0.379	0.215	1.58001e-07
Usp9y	8.74432e-12	0.391154	0.234	0.101	1.93818e-07
Copb1	1.03621e-11	0.473015	0.29	0.148	2.29677e-07
Gphn	1.06718e-11	0.275663	0.605	0.418	2.3654e-07
Rgs7bp	1.08674e-11	0.31039	0.644	0.473	2.40876e-07
Tenm2	1.09818e-11	0.466853	0.243	0.107	2.43412e-07
Lcp1	1.27793e-11	0.307827	0.231	0.096	2.83254e-07
Npas3	1.42298e-11	0.361635	0.311	0.161	3.15404e-07
Dysf	1.55695e-11	0.334798	0.451	0.28	3.45097e-07
Cpne6	1.58405e-11	0.27704	0.318	0.158	3.51106e-07
Mipol1	1.58901e-11	0.339361	0.303	0.153	3.52205e-07
Xkr4	1.76747e-11	0.329585	0.548	0.379	3.9176e-07
Gm26835	1.83585e-11	0.308074	0.27	0.122	4.06915e-07
Fam168a	1.84169e-11	0.308107	0.5	0.312	4.08211e-07
Slc35f1	2.02294e-11	0.319301	0.277	0.131	4.48385e-07
Scn3a	2.86488e-11	0.376489	0.349	0.191	6.35001e-07
Jazf1	3.27891e-11	0.302991	0.267	0.126	7.26771e-07
Txndc16	3.33321e-11	0.359162	0.275	0.134	7.38806e-07
Sgf29	3.42177e-11	0.322955	0.224	0.094	7.58436e-07
4931406P16Rik	3.48835e-11	0.344958	0.313	0.161	7.73194e-07
Alad	4.13911e-11	0.320039	0.256	0.117	9.17433e-07
Ank1	4.67736e-11	0.357504	0.454	0.289	1.03674e-06
Pard3	4.9962e-11	0.325797	0.303	0.154	1.10741e-06
Nlrp12	5.08505e-11	0.387235	0.408	0.25	1.1271e-06
4933416M07Rik	5.11578e-11	0.410958	0.205	0.082	1.13391e-06
Rasal2	5.30208e-11	0.322289	0.518	0.347	1.17521e-06
Rfx7	6.65606e-11	0.30294	0.366	0.2	1.47532e-06
Lrrc20	6.66693e-11	0.29914	0.265	0.126	1.47773e-06
Tmem56	6.96458e-11	0.304284	0.33	0.174	1.5437e-06
Map7	6.98698e-11	0.291227	0.473	0.292	1.54866e-06
Aldh2	7.15793e-11	0.365141	0.331	0.178	1.58655e-06
Slc9a9	7.29518e-11	0.265809	0.757	0.592	1.61698e-06
R3hdm2	9.55039e-11	0.322039	0.477	0.31	2.11684e-06
A330069E16Rik	1.01245e-10	0.311149	0.402	0.245	2.24409e-06
Zak	1.02832e-10	0.298358	0.336	0.183	2.27928e-06
Inpp4b	1.04603e-10	0.34328	0.257	0.124	2.31852e-06
Snap91	1.1341e-10	0.252368	0.688	0.507	2.51374e-06
Traf3	1.22851e-10	0.28664	0.31	0.163	2.723e-06
Teddm2	1.23105e-10	0.348137	0.208	0.087	2.72862e-06
Lrrfip2	1.28139e-10	0.282556	0.225	0.097	2.84019e-06
Plekhg3	1.30492e-10	0.384643	0.349	0.203	2.89235e-06
Miat	1.3383e-10	0.259	0.773	0.602	2.96634e-06
Ccdc88a	1.58686e-10	0.286775	0.557	0.391	3.51728e-06
Zfp385b	1.77385e-10	0.287604	0.607	0.435	3.93175e-06
Hat1	1.78249e-10	0.424494	0.24	0.112	3.9509e-06
Polh	1.85128e-10	0.354625	0.241	0.116	4.10337e-06
Oxr1	1.88691e-10	0.314449	0.514	0.356	4.18234e-06
Ankrd36	1.94816e-10	0.39984	0.217	0.094	4.31811e-06
Dtnb	2.03858e-10	0.320919	0.47	0.299	4.51851e-06
Cdk17	2.03883e-10	0.264226	0.236	0.104	4.51907e-06
2810425M01Rik	2.14873e-10	0.306832	0.231	0.104	4.76266e-06
Tbc1d4	2.20933e-10	0.337643	0.349	0.2	4.89697e-06
Nif3l1	2.21971e-10	0.375593	0.231	0.107	4.91999e-06
Ambra1	2.35952e-10	0.286292	0.554	0.386	5.22987e-06
Agl	2.41062e-10	0.344369	0.385	0.225	5.34315e-06
Ncoa1	2.41478e-10	0.302559	0.538	0.362	5.35235e-06
Hip1	2.52175e-10	0.265504	0.318	0.168	5.58946e-06
Kcna1	2.7369e-10	0.270966	0.297	0.149	6.06634e-06
Gm37899	3.92689e-10	0.263285	0.464	0.292	8.70396e-06
A830035A12Rik	4.29715e-10	0.582054	0.254	0.129	9.52464e-06
Slc8a1	4.37567e-10	0.304644	0.205	0.086	9.69866e-06
Anxa4	4.49973e-10	0.338087	0.298	0.159	9.97365e-06
Ube2v2	5.31146e-10	0.411662	0.439	0.279	1.17728e-05
Pde10a	5.5553e-10	0.307663	0.281	0.144	1.23133e-05
Acer3	5.93527e-10	0.326077	0.384	0.235	1.31555e-05
Abcb7	6.67835e-10	0.28048	0.285	0.148	1.48026e-05
Sh3kbp1	7.40752e-10	0.281622	0.34	0.195	1.64188e-05
Sgms1	8.87125e-10	0.266619	0.228	0.104	1.96631e-05
Svopl	9.10914e-10	0.318104	0.215	0.096	2.01904e-05
Tjp1	9.54062e-10	0.290312	0.418	0.258	2.11468e-05
Rap1gap	9.64457e-10	0.273059	0.284	0.146	2.13772e-05
Abhd17b	1.02757e-09	0.300202	0.428	0.273	2.2776e-05
Efhc2	1.1669e-09	0.326997	0.26	0.134	2.58643e-05
Pik3c2a	1.1703e-09	0.341546	0.307	0.171	2.59396e-05
Lrba	1.21879e-09	0.305437	0.421	0.258	2.70145e-05
Pak1	1.23679e-09	0.252235	0.295	0.156	2.74135e-05
Nfe2l3	1.31728e-09	0.43116	0.288	0.158	2.91975e-05
Zc3h12c	1.31874e-09	0.280685	0.215	0.097	2.92299e-05
Ecsit	2.24799e-09	0.368211	0.287	0.161	4.98268e-05
Fhit	2.35185e-09	0.280957	0.385	0.23	5.21288e-05
Park2	2.73887e-09	0.287875	0.575	0.418	6.0707e-05
Dse	2.93671e-09	0.293199	0.231	0.111	6.50922e-05
A330076H08Rik	3.36204e-09	0.257174	0.323	0.18	7.45197e-05
Map4k5	3.89751e-09	0.254408	0.334	0.19	8.63883e-05
1110008L16Rik	3.9186e-09	0.446085	0.423	0.282	8.68558e-05
Map7d2	4.61031e-09	0.297113	0.465	0.315	0.000102187
Sh3gl2	4.69802e-09	0.279128	0.231	0.112	0.000104132
Ica1	5.12007e-09	0.278494	0.243	0.122	0.000113486
Gm26904	5.23969e-09	0.273252	0.357	0.213	0.000116138
Mirg	5.3437e-09	0.280797	0.363	0.22	0.000118443
Cers6	7.14455e-09	0.257608	0.37	0.223	0.000158359
Bckdhb	7.73125e-09	0.27517	0.228	0.112	0.000171363
Yes1	7.94834e-09	0.262356	0.228	0.112	0.000176175
Gm37240	8.06561e-09	0.360451	0.339	0.201	0.000178774
Gm13622	8.16657e-09	0.261841	0.33	0.19	0.000181012
B830012L14Rik	8.36798e-09	0.289216	0.297	0.166	0.000185476
Lin52	8.51807e-09	0.292863	0.205	0.096	0.000188803
Kif16b	9.33042e-09	0.257955	0.221	0.104	0.000206809
Gm11906	9.60265e-09	0.407094	0.302	0.178	0.000212843
Adcyap1	1.02323e-08	0.371502	0.291	0.166	0.000226799
Dock10	1.13102e-08	0.306391	0.227	0.114	0.00025069
Ppm1h	1.3204e-08	0.258233	0.317	0.181	0.000292668
Stac2	1.39573e-08	0.273695	0.314	0.181	0.000309364
Dock9	1.54527e-08	0.296834	0.308	0.178	0.000342509
Dclk2	1.58003e-08	0.272037	0.272	0.146	0.000350213
Adam2	1.96719e-08	0.37487	0.289	0.164	0.000436028
Gm26916	2.01936e-08	0.431935	0.204	0.101	0.000447591
Pbx3	2.39492e-08	0.270422	0.33	0.198	0.000530833
Negr1	2.61085e-08	0.301681	0.254	0.138	0.000578696
Nek1	2.69235e-08	0.263014	0.443	0.294	0.00059676
Kdm4c	3.00697e-08	0.253726	0.459	0.307	0.000666495
Lancl1	3.12331e-08	0.268784	0.281	0.158	0.000692281
1110004F10Rik	4.07554e-08	0.272576	0.307	0.181	0.000903343
Lrpap1	4.09834e-08	0.308039	0.566	0.431	0.000908397
Crcp	4.28062e-08	0.292707	0.257	0.143	0.0009488
Zfp804a	4.40136e-08	0.432553	0.22	0.116	0.00097556
Osbpl10	4.44315e-08	0.266806	0.299	0.174	0.000984825
Fnip1	5.60078e-08	0.264248	0.306	0.176	0.00124141
Sumo1	5.65138e-08	0.286964	0.365	0.228	0.00125263
Urgcp	5.65327e-08	0.339275	0.234	0.126	0.00125305
Tmeff1	9.12919e-08	0.437667	0.248	0.141	0.00202348
Mcmbp	9.30689e-08	0.254659	0.281	0.161	0.00206287
Stambp	9.92647e-08	0.283272	0.259	0.143	0.0022002
Fry	1.02224e-07	0.264432	0.356	0.227	0.0022658
H2-T23	1.13674e-07	0.297316	0.308	0.193	0.00251958
Btk	1.18256e-07	0.367286	0.273	0.161	0.00262114
4930512B01Rik	1.21747e-07	0.333677	0.221	0.119	0.00269853
Micu1	1.55548e-07	0.267699	0.321	0.2	0.00344773
Lin54	1.94326e-07	0.281623	0.261	0.153	0.00430724
Eif2ak3	2.23346e-07	0.299833	0.25	0.143	0.00495047
Gpc5	2.33756e-07	0.289363	0.202	0.106	0.00518119
BC004004	2.38799e-07	0.320039	0.363	0.237	0.00529299
Gpatch8	3.01762e-07	0.252883	0.589	0.445	0.00668857
Map3k5	3.12592e-07	0.284639	0.307	0.186	0.00692861
a	3.59896e-07	0.258296	0.249	0.139	0.0079771
Nalcn	3.75205e-07	0.274771	0.277	0.168	0.00831643
Mtmr3	3.78455e-07	0.253749	0.333	0.21	0.00838846
Rhbdd3	4.42246e-07	0.342958	0.211	0.114	0.00980238
Ube2z	6.65705e-07	0.282359	0.459	0.331	0.0147554
Vps53	7.77612e-07	0.25567	0.268	0.159	0.0172358
Gm26694	8.80898e-07	0.295202	0.3	0.188	0.0195251
Gm29266	1.22331e-06	0.27662	0.666	0.559	0.0271146
Sufu	1.26147e-06	0.27183	0.229	0.133	0.0279606
Cdh4	1.73487e-06	0.258553	0.208	0.117	0.0384534
1600010M07Rik	1.93797e-06	0.254412	0.284	0.18	0.0429552
Gm26668	2.53553e-06	0.251625	0.304	0.193	0.0562001
Slc4a10	2.54969e-06	0.29838	0.211	0.117	0.0565138
Ndufs3	2.68781e-06	0.289072	0.204	0.114	0.0595753
D630045J12Rik	2.9401e-06	0.259114	0.398	0.27	0.0651673
Arhgef40	4.8699e-06	0.272863	0.204	0.116	0.107941
Spock3	5.01668e-06	0.299214	0.31	0.205	0.111195
Smc5	6.01557e-06	0.293404	0.294	0.193	0.133335
Homer2	9.76514e-06	0.250979	0.251	0.158	0.216444
Clp1	9.79138e-06	0.262736	0.229	0.138	0.217026
Srpk1	1.31124e-05	0.255891	0.398	0.284	0.290637
Spint2	1.42015e-05	0.502849	0.3	0.198	0.314777
Gtpbp4	2.80507e-05	0.254621	0.207	0.126	0.621744
Prdx3	3.61242e-05	0.336557	0.363	0.27	0.800693
Ddb2	6.85588e-05	0.298787	0.255	0.171	1

## Sheet: I2-enriched
	p_val	avg_logFC	pct.1	pct.2	p_val_adj
Tshz2	1.06569e-129	1.33392	0.815	0.333	2.36211e-125
Tmsb4x	6.60413e-123	1.32557	0.938	0.641	1.46381e-118
Gal	7.40058e-118	1.88435	0.685	0.191	1.64034e-113
Rgs4	1.69289e-95	1.26478	0.691	0.267	3.7523e-91
S100a6	6.83574e-88	1.26895	0.669	0.272	1.51514e-83
Cacna1c	8.18327e-86	1.17806	0.674	0.277	1.81382e-81
Ftl1	3.50525e-75	1.11587	0.799	0.526	7.76939e-71
Stmn1	4.84535e-72	1.03665	0.592	0.228	1.07397e-67
Sncg	1.90152e-71	1.14317	0.795	0.507	4.21473e-67
Ptprt	5.49027e-68	1.16312	0.428	0.103	1.21692e-63
Prph	1.11777e-66	0.743133	0.898	0.697	2.47755e-62
Tuba1a	4.13263e-66	0.836529	0.871	0.618	9.15998e-62
Gcnt2	1.00365e-65	0.89599	0.727	0.427	2.22459e-61
Tubb2b	2.87382e-65	1.04042	0.626	0.297	6.36982e-61
Ywhah	8.95334e-59	0.708052	0.883	0.681	1.98451e-54
Cadm1	1.10285e-58	0.961136	0.705	0.397	2.44448e-54
Cd44	3.53241e-53	1.07156	0.562	0.279	7.82958e-49
Syt9	2.0325e-52	0.823116	0.337	0.075	4.50503e-48
Arrb1	2.8656e-51	0.878154	0.612	0.333	6.35159e-47
Cox6a1	3.53127e-51	0.817858	0.686	0.402	7.82706e-47
Fxyd2	4.24269e-51	1.18204	0.512	0.22	9.40391e-47
Kcnc2	1.93004e-50	0.872569	0.362	0.093	4.27793e-46
Tubb5	6.39747e-50	0.767527	0.745	0.481	1.418e-45
Stac	2.68541e-49	0.956717	0.56	0.263	5.9522e-45
Prr13	2.88191e-49	0.870305	0.668	0.405	6.38775e-45
Tmsb10	1.09278e-48	0.835672	0.686	0.393	2.42216e-44
Sh3bgrl3	1.18311e-47	0.809959	0.658	0.378	2.62237e-43
Gm26883	4.57332e-47	0.898553	0.431	0.149	1.01368e-42
Rpl41	1.0937e-46	0.751312	0.757	0.5	2.42418e-42
Ywhag	1.09678e-45	0.495897	0.958	0.789	2.431e-41
Hsp90ab1	2.26436e-44	0.691506	0.775	0.573	5.01895e-40
Gng3	9.46155e-44	0.75101	0.594	0.314	2.09715e-39
Fam19a4	2.13083e-43	0.852076	0.237	0.037	4.72298e-39
Uchl1	2.20535e-43	0.61496	0.836	0.664	4.88817e-39
Grm7	9.06955e-41	0.696001	0.839	0.662	2.01027e-36
Txn1	2.19099e-39	0.782639	0.527	0.273	4.85632e-35
Pcsk1n	4.36106e-39	0.653007	0.747	0.485	9.66629e-35
Tppp3	2.91014e-38	0.678186	0.723	0.513	6.45033e-34
Zbtb20	1.7305e-37	0.822779	0.643	0.421	3.83565e-33
Pirt	1.84442e-37	0.812767	0.446	0.2	4.08816e-33
Actg1	1.92107e-37	0.6598	0.718	0.494	4.25805e-33
Kif1a	4.69712e-37	0.556705	0.864	0.712	1.04112e-32
Ahnak	1.41339e-36	0.714891	0.419	0.175	3.13279e-32
Scd2	1.81978e-36	0.636649	0.732	0.546	4.03355e-32
Eif1	3.38131e-36	0.625419	0.695	0.461	7.49467e-32
Cd9	4.44984e-36	0.771378	0.436	0.195	9.86307e-32
Actb	1.00183e-35	0.658729	0.837	0.656	2.22056e-31
Calm1	1.15141e-35	0.516258	0.871	0.664	2.5521e-31
Sox11	1.88626e-35	0.53385	0.861	0.724	4.18091e-31
Eef1a1	4.09145e-35	0.69954	0.579	0.335	9.06871e-31
Runx1	4.12461e-35	0.701362	0.364	0.137	9.14219e-31
Syt7	4.92665e-35	0.693636	0.388	0.149	1.09199e-30
Ppia	3.86022e-34	0.658137	0.582	0.339	8.55618e-30
Mapk3	4.61963e-34	0.623245	0.685	0.453	1.02394e-29
Crip2	1.2232e-33	0.745959	0.448	0.211	2.71122e-29
Sepw1	2.20059e-33	0.716188	0.596	0.379	4.8776e-29
Cd24a	3.57292e-33	0.795638	0.515	0.297	7.91938e-29
Hint1	4.19906e-33	0.668732	0.594	0.356	9.30722e-29
Fkbp1a	4.32816e-33	0.667421	0.649	0.439	9.59336e-29
Ywhab	6.3144e-33	0.629346	0.576	0.342	1.39959e-28
Klc1	1.21716e-32	0.468079	0.859	0.747	2.69784e-28
Cdkn1a	1.23089e-31	0.700623	0.396	0.172	2.72826e-27
Marcks	1.27034e-31	0.659418	0.446	0.221	2.81571e-27
Fth1.1	1.19598e-30	0.48818	0.849	0.7	2.65088e-26
Emp3	1.52146e-30	0.578294	0.201	0.041	3.37233e-26
Basp1	1.8868e-30	0.6057	0.559	0.336	4.18209e-26
Calm2	5.16496e-30	0.529389	0.809	0.644	1.14481e-25
Scn10a	5.18428e-30	0.704828	0.367	0.156	1.1491e-25
S100a10	1.2946e-29	0.576019	0.706	0.51	2.86948e-25
Nt5e	1.3025e-29	0.566583	0.221	0.054	2.887e-25
Ldb2	1.32345e-29	0.64891	0.285	0.091	2.93342e-25
Anxa2	2.29519e-29	0.553471	0.742	0.589	5.08729e-25
Ptma	4.3393e-29	0.636657	0.372	0.165	9.61806e-25
Tubb2a	5.1372e-29	0.599401	0.629	0.415	1.13866e-24
Carhsp1	9.33704e-29	0.575328	0.273	0.088	2.06956e-24
Gnal	2.58407e-28	0.656906	0.502	0.293	5.72759e-24
Ngfrap1	7.02938e-28	0.678868	0.307	0.116	1.55806e-23
Pcsk2	1.97251e-27	0.614451	0.446	0.228	4.37206e-23
Scd1	3.71258e-27	0.617257	0.401	0.198	8.22894e-23
Wbscr17	4.30794e-27	0.586899	0.669	0.516	9.54855e-23
Calca	5.06293e-27	0.790562	0.458	0.258	1.1222e-22
Sdc3	5.10254e-27	0.6009	0.346	0.148	1.13098e-22
Gfra3	6.10219e-27	0.609419	0.22	0.06	1.35255e-22
Rbms3	6.39594e-27	0.365842	0.946	0.917	1.41766e-22
Eif4g2	9.0991e-27	0.530723	0.683	0.497	2.01682e-22
Clic1	1.05117e-26	0.627444	0.413	0.205	2.32992e-22
Cox8a	1.36079e-26	0.554839	0.656	0.454	3.01618e-22
Ywhaz	2.10835e-26	0.517496	0.636	0.434	4.67315e-22
S100a11	2.76645e-26	0.608888	0.361	0.16	6.13185e-22
Kif22	3.06235e-26	0.661304	0.354	0.159	6.78771e-22
Fam189b	5.47629e-26	0.577541	0.616	0.435	1.21382e-21
Klf7	5.88256e-26	0.436007	0.862	0.777	1.30387e-21
Arl8a	6.18568e-26	0.574549	0.604	0.414	1.37106e-21
Synpr	1.77314e-25	0.64385	0.349	0.158	3.93015e-21
Gm9843	3.03673e-25	0.616488	0.421	0.22	6.73092e-21
Dynll1	3.51999e-25	0.717013	0.518	0.346	7.80206e-21
Ubb	4.48143e-25	0.601273	0.601	0.393	9.9331e-21
Reep5	5.5352e-25	0.511381	0.685	0.507	1.22688e-20
Unc13c	9.7608e-25	0.815457	0.315	0.136	2.16348e-20
Atp1a1	1.11724e-24	0.472587	0.747	0.573	2.47636e-20
Ndufa4	1.51609e-24	0.602544	0.547	0.359	3.36041e-20
Aqp1	3.83169e-24	0.667494	0.253	0.091	8.49294e-20
Anxa5	4.14292e-24	0.649825	0.49	0.3	9.18279e-20
Pfn1	4.85567e-24	0.63896	0.376	0.186	1.07626e-19
Kif5c	6.92134e-24	0.468356	0.8	0.689	1.53411e-19
Pam	8.07085e-24	0.606795	0.487	0.301	1.7889e-19
Dok4	1.6112e-23	0.533159	0.324	0.142	3.57123e-19
Trpm3	2.80005e-23	0.712539	0.339	0.159	6.2063e-19
Syt4	2.98046e-23	0.520129	0.648	0.474	6.60619e-19
Atpif1	3.77174e-23	0.575993	0.579	0.408	8.36006e-19
Sprr1a	4.32854e-23	0.826072	0.45	0.267	9.59421e-19
Arhgdia	6.46736e-23	0.554182	0.455	0.268	1.43349e-18
Rims3	8.8447e-23	0.525155	0.275	0.109	1.96043e-18
Gadd45g	9.62192e-23	0.6221	0.419	0.234	2.1327e-18
Arhgap26	1.50645e-22	0.559866	0.389	0.203	3.33905e-18
Aldoa	2.0738e-22	0.577676	0.606	0.434	4.59658e-18
H2-D1	2.18677e-22	0.503711	0.263	0.1	4.84697e-18
Phf24	3.75426e-22	0.701438	0.473	0.311	8.32132e-18
Rhoq	4.94622e-22	0.464637	0.732	0.605	1.09633e-17
Gabarap	6.04016e-22	0.541626	0.356	0.178	1.3388e-17
Nedd8	8.04016e-22	0.576751	0.478	0.3	1.7821e-17
Gnb1	1.03597e-21	0.462591	0.716	0.563	2.29623e-17
Cds2	1.08134e-21	0.585858	0.535	0.359	2.39678e-17
Mt2	1.20449e-21	0.503302	0.201	0.061	2.66975e-17
Eml1	1.29896e-21	0.553054	0.346	0.166	2.87915e-17
H3f3b	1.33922e-21	0.486908	0.522	0.339	2.96839e-17
Pgm2l1	1.39231e-21	0.548412	0.545	0.377	3.08605e-17
Cacnb3	1.39364e-21	0.586184	0.418	0.239	3.08901e-17
Lmo7	2.75323e-21	0.607955	0.475	0.287	6.10254e-17
Jup	3.02902e-21	0.590331	0.376	0.199	6.71382e-17
Atp6v1f	3.60437e-21	0.539513	0.357	0.182	7.98909e-17
Cyfip2	4.35115e-21	0.440389	0.594	0.444	9.64433e-17
Fam102b	6.40599e-21	0.547874	0.367	0.196	1.41989e-16
Tagln2	7.14529e-21	0.59578	0.305	0.143	1.58375e-16
Ypel3	1.05982e-20	0.53797	0.599	0.442	2.34909e-16
Gna14	6.26019e-20	0.485697	0.235	0.087	1.38757e-15
Dynll2	7.03806e-20	0.451764	0.683	0.514	1.55999e-15
Tmod2	7.72954e-20	0.507473	0.51	0.346	1.71325e-15
Psap	1.13378e-19	0.436636	0.814	0.666	2.51302e-15
Tusc5	1.25389e-19	0.552335	0.403	0.231	2.77924e-15
Stmn3	1.50265e-19	0.426596	0.768	0.648	3.33063e-15
Dpysl2	1.55266e-19	0.419468	0.735	0.604	3.44147e-15
BC005537	1.60747e-19	0.463721	0.634	0.51	3.56295e-15
Srxn1	2.02429e-19	0.45359	0.68	0.51	4.48683e-15
Kif5b	2.65341e-19	0.486949	0.664	0.533	5.88128e-15
Gap43	2.81207e-19	0.528941	0.748	0.669	6.23296e-15
Ank3	3.76062e-19	0.37814	0.943	0.93	8.33542e-15
Mbnl2	4.72168e-19	0.445617	0.708	0.595	1.04656e-14
Cltb	4.86944e-19	0.500685	0.567	0.424	1.07931e-14
Ctsb	6.31311e-19	0.472533	0.671	0.523	1.3993e-14
Capns1	6.36088e-19	0.53547	0.569	0.407	1.40989e-14
Bex2	6.64661e-19	0.522483	0.406	0.23	1.47322e-14
Hmgcs1	1.15249e-18	0.516626	0.475	0.316	2.5545e-14
Ank2	1.56799e-18	0.259119	0.987	0.975	3.47544e-14
Card19	1.9732e-18	0.489749	0.482	0.317	4.37361e-14
Sema6d	2.99962e-18	0.529645	0.636	0.497	6.64865e-14
Eef2	3.52714e-18	0.469927	0.594	0.429	7.81791e-14
Rac1	3.80972e-18	0.489153	0.431	0.269	8.44425e-14
Sez6l	4.91121e-18	0.539039	0.317	0.16	1.08857e-13
Atf4	4.93472e-18	0.456408	0.352	0.189	1.09378e-13
Magi1	5.32938e-18	0.539302	0.617	0.49	1.18126e-13
Ywhae	1.17695e-17	0.463951	0.5	0.342	2.60872e-13
Nlrc4	1.22384e-17	0.525114	0.356	0.198	2.71264e-13
Selk	1.41309e-17	0.485203	0.381	0.221	3.13211e-13
Osbpl3	1.51617e-17	0.537031	0.416	0.254	3.36058e-13
Zfp664	1.65081e-17	0.452551	0.435	0.279	3.65903e-13
Rhoc	1.73483e-17	0.477149	0.334	0.176	3.84525e-13
Ids	2.12333e-17	0.529238	0.362	0.209	4.70635e-13
Hsp90aa1	2.27996e-17	0.500436	0.413	0.251	5.05354e-13
Map1lc3a	2.32568e-17	0.449839	0.565	0.4	5.15487e-13
Elf1	2.6393e-17	0.402086	0.263	0.118	5.85002e-13
Ctsl	2.744e-17	0.556181	0.359	0.21	6.08208e-13
Arf3	2.84651e-17	0.461659	0.567	0.418	6.30929e-13
Dynlrb1	3.62108e-17	0.508422	0.389	0.231	8.02613e-13
Cfl1	5.56371e-17	0.440614	0.555	0.399	1.2332e-12
Prdx2	6.70476e-17	0.50112	0.372	0.216	1.48611e-12
Vamp2	8.04906e-17	0.509312	0.339	0.184	1.78407e-12
Tmem164	1.17009e-16	0.488844	0.354	0.203	2.5935e-12
Smdt1	1.83339e-16	0.492961	0.428	0.274	4.06371e-12
Ralgds	2.30911e-16	0.412409	0.265	0.123	5.11815e-12
Tceb2	2.53238e-16	0.518783	0.352	0.205	5.61302e-12
Hspb1	3.05691e-16	0.508832	0.54	0.403	6.77565e-12
Gm2000	3.15062e-16	0.499028	0.331	0.176	6.98335e-12
Pkm	3.60361e-16	0.471093	0.621	0.48	7.9874e-12
Fam53c	4.39134e-16	0.521469	0.344	0.197	9.73341e-12
Socs2	6.44693e-16	0.511273	0.26	0.128	1.42896e-11
Gm12338	6.82423e-16	0.511662	0.329	0.182	1.51259e-11
Actr1b	1.12762e-15	0.431466	0.403	0.249	2.49938e-11
Atp5j	1.22189e-15	0.48567	0.372	0.225	2.70832e-11
Fbxl7	1.34529e-15	0.440057	0.221	0.094	2.98184e-11
Nsg2	1.37088e-15	0.398996	0.206	0.083	3.03856e-11
Lrrc8b	1.5257e-15	0.496074	0.213	0.09	3.38172e-11
Ddah1	2.19807e-15	0.431464	0.282	0.143	4.87202e-11
Grina	2.20177e-15	0.447057	0.428	0.283	4.88022e-11
D430019H16Rik	2.44735e-15	0.460355	0.277	0.143	5.42455e-11
Gnas	2.90573e-15	0.385367	0.676	0.539	6.44055e-11
Rab6b	3.95113e-15	0.42746	0.641	0.536	8.75768e-11
Atf5	4.28269e-15	0.436734	0.201	0.083	9.49258e-11
Arf1	5.58039e-15	0.485397	0.384	0.243	1.23689e-10
Bhlhe41	5.84209e-15	0.464901	0.304	0.166	1.2949e-10
St6galnac3	5.96584e-15	0.434495	0.326	0.181	1.32233e-10
Prkca	7.62225e-15	0.619239	0.396	0.258	1.68947e-10
Vat1	8.13078e-15	0.473345	0.245	0.118	1.80219e-10
Uqcrq	9.47329e-15	0.463239	0.386	0.246	2.09975e-10
Flot2	1.00565e-14	0.493478	0.445	0.302	2.22901e-10
Ppp3ca	1.01273e-14	0.318038	0.841	0.795	2.24471e-10
Samd14	1.11114e-14	0.470405	0.272	0.139	2.46284e-10
Ubc	1.32334e-14	0.444102	0.424	0.272	2.93319e-10
Nisch	1.39366e-14	0.443918	0.455	0.316	3.08904e-10
Sdcbp	1.47855e-14	0.470732	0.441	0.299	3.2772e-10
Wdr1	1.63001e-14	0.43967	0.315	0.176	3.61293e-10
Cpne8	2.1136e-14	0.440516	0.297	0.164	4.68479e-10
Klhl29	2.35401e-14	0.535054	0.421	0.286	5.21766e-10
Grik1	2.88215e-14	0.94706	0.451	0.345	6.38828e-10
Kif5a	3.2144e-14	0.371137	0.664	0.552	7.12471e-10
Fstl1	3.66287e-14	0.36069	0.767	0.678	8.11876e-10
Prkar1b	4.52562e-14	0.475923	0.465	0.326	1.0031e-09
Oaz1	6.29652e-14	0.414673	0.53	0.402	1.39562e-09
Srp14	6.37156e-14	0.453635	0.347	0.215	1.41226e-09
Uqcr10	8.30151e-14	0.447363	0.342	0.202	1.84003e-09
Tma7	1.07505e-13	0.443116	0.341	0.206	2.38285e-09
Serpinb6a	1.10596e-13	0.456105	0.471	0.343	2.45136e-09
Pebp1	1.24191e-13	0.489371	0.369	0.236	2.7527e-09
Tmbim6	1.26301e-13	0.474536	0.285	0.156	2.79945e-09
Prkd1	1.34521e-13	0.466689	0.302	0.172	2.98165e-09
Ptms	1.37838e-13	0.390555	0.275	0.144	3.05517e-09
Ppp1r11	1.39247e-13	0.373719	0.205	0.089	3.0864e-09
Stat3	1.67735e-13	0.381115	0.567	0.449	3.71785e-09
Rpl37rt	1.68366e-13	0.453762	0.334	0.202	3.73183e-09
Asic2	1.90073e-13	0.855528	0.523	0.418	4.21296e-09
Avil	1.91944e-13	0.437438	0.537	0.417	4.25445e-09
Ebf1	2.82255e-13	0.32788	0.906	0.907	6.25618e-09
Rtn4	2.94786e-13	0.320085	0.842	0.808	6.53393e-09
Gm13889	2.97406e-13	0.456478	0.433	0.309	6.59201e-09
Morf4l2	3.55931e-13	0.436943	0.389	0.259	7.8892e-09
Wdr89	3.58048e-13	0.44872	0.455	0.325	7.93614e-09
Nras	3.69303e-13	0.420802	0.289	0.162	8.18559e-09
Slc25a4	3.7118e-13	0.416767	0.487	0.349	8.2272e-09
Ptbp3	4.28374e-13	0.394422	0.304	0.172	9.49491e-09
Psmb6	5.47072e-13	0.407711	0.273	0.147	1.21258e-08
Vgf	6.71263e-13	0.439245	0.502	0.375	1.48785e-08
Capn5	7.27885e-13	0.396057	0.237	0.12	1.61336e-08
Calm3	8.85143e-13	0.313799	0.73	0.605	1.96192e-08
Sult4a1	9.281e-13	0.408224	0.564	0.44	2.05713e-08
Zfhx4	9.72986e-13	0.427119	0.287	0.163	2.15662e-08
Snx10	9.85848e-13	0.38213	0.441	0.314	2.18513e-08
Gm10073	1.10043e-12	0.435254	0.287	0.163	2.43911e-08
Gm9794	1.15928e-12	0.493073	0.352	0.229	2.56953e-08
Kirrel3	1.3265e-12	0.617708	0.31	0.187	2.94018e-08
Gm10039	1.449e-12	0.405408	0.243	0.123	3.21171e-08
Chd3	1.87991e-12	0.401377	0.227	0.113	4.16682e-08
Arpc1a	1.99129e-12	0.43545	0.409	0.285	4.41369e-08
Cyb5a	2.04574e-12	0.344305	0.201	0.092	4.53438e-08
Rab6a	2.1369e-12	0.356307	0.626	0.524	4.73643e-08
Rnf187	2.96276e-12	0.364654	0.46	0.33	6.56696e-08
Eif4a1	3.26224e-12	0.383718	0.332	0.208	7.23077e-08
Rufy3	3.84851e-12	0.344083	0.69	0.629	8.53021e-08
Arf5	3.8711e-12	0.404006	0.426	0.296	8.5803e-08
Plxna4	4.30678e-12	0.456163	0.727	0.709	9.54598e-08
Acot7	4.43377e-12	0.390777	0.441	0.313	9.82745e-08
Rps3	4.79603e-12	0.404157	0.285	0.162	1.06304e-07
Tuba1b	5.78403e-12	0.421785	0.639	0.533	1.28203e-07
Gng2	5.78968e-12	0.439665	0.43	0.303	1.28328e-07
Prdx1	6.1626e-12	0.398744	0.282	0.164	1.36594e-07
Rbms1	7.45098e-12	0.339087	0.728	0.666	1.65151e-07
Ppp1r2	9.36636e-12	0.42198	0.423	0.303	2.07605e-07
Ap1s1	1.11073e-11	0.413677	0.421	0.299	2.46193e-07
Cox5a	1.11079e-11	0.437679	0.408	0.274	2.46207e-07
Rabac1	1.18977e-11	0.433264	0.369	0.247	2.63713e-07
Deptor	1.57249e-11	0.389812	0.26	0.143	3.48542e-07
Serp2	1.58876e-11	0.379864	0.216	0.108	3.52148e-07
Myeov2	1.73357e-11	0.394351	0.354	0.229	3.84245e-07
Npdc1	1.80161e-11	0.446494	0.418	0.303	3.99328e-07
Set	1.91823e-11	0.343463	0.213	0.106	4.25177e-07
Ccdc92	1.93646e-11	0.390712	0.594	0.502	4.29217e-07
Son	2.14584e-11	0.361288	0.483	0.366	4.75626e-07
Itga7	2.62989e-11	0.3654	0.649	0.583	5.82916e-07
Ivns1abp	2.90931e-11	0.415985	0.275	0.165	6.44848e-07
Gm4149	3.69956e-11	0.430879	0.366	0.249	8.20007e-07
Cd63	4.18769e-11	0.385837	0.225	0.116	9.28201e-07
Prkar1a	4.27169e-11	0.382389	0.544	0.438	9.4682e-07
Kcnb2	4.83828e-11	0.340134	0.673	0.579	1.07241e-06
Swi5	5.28495e-11	0.39311	0.349	0.234	1.17141e-06
Plec	5.62166e-11	0.362434	0.619	0.539	1.24604e-06
Reep1	6.64645e-11	0.315549	0.69	0.612	1.47319e-06
Dgkz	7.11939e-11	0.463945	0.408	0.298	1.57801e-06
Ywhaq	7.3437e-11	0.408003	0.352	0.241	1.62773e-06
Cerk	8.86913e-11	0.316265	0.388	0.264	1.96584e-06
Akap12	1.07738e-10	0.372564	0.596	0.507	2.38801e-06
Gm15427	1.11446e-10	0.423354	0.319	0.208	2.47021e-06
Nfe2l1	1.31433e-10	0.359007	0.379	0.263	2.91322e-06
Klf6	1.34269e-10	0.401579	0.352	0.239	2.97607e-06
Akap11	1.47613e-10	0.384361	0.418	0.298	3.27184e-06
Tpm4	1.52781e-10	0.343081	0.255	0.146	3.3864e-06
Enox1	2.38546e-10	0.386826	0.582	0.505	5.28737e-06
Rps27rt	2.54595e-10	0.424041	0.346	0.234	5.64311e-06
Dgki	2.67208e-10	0.417386	0.555	0.452	5.92267e-06
Diablo	2.88821e-10	0.345837	0.455	0.349	6.40172e-06
Coa3	3.22035e-10	0.404306	0.225	0.126	7.1379e-06
Eif2s2	3.2982e-10	0.368763	0.29	0.181	7.31047e-06
Bcam	3.31246e-10	0.364918	0.403	0.288	7.34206e-06
Hspb8	3.36812e-10	0.386213	0.29	0.186	7.46544e-06
Rps15	4.0754e-10	0.404429	0.307	0.198	9.03313e-06
Pomp	4.09577e-10	0.361089	0.344	0.228	9.07828e-06
Ncdn	4.64368e-10	0.407467	0.401	0.294	1.02927e-05
Eif4a2	5.68319e-10	0.342988	0.456	0.349	1.25968e-05
Pgam1	5.75136e-10	0.414991	0.364	0.263	1.27479e-05
Pfkfb4	5.81574e-10	0.360021	0.22	0.119	1.28906e-05
Cox6c	6.70722e-10	0.404872	0.371	0.254	1.48665e-05
1810037I17Rik	7.62403e-10	0.341182	0.216	0.117	1.68987e-05
Tollip	7.77176e-10	0.347192	0.285	0.177	1.72261e-05
Leprotl1	7.97316e-10	0.342166	0.237	0.136	1.76725e-05
Midn	8.22212e-10	0.330022	0.23	0.126	1.82243e-05
Dctn3	8.50632e-10	0.418294	0.305	0.198	1.88543e-05
1700025G04Rik	1.10304e-09	0.339633	0.629	0.554	2.44489e-05
Prrc2b	1.13095e-09	0.375688	0.369	0.262	2.50674e-05
Usp12	1.22543e-09	0.328436	0.22	0.121	2.71617e-05
Apoe	1.27236e-09	0.550445	0.438	0.339	2.8202e-05
Ubash3b	1.37323e-09	0.377222	0.346	0.237	3.04376e-05
Cdipt	1.40735e-09	0.330584	0.221	0.122	3.11939e-05
G3bp2	1.47515e-09	0.349914	0.423	0.323	3.26966e-05
Ptges3	1.5303e-09	0.319759	0.421	0.314	3.39191e-05
Otub1	1.54926e-09	0.340766	0.201	0.106	3.43393e-05
Gnai2	1.66224e-09	0.325892	0.275	0.171	3.68436e-05
Tprgl	1.66683e-09	0.396604	0.279	0.179	3.69453e-05
Cblb	1.94723e-09	0.354225	0.257	0.154	4.31604e-05
Brd2	1.95169e-09	0.411277	0.305	0.203	4.32592e-05
Gars	2.24169e-09	0.354845	0.361	0.254	4.96871e-05
Rpl19-ps11	2.26955e-09	0.314832	0.218	0.121	5.03045e-05
D8Ertd738e	2.41407e-09	0.403019	0.27	0.169	5.35078e-05
Fez1	2.55545e-09	0.396766	0.277	0.176	5.66416e-05
Gadd45a	2.5925e-09	0.399202	0.421	0.323	5.74628e-05
Ctnna2	2.89039e-09	0.27064	0.948	0.96	6.40656e-05
Myl6	2.94478e-09	0.412564	0.359	0.262	6.5271e-05
Rplp1	3.53356e-09	0.379248	0.463	0.362	7.83213e-05
Mllt11	4.02348e-09	0.398024	0.456	0.375	8.91805e-05
Celf4	4.02914e-09	0.435964	0.346	0.242	8.93059e-05
Atp6ap1	4.18394e-09	0.346239	0.279	0.174	9.27369e-05
Rps29	4.5657e-09	0.362058	0.292	0.19	0.000101199
Dhrs1	4.63205e-09	0.361021	0.228	0.13	0.000102669
Nop10	4.94408e-09	0.374175	0.279	0.176	0.000109586
Crmp1	5.42066e-09	0.35873	0.416	0.312	0.000120149
Nrg1	5.52478e-09	0.370384	0.804	0.812	0.000122457
Ppp2r1a	5.95275e-09	0.385256	0.263	0.163	0.000131943
Uqcr11	6.01948e-09	0.406365	0.305	0.203	0.000133422
Ppp1ca	6.43536e-09	0.31653	0.215	0.12	0.00014264
Pkib	7.16076e-09	0.471635	0.366	0.272	0.000158718
Tomm5	8.10248e-09	0.317723	0.265	0.165	0.000179591
Zwint	9.27736e-09	0.380855	0.572	0.503	0.000205633
Gnaq	9.56703e-09	0.326914	0.622	0.553	0.000212053
Rps9	9.67816e-09	0.371135	0.326	0.229	0.000214516
Mtch1	1.03823e-08	0.324924	0.357	0.25	0.000230124
Lxn	1.04061e-08	0.404819	0.268	0.172	0.00023065
Sqstm1	1.07388e-08	0.384387	0.253	0.158	0.000238026
Tubb4b	1.08696e-08	0.334012	0.379	0.28	0.000240925
Spock2	1.09527e-08	0.311581	0.565	0.48	0.000242768
Edf1	1.12106e-08	0.357376	0.282	0.185	0.000248482
Plekhj1	1.12815e-08	0.282745	0.208	0.113	0.000250055
Cadm3	1.15924e-08	0.341093	0.32	0.218	0.000256946
Cox6b1	1.18691e-08	0.350141	0.396	0.294	0.000263079
Hcfc1r1	1.56809e-08	0.380933	0.247	0.152	0.000347568
Ndufb7	1.65446e-08	0.332526	0.233	0.143	0.000366712
Cct2	1.70628e-08	0.339482	0.203	0.115	0.000378197
Rbfox3	1.82366e-08	0.345746	0.27	0.172	0.000404214
Adam19	1.99353e-08	0.352919	0.258	0.162	0.000441867
Atxn7l3b	2.04878e-08	0.341271	0.32	0.221	0.000454112
Dhcr24	2.09354e-08	0.389464	0.297	0.2	0.000464032
Dusp26	2.11663e-08	0.33096	0.228	0.136	0.000469152
Stmn4	2.18742e-08	0.369177	0.371	0.277	0.000484841
Txnrd1	2.46229e-08	0.320481	0.275	0.182	0.000545767
Gpx4	2.48185e-08	0.363317	0.364	0.274	0.000550103
Hn1	2.52802e-08	0.276656	0.596	0.523	0.000560336
2310036O22Rik	2.62018e-08	0.344942	0.26	0.166	0.000580763
H13	2.69082e-08	0.344704	0.275	0.182	0.000596421
Ttll7	3.17252e-08	0.325276	0.564	0.48	0.000703188
Cyb5b	3.17904e-08	0.350526	0.344	0.25	0.000704634
Rpl21	3.29082e-08	0.316977	0.211	0.122	0.000729411
Ret	3.35591e-08	0.315771	0.589	0.496	0.000743838
Atp8a1	3.47814e-08	0.354402	0.384	0.29	0.000770929
Timm13	3.52149e-08	0.364926	0.285	0.192	0.000780538
Mafg	4.10742e-08	0.322023	0.45	0.356	0.000910409
Rnh1	4.74536e-08	0.340788	0.252	0.161	0.00105181
Gdi1	4.91856e-08	0.339956	0.349	0.254	0.0010902
Arpc5	5.03945e-08	0.343647	0.267	0.176	0.00111699
Trnp1	5.17665e-08	0.35411	0.317	0.223	0.0011474
Pcbp4	5.53563e-08	0.250901	0.431	0.329	0.00122697
Usp22	5.74737e-08	0.324056	0.384	0.292	0.0012739
Hnrnpa0	5.75121e-08	0.28107	0.205	0.119	0.00127476
Minos1	5.98269e-08	0.316975	0.248	0.157	0.00132606
Dpysl3	6.08527e-08	0.331348	0.577	0.526	0.0013488
Ap2s1	6.18997e-08	0.322157	0.242	0.151	0.00137201
Rpl4	6.25338e-08	0.334529	0.265	0.175	0.00138606
Gm10250	6.59431e-08	0.316559	0.26	0.169	0.00146163
Pqlc1	6.71479e-08	0.309534	0.322	0.224	0.00148833
Atp6v1g1	6.77228e-08	0.327047	0.289	0.195	0.00150108
Lhfpl3	7.22801e-08	0.359548	0.312	0.213	0.00160209
Kctd10	8.14039e-08	0.288489	0.21	0.122	0.00180432
Rpl14	9.70358e-08	0.37753	0.322	0.238	0.0021508
Atp5g1	1.05287e-07	0.323822	0.339	0.242	0.00233369
Mt3	1.09127e-07	0.37693	0.352	0.259	0.0024188
Mast4	1.11207e-07	0.287382	0.292	0.196	0.00246491
Gm10288	1.29229e-07	0.301287	0.211	0.126	0.00286435
Runx1t1	1.3209e-07	0.346019	0.354	0.26	0.00292778
Paip2	1.43748e-07	0.307438	0.424	0.343	0.00318617
Pop5	1.51291e-07	0.320816	0.317	0.227	0.00335337
Tkt	1.76229e-07	0.33628	0.32	0.236	0.00390611
Gm12254	1.83064e-07	0.331864	0.255	0.168	0.00405761
Msn	1.86559e-07	0.318605	0.393	0.31	0.00413509
Fdft1	1.94002e-07	0.333182	0.279	0.185	0.00430005
Synm	1.97779e-07	0.291538	0.455	0.358	0.00438378
2010111I01Rik	1.9982e-07	0.306263	0.594	0.539	0.00442901
Pmm1	2.02155e-07	0.303452	0.26	0.171	0.00448077
Bola2	2.14615e-07	0.333162	0.25	0.163	0.00475695
Syt11	2.15511e-07	0.286853	0.676	0.618	0.00477681
Plxnc1	2.40958e-07	0.36218	0.232	0.149	0.00534083
Vdac1	2.4402e-07	0.27564	0.396	0.31	0.0054087
Atp5g3	2.46131e-07	0.355176	0.284	0.195	0.0054555
Klf13	2.49525e-07	0.31142	0.289	0.202	0.00553072
Mien1	2.52688e-07	0.304339	0.257	0.169	0.00560082
Tgoln1	2.61356e-07	0.305126	0.309	0.218	0.00579295
Tpi1	2.70053e-07	0.36643	0.312	0.226	0.00598573
Cycs	2.7829e-07	0.280576	0.25	0.162	0.00616829
Rab10	3.1684e-07	0.298218	0.477	0.398	0.00702276
Rora	3.17347e-07	0.430389	0.426	0.356	0.007034
Txndc17	3.38647e-07	0.307542	0.205	0.123	0.00750611
Gabarapl1	3.54939e-07	0.305802	0.55	0.47	0.00786722
Zdhhc2	4.01428e-07	0.416546	0.668	0.623	0.00889765
Csgalnact1	4.03882e-07	0.281314	0.208	0.126	0.00895205
1810013L24Rik	4.07234e-07	0.302013	0.277	0.192	0.00902634
Arl6ip1	4.13652e-07	0.276563	0.43	0.339	0.0091686
Gan	4.26896e-07	0.287872	0.362	0.27	0.00946215
Scn9a	4.35145e-07	0.317886	0.576	0.511	0.00964498
Dync1li2	4.40477e-07	0.335804	0.424	0.345	0.00976316
Anapc5	5.7437e-07	0.327668	0.294	0.209	0.0127309
Pea15a	6.48039e-07	0.344408	0.336	0.257	0.0143638
Mapk1	6.53212e-07	0.284011	0.406	0.326	0.0144784
Slc44a1	6.58023e-07	0.33883	0.416	0.333	0.0145851
Pfdn2	6.59322e-07	0.329941	0.292	0.209	0.0146139
Fis1	6.78563e-07	0.306666	0.252	0.168	0.0150404
Tpt1	7.01919e-07	0.292388	0.336	0.25	0.015558
Arl8b	7.06356e-07	0.327673	0.252	0.171	0.0156564
Bag1	7.45207e-07	0.306447	0.203	0.125	0.0165175
Dtnbp1	7.56374e-07	0.302316	0.331	0.247	0.016765
Tsc22d1	8.112e-07	0.299524	0.466	0.398	0.0179803
Higd2a	8.11228e-07	0.309078	0.22	0.143	0.0179809
Stmn2	8.91481e-07	0.254863	0.911	0.926	0.0197597
Cox7c	8.9287e-07	0.318692	0.218	0.137	0.0197905
Scg3	9.00339e-07	0.33774	0.272	0.193	0.019956
Uqcrb	9.46376e-07	0.28835	0.21	0.131	0.0209764
Nipal3	9.9267e-07	0.305918	0.27	0.184	0.0220025
Ppp2r2b	1.07265e-06	0.292161	0.8	0.815	0.0237753
9330159F19Rik	1.08403e-06	0.327194	0.394	0.311	0.0240275
Usp31	1.13699e-06	0.331214	0.346	0.27	0.0252015
Gm14303	1.2378e-06	0.305472	0.232	0.152	0.0274358
Fam129b	1.28993e-06	0.287776	0.232	0.151	0.0285912
Prkar2a	1.38769e-06	0.29621	0.339	0.254	0.0307581
Ddx3x	1.39555e-06	0.279648	0.389	0.309	0.0309324
Jund	1.42459e-06	0.304041	0.203	0.125	0.031576
Eif5a	1.44597e-06	0.295625	0.374	0.294	0.0320499
Vti1b	1.46744e-06	0.285438	0.258	0.179	0.0325258
Ifi27	1.58764e-06	0.315449	0.312	0.228	0.03519
Eif5	1.88238e-06	0.290417	0.337	0.254	0.041723
Psmb1	1.97851e-06	0.325871	0.277	0.197	0.0438538
Slc36a1	1.99048e-06	0.293917	0.332	0.253	0.0441191
Kcnab2	2.01653e-06	0.305461	0.455	0.371	0.0446963
Eef1a2	2.21784e-06	0.287061	0.334	0.246	0.0491585
Itm2c	2.27923e-06	0.286469	0.225	0.149	0.0505192
Tubb4a	2.3046e-06	0.312552	0.262	0.182	0.0510814
D17Wsu92e	2.32771e-06	0.328431	0.362	0.285	0.0515937
Adrbk1	2.33683e-06	0.276369	0.201	0.126	0.0517958
Clta	2.38961e-06	0.294531	0.32	0.239	0.0529657
Prdx5	2.54651e-06	0.287805	0.294	0.209	0.0564434
Ppm1a	2.54891e-06	0.283675	0.331	0.25	0.0564967
Capzb	2.65226e-06	0.290428	0.332	0.254	0.0587873
Dgkh	2.81982e-06	0.41746	0.386	0.324	0.0625014
Bag3	2.94198e-06	0.290121	0.315	0.236	0.065209
Ap2m1	2.99334e-06	0.298516	0.295	0.218	0.0663473
Romo1	2.9967e-06	0.294529	0.232	0.155	0.0664218
Ube2d2a	3.01788e-06	0.290552	0.44	0.361	0.0668914
Myl12b	3.28009e-06	0.294899	0.277	0.2	0.0727031
Ndufb9	3.35908e-06	0.284911	0.227	0.152	0.074454
Dusp3	3.451e-06	0.318398	0.265	0.189	0.0764915
Slc25a46	3.614e-06	0.311215	0.221	0.148	0.0801043
Irgq	3.72531e-06	0.294837	0.23	0.155	0.0825715
Mrfap1	3.80455e-06	0.267805	0.307	0.226	0.0843278
Laptm4a	3.96497e-06	0.269268	0.285	0.206	0.0878835
Arnt2	4.18872e-06	0.292538	0.206	0.135	0.092843
Shc2	4.26477e-06	0.315628	0.28	0.203	0.0945286
Lmna	4.39394e-06	0.285438	0.284	0.21	0.0973916
Pten	4.40285e-06	0.320801	0.342	0.27	0.0975892
Gabarapl2	4.46558e-06	0.338243	0.361	0.292	0.0989796
Hspa9	4.82142e-06	0.287821	0.29	0.211	0.106867
Ndufa2	5.01244e-06	0.334815	0.262	0.188	0.111101
Cnn3	5.0292e-06	0.280785	0.22	0.147	0.111472
Nrip1	5.04675e-06	0.269507	0.693	0.675	0.111861
Ube2d3	5.23258e-06	0.328277	0.349	0.274	0.11598
Spin1	5.49672e-06	0.285873	0.27	0.197	0.121835
Ssbp3	5.58357e-06	0.312499	0.413	0.342	0.12376
Atp1b3	5.78337e-06	0.299029	0.336	0.26	0.128188
Atp5a1	5.89603e-06	0.266432	0.314	0.234	0.130685
Gm6265	6.00761e-06	0.309963	0.216	0.144	0.133159
Cst3	6.30783e-06	0.319528	0.277	0.201	0.139813
Ctnna1	6.34903e-06	0.267206	0.289	0.212	0.140726
Gabbr1	6.36323e-06	0.295255	0.324	0.25	0.141041
Hspa8	6.50981e-06	0.391107	0.414	0.347	0.14429
Myt1l	7.01726e-06	0.272406	0.601	0.558	0.155538
L1cam	7.2444e-06	0.257664	0.386	0.304	0.160572
Kif13b	7.25465e-06	0.291418	0.279	0.205	0.160799
Pfn2	7.3821e-06	0.318307	0.386	0.32	0.163624
Ubr4	7.56098e-06	0.269138	0.322	0.247	0.167589
Wbp2	7.70502e-06	0.294901	0.252	0.178	0.170782
Il6st	7.79514e-06	0.29315	0.393	0.325	0.172779
Btg1	8.01982e-06	0.258759	0.22	0.147	0.177759
Cdc42	8.18817e-06	0.311044	0.438	0.389	0.181491
Maged1	8.47043e-06	0.309756	0.399	0.326	0.187747
Rps4x	9.09408e-06	0.273189	0.215	0.143	0.20157
Maz	9.34517e-06	0.288052	0.21	0.14	0.207136
Amotl1	9.64426e-06	0.323172	0.272	0.199	0.213765
Canx	9.71911e-06	0.31854	0.352	0.28	0.215424
Fkbp1b	9.99614e-06	0.400377	0.238	0.168	0.221564
Rnf7	1.00607e-05	0.258511	0.211	0.141	0.222995
Atp9a	1.01679e-05	0.321429	0.51	0.464	0.225371
Ndrg1	1.02061e-05	0.357736	0.247	0.178	0.226218
Cystm1	1.09948e-05	0.30381	0.237	0.166	0.2437
Ppp2r5b	1.13405e-05	0.298285	0.359	0.29	0.251361
Slc25a3	1.16471e-05	0.266374	0.44	0.371	0.258159
Hypk	1.24713e-05	0.277289	0.21	0.14	0.276427
Akr1a1	1.27018e-05	0.290941	0.297	0.228	0.281536
Mapk1ip1l	1.29034e-05	0.280602	0.255	0.182	0.286003
Nwd2	1.31624e-05	0.2996	0.216	0.145	0.291744
Coro2a	1.34857e-05	0.271074	0.255	0.18	0.29891
Ap2a2	1.34958e-05	0.295933	0.367	0.307	0.299135
Fkbp8	1.36479e-05	0.289592	0.326	0.251	0.302507
Fam168b	1.4596e-05	0.305836	0.354	0.285	0.323521
Dda1	1.48914e-05	0.285734	0.257	0.187	0.330067
Cntn2	1.56956e-05	0.272462	0.424	0.354	0.347894
Gmfb	1.58e-05	0.311514	0.347	0.287	0.350207
Tac1	1.59105e-05	0.37379	0.248	0.182	0.352656
Wsb2	1.59708e-05	0.267284	0.263	0.192	0.353992
Trappc4	1.60711e-05	0.293587	0.253	0.182	0.356217
Pgs1	1.60831e-05	0.269121	0.22	0.15	0.356481
Ppm1j	1.62693e-05	0.337927	0.248	0.18	0.360609
Eef1g	1.6301e-05	0.303425	0.304	0.236	0.361313
Larp4b	1.84418e-05	0.273399	0.419	0.352	0.408762
Hras	1.87496e-05	0.263548	0.24	0.168	0.415585
Gdi2	1.88861e-05	0.261297	0.295	0.223	0.418609
Map1a	2.16643e-05	0.266276	0.604	0.529	0.48019
Hk1	2.33476e-05	0.253552	0.277	0.206	0.517499
Aars	2.85206e-05	0.285578	0.23	0.163	0.63216
Cox14	2.85425e-05	0.27569	0.225	0.159	0.632643
Rnf14	2.95437e-05	0.321421	0.299	0.238	0.654837
Runx2	3.02594e-05	0.295607	0.26	0.189	0.670699
2010107E04Rik	3.32733e-05	0.308224	0.263	0.193	0.737503
Tspyl4	3.38747e-05	0.301071	0.208	0.144	0.750833
Ctdspl	3.47041e-05	0.299789	0.223	0.149	0.769217
Gm26871	3.74224e-05	0.275258	0.705	0.707	0.829467
Rab14	3.84675e-05	0.262097	0.346	0.273	0.852633
Park7	3.90909e-05	0.273327	0.314	0.248	0.866449
B230219D22Rik	3.93735e-05	0.264318	0.339	0.274	0.872713
Atp5b	4.12586e-05	0.275379	0.389	0.326	0.914496
Skp1a	4.5394e-05	0.273831	0.383	0.317	1
Lgals1	4.8921e-05	0.316216	0.285	0.224	1
Itm2b	5.31506e-05	0.276164	0.307	0.241	1
2810428I15Rik	5.48898e-05	0.27569	0.247	0.183	1
Tpd52	5.8376e-05	0.339441	0.326	0.264	1
Csnk1d	6.6958e-05	0.27812	0.371	0.313	1
Sqle	6.96646e-05	0.273305	0.22	0.159	1
Slc17a6	7.24363e-05	0.261393	0.411	0.359	1
Mlf2	7.32805e-05	0.273877	0.24	0.175	1
Pou4f1	7.38785e-05	0.317671	0.268	0.207	1
Ndufa5	7.80177e-05	0.262915	0.213	0.149	1
Gnao1	7.93965e-05	0.272076	0.366	0.307	1
Ran	9.13707e-05	0.27722	0.225	0.163	1
Selt	9.62574e-05	0.266724	0.302	0.237	1
Rpl32	9.75343e-05	0.257585	0.216	0.156	1
Ptprf	9.75463e-05	0.309152	0.31	0.251	1
Psma7	9.812e-05	0.261803	0.285	0.224	1
Sub1	9.99055e-05	0.274257	0.218	0.159	1
Eif4h	9.99619e-05	0.25564	0.292	0.231	1
Vcp	0.00010177	0.252368	0.466	0.413	1
Auts2	0.000115035	0.257597	0.398	0.341	1
Pde7a	0.000119615	0.268416	0.252	0.193	1
Flot1	0.000119849	0.302034	0.268	0.21	1
Tspyl1	0.000124113	0.26196	0.227	0.169	1
Cpne3	0.000125154	0.266856	0.22	0.16	1
Rab3a	0.00013131	0.305506	0.309	0.251	1
2900011O08Rik	0.000144871	0.272146	0.205	0.145	1
Napa	0.000157527	0.282939	0.31	0.251	1
Acly	0.000160603	0.288079	0.324	0.27	1
Arpc1b	0.000167762	0.257409	0.27	0.209	1
Ghitm	0.000169278	0.250728	0.389	0.334	1
Dctn4	0.000171504	0.267007	0.371	0.322	1
Fem1b	0.000183567	0.257039	0.25	0.192	1
Haus8	0.000198079	0.438659	0.252	0.193	1
Aes	0.000244337	0.282643	0.351	0.293	1
Kpnb1	0.000282371	0.266976	0.216	0.164	1
Uba1	0.000284563	0.278062	0.238	0.185	1
Brk1	0.0003182	0.260397	0.216	0.162	1
Rbx1	0.000324357	0.251706	0.329	0.272	1
Ano3	0.000357558	0.326085	0.579	0.571	1
Sec62	0.000390335	0.281744	0.279	0.225	1
Eif2s3x	0.000397872	0.264387	0.257	0.203	1
Azin1	0.00039856	0.253241	0.361	0.316	1
Atp6v1e1	0.000402267	0.281793	0.279	0.222	1
BC031181	0.000429834	0.259427	0.265	0.213	1
Setd7	0.000452862	0.267756	0.339	0.283	1
Ptpn11	0.000482183	0.31299	0.317	0.259	1
Cox7a2	0.000610877	0.268086	0.258	0.205	1
Camk2g	0.000704673	0.267562	0.383	0.346	1
Atp1b1	0.000716383	0.255652	0.567	0.535	1
Hif1a	0.000749093	0.253653	0.248	0.197	1
Pitpnc1	0.000843821	0.273074	0.681	0.726	1
Serinc1	0.000971361	0.268818	0.419	0.381	1
Cep170b	0.00111652	0.264887	0.315	0.267	1
Irs2	0.00191933	0.260816	0.265	0.22	1
Camk1	0.00233796	0.253986	0.309	0.268	1
Tmem233	0.0026173	0.305141	0.206	0.165	1
Oaz2	0.00351175	0.270801	0.344	0.305	1
Apba2	0.00407448	0.260593	0.332	0.297	1
Ngfr	0.0143751	0.267533	0.215	0.179	1
Lrrtm3	0.0422414	0.335355	0.371	0.361	1
Thy1	0.0538293	0.275417	0.448	0.457	1
