# Supplementary material for: Stereotyped transcriptomic transformation of somatosensory neurons in response to injury
Source: eLife. 2019 Oct 8;8:e49679. doi: 10.7554/eLife.49679 (PMC6783272; doi:10.7554/eLife.49679)
Supplement: Supplementary file 3. — The clustering in Figure 5 was used as a framework to search for markers in the I1+I2 clusters versus all other clusters for each injury model using the FindMarkers function and the default Wilcoxon rank sum test in Seurat; expression in more than 20% of injured or noninjured cells was a criterion for inclusion. Genes are displayed in separate sheets labeled according to model and time (click through tabs at the bottom of the spreadsheet). It should be noted that even after removal of injury-affected genes from the variable genes used in clustering, the injury-related classes were still resolved (Figure 2). Therefore, although these are the most prominent effects of a particular injury on trigeminal neural gene expression the effects of these types of injury are likely to be far more extensive. [file elife-49679-supp3.xlsx]

## Sheet: Overview
Table S3. Markers for each injury model
The clustering in Fig. 5 was used as a framework to search for up- and downregulated in the I1+I2 clusters versus all other clusters for each injury model using the FindMarkers function and the default Wilcoxon rank sum test in Seurat; expression in more than 20% of injured or noninjured cells was a criterion for inclusion. Genes are displayed in separate sheets labeled according to model and tim…
p_val: p-value
avg_logFC : Mean ln(fold-change of expression)
pct.1: fraction of (I1+I2) cells positive
pct.2: fraction of non (I1+I2) cells positive
p_val_adj: adjusted p-value

## Sheet: SNI Day 02
Gene	p_val	avg_logFC	pct.1	pct.2	p_val_adj
Sema6a	0	2.11501	0.941	0.189	0
Gm29266	0	1.66388	0.752	0.092	0
Atf3	0	1.34049	0.637	0.044	0
Itgb6	6.4403e-269	1.33458	0.674	0.105	1.42749e-264
Cacna2d1	1.10039e-268	1.8648	0.998	0.757	2.43901e-264
Sox11	1.7928e-244	1.37672	0.832	0.227	3.97373e-240
Frem3	7.75948e-234	1.19412	0.398	0.025	1.71989e-229
4930509E16Rik	1.13735e-226	1.23091	0.498	0.057	2.52093e-222
Mmp16	3.44756e-223	1.65647	0.927	0.468	7.64153e-219
Flrt3	1.0686e-208	0.983024	0.589	0.097	2.36856e-204
Itga7	8.67836e-206	1.10408	0.715	0.173	1.92356e-201
Lmo7	2.67273e-195	1.20815	0.512	0.077	5.92411e-191
Tnik	3.63241e-187	1.33468	0.918	0.508	8.05124e-183
Abca1	4.17799e-183	1.12283	0.714	0.194	9.26052e-179
Pcdh15	5.00053e-177	1.65999	0.71	0.229	1.10837e-172
Palld	8.88841e-160	1.28797	0.714	0.241	1.97012e-155
Gfra1	5.20286e-159	1.27023	0.755	0.299	1.15321e-154
Ube2l3	1.03598e-156	1.09157	0.84	0.349	2.29626e-152
H2-T23	1.62254e-154	0.825399	0.439	0.068	3.59636e-150
Zfp13	4.3569e-150	1.11909	0.958	0.657	9.65708e-146
Sdk1	3.77192e-148	1.04902	0.833	0.343	8.36045e-144
Spag5	6.53345e-144	0.804626	1	0.998	1.44814e-139
Rhoq	6.49876e-143	0.997102	0.731	0.262	1.44045e-138
Prkg1	1.26869e-141	-0.689069	0.977	0.996	2.81206e-137
Nrip1	1.74392e-140	1.01352	0.812	0.351	3.8654e-136
Sprr1a	3.90145e-139	0.70616	0.269	0.021	8.64757e-135
Arhgap42	2.8494e-137	0.896308	0.608	0.166	6.3157e-133
Pou2f1	1.59113e-132	1.06096	0.689	0.249	3.52675e-128
Gm26534	1.66606e-130	0.984438	0.333	0.044	3.69281e-126
Kcnb2	1.35221e-129	-1.21337	0.755	0.907	2.99717e-125
Akap6	8.4393e-129	0.632915	0.991	0.914	1.87057e-124
Gap43	1.8458e-128	0.953528	0.793	0.312	4.09122e-124
Ecsit	6.72646e-128	0.859095	0.422	0.08	1.49092e-123
Cttnbp2	4.4835e-126	1.00458	0.641	0.212	9.93767e-122
Pcnx	1.1427e-125	0.961647	0.703	0.265	2.5328e-121
Etl4	3.9624e-123	1.40663	0.889	0.615	8.78267e-119
Gm35911	4.55886e-123	1.16191	0.823	0.425	1.01047e-118
Mad1l1	1.61017e-122	0.73015	1	0.993	3.56893e-118
Stmn2	9.21e-121	0.766532	0.969	0.725	2.0414e-116
Rab31	4.24721e-120	0.785139	0.535	0.138	9.41394e-116
Gadd45a	6.50568e-120	0.676066	0.352	0.055	1.44198e-115
Man1a	8.28845e-120	0.933499	0.477	0.113	1.83713e-115
Unc5cl	9.02057e-118	0.821277	0.951	0.763	1.99941e-113
RP24-348E18.1	9.70714e-116	1.50922	0.526	0.153	2.15159e-111
Glis3	2.14734e-113	0.862267	0.307	0.043	4.75959e-109
Macrod2	7.8131e-112	-0.897143	0.922	0.98	1.73177e-107
Rbms3	2.15924e-111	-0.581244	0.99	0.998	4.78596e-107
Dlgap1	2.08269e-110	0.669509	0.979	0.908	4.61628e-106
Gm26871	2.58456e-110	-0.895673	0.861	0.965	5.72867e-106
Gm28153	3.24996e-110	0.774746	0.995	0.934	7.20354e-106
Ank3	4.78918e-109	0.814307	0.981	0.862	1.06152e-104
Myo10	1.30325e-107	0.833025	0.861	0.503	2.88865e-103
4930512B01Rik	1.96817e-106	0.747191	0.311	0.048	4.36245e-102
Caln1	2.26073e-105	0.747003	0.964	0.834	5.01092e-101
Pip5k1b	7.61834e-105	1.14054	0.696	0.308	1.6886e-100
Rasgrf2	9.83345e-103	0.881115	0.587	0.203	2.17958e-98
Ell2	4.2654e-102	0.787576	0.583	0.196	9.45426e-98
Kif22	1.42202e-101	0.544185	0.259	0.032	3.1519e-97
Mapt	1.02134e-99	0.697291	0.991	0.958	2.26379e-95
Gm17359	1.7856e-94	0.828939	0.823	0.493	3.95777e-90
Cadm1	1.39372e-92	-1.07218	0.55	0.845	3.08918e-88
Nwd2	6.01453e-92	-1.20602	0.17	0.609	1.33312e-87
Csf1	1.44592e-90	0.491646	0.231	0.029	3.20487e-86
1700034P13Rik	7.48273e-90	1.04254	0.576	0.221	1.65855e-85
Brip1os	1.16926e-89	0.783765	0.832	0.486	2.59166e-85
Slc2a12	1.0753e-88	0.891304	0.767	0.413	2.38341e-84
Gm43158	6.19725e-88	0.615182	0.243	0.034	1.37362e-83
Ppp1r1c	1.54755e-86	-0.887292	0.399	0.766	3.43014e-82
Slc9a9	5.38864e-85	-0.646603	0.856	0.94	1.19439e-80
Nkain3	2.85055e-81	0.771058	0.554	0.2	6.31824e-77
Nav2	1.03598e-80	0.739273	0.839	0.522	2.29625e-76
Chl1	1.5989e-80	1.08791	0.601	0.27	3.54396e-76
Gm44875	2.00658e-78	0.779024	0.545	0.205	4.44759e-74
Tmem219	1.80092e-77	0.88232	0.415	0.125	3.99175e-73
Phactr2	3.60588e-77	0.74602	0.807	0.528	7.99242e-73
Adam8	1.8959e-76	0.430102	0.215	0.03	4.20227e-72
Rab23	3.41488e-76	0.722891	0.785	0.467	7.56909e-72
Plek2	1.20112e-75	0.736568	0.743	0.4	2.66229e-71
Zbtb20	2.52939e-75	-0.988577	0.597	0.844	5.60639e-71
Egfem1	1.5012e-74	-1.03215	0.363	0.687	3.32741e-70
Bach1	2.41038e-74	0.518053	0.328	0.077	5.3426e-70
Thsd7a	3.73511e-74	0.699431	0.839	0.532	8.27887e-70
Ltbp1	5.21564e-74	0.464894	0.22	0.033	1.15605e-69
Orc2	5.94575e-74	0.711931	0.72	0.372	1.31788e-69
Cacnb4	9.08748e-74	-0.702582	0.644	0.842	2.01424e-69
Enox1	1.82602e-73	-0.708769	0.665	0.863	4.04738e-69
Nlrp12	1.69269e-72	0.780215	0.526	0.198	3.75186e-68
Gadd45g	7.06726e-72	0.594071	0.339	0.085	1.56646e-67
Crispld1	1.09649e-70	0.46151	0.219	0.034	2.43037e-66
Epb41l4a	4.59543e-70	0.489369	0.269	0.054	1.01858e-65
Mapkbp1	9.07945e-70	0.564773	0.382	0.112	2.01246e-65
Ppef1	1.2221e-69	0.703372	0.451	0.154	2.70879e-65
Satb2	6.62081e-68	0.417346	0.212	0.033	1.4675e-63
Bptf	2.31037e-67	0.648473	0.878	0.621	5.12094e-63
Fgd1	2.77507e-67	0.686596	0.37	0.111	6.15095e-63
Gm8257	5.99719e-67	0.706188	0.547	0.229	1.32928e-62
Btk	8.1625e-67	0.753226	0.299	0.072	1.80922e-62
Grid2	1.47823e-66	0.687961	0.872	0.657	3.27651e-62
Rbms1	3.98599e-66	-0.644976	0.828	0.922	8.83495e-62
Arfgap3	5.4755e-66	0.665122	0.842	0.561	1.21365e-61
Gria2	7.9183e-66	-0.941084	0.153	0.53	1.75509e-61
Gpr158	8.7129e-66	0.635297	0.931	0.711	1.93121e-61
Klhl1	4.23819e-65	0.733059	0.559	0.244	9.39395e-61
Prkce	4.85366e-65	-0.800084	0.455	0.741	1.07581e-60
Camk1	1.4312e-64	0.462219	0.262	0.056	3.17225e-60
Ulk4	2.16979e-64	0.808873	0.665	0.337	4.80934e-60
1700025G04Rik	8.65173e-64	0.737404	0.729	0.414	1.91766e-59
Htr1f	1.55297e-63	0.905292	0.606	0.299	3.44216e-59
Sgcd	1.68565e-63	-0.894125	0.639	0.821	3.73623e-59
Fhod3	5.4596e-63	0.600075	0.472	0.174	1.21012e-58
Copb1	1.90567e-62	0.719771	0.363	0.113	4.22392e-58
Fstl1	3.89895e-62	-0.670905	0.759	0.894	8.64203e-58
Prune2	4.97466e-62	-0.389362	0.998	0.998	1.10263e-57
Rhd	1.48422e-61	0.725418	0.783	0.503	3.28978e-57
Tox	3.63168e-61	0.649328	0.321	0.087	8.04961e-57
Gal	1.46072e-60	1.21755	0.333	0.102	3.23768e-56
Terb1	1.83204e-60	0.816386	0.602	0.287	4.06071e-56
Pole	2.0163e-60	0.636778	0.286	0.073	4.46913e-56
Plxna4	3.82513e-60	0.621247	0.849	0.553	8.4784e-56
Vgf	6.53313e-60	0.613279	0.429	0.15	1.44807e-55
Gm20946	4.76197e-59	0.568084	0.21	0.039	1.05549e-54
Srxn1	5.79896e-59	0.729799	0.526	0.236	1.28534e-54
Eif4e	7.8906e-59	0.652603	0.552	0.253	1.74895e-54
Clp1	7.91803e-59	0.711687	0.326	0.095	1.75503e-54
Ktn1	8.53407e-59	0.638086	0.634	0.323	1.89158e-54
Pde1c	9.23721e-59	0.649219	0.786	0.481	2.04743e-54
Erc2	1.0955e-58	0.462055	0.958	0.874	2.42818e-54
Lhfpl3	1.20781e-58	-0.995333	0.25	0.582	2.67711e-54
Dnajc17	4.33335e-58	0.625772	0.783	0.499	9.60486e-54
Myo15	6.92051e-58	0.637479	0.618	0.303	1.53393e-53
Tet3	9.46544e-58	0.551007	0.455	0.173	2.09801e-53
Ddr2	1.65595e-56	0.681033	0.755	0.458	3.67041e-52
Gabrg1	1.97118e-56	0.612511	0.37	0.121	4.36913e-52
Frmd4a	4.17809e-56	-0.542737	0.745	0.91	9.26073e-52
Ghr	4.34953e-56	-0.81916	0.368	0.658	9.64073e-52
Brca2	4.71375e-56	0.582074	0.747	0.451	1.0448e-51
Plk4	5.85254e-56	0.724587	0.45	0.18	1.29722e-51
Pex5l	7.03735e-56	-0.761815	0.477	0.73	1.55983e-51
Pappa	1.968e-55	0.626736	0.359	0.118	4.36207e-51
Stmn4	4.70838e-55	0.454159	0.307	0.086	1.04361e-50
3300002A11Rik	5.70819e-55	0.833785	0.609	0.311	1.26522e-50
1700008O03Rik	6.77392e-55	0.792119	0.252	0.062	1.50144e-50
Prss12	8.43854e-55	0.48825	0.384	0.131	1.8704e-50
Cinp	9.92774e-55	0.645814	0.804	0.56	2.20048e-50
Lsamp	1.06448e-54	-0.561425	0.951	0.974	2.35942e-50
Gria4	1.80288e-54	-0.660509	0.634	0.795	3.99608e-50
Kcnu1	3.5898e-54	0.595768	0.5	0.214	7.95678e-50
Map7d1	4.4662e-54	0.555662	0.759	0.461	9.89933e-50
Rc3h2	4.56356e-54	0.601729	0.712	0.423	1.01151e-49
A830018L16Rik	2.40925e-53	-0.652107	0.53	0.786	5.34011e-49
Spata13	4.48484e-53	0.571016	0.514	0.228	9.94064e-49
Zeb1	9.90493e-53	0.583655	0.753	0.445	2.19543e-48
Zak	2.01572e-52	0.548902	0.387	0.139	4.46785e-48
Zhx2	3.53259e-52	0.390883	0.215	0.045	7.83e-48
Kcnq3	3.62139e-52	0.60795	0.719	0.44	8.02682e-48
Pkib	5.83088e-52	0.525125	0.356	0.118	1.29241e-47
Rgs20	1.39962e-51	0.555574	0.45	0.179	3.10225e-47
Tenm2	1.41993e-51	-1.20838	0.26	0.557	3.14727e-47
Txndc16	1.70943e-51	0.543981	0.368	0.131	3.78896e-47
Shcbp1l	2.45578e-51	0.535661	0.469	0.197	5.44323e-47
Adcyap1	3.31992e-51	0.527657	0.321	0.099	7.3586e-47
Anxa4	7.82512e-50	0.540183	0.391	0.144	1.73444e-45
4930556J24Rik	1.4541e-49	0.524041	0.915	0.744	3.22302e-45
Park2	4.91595e-49	-0.574629	0.634	0.81	1.08962e-44
Cpm	4.99198e-49	0.584067	0.616	0.337	1.10647e-44
Ano6	1.46086e-48	0.534569	0.719	0.431	3.23799e-44
1700003G18Rik	3.51093e-48	0.47068	0.302	0.093	7.78198e-44
Auts2	5.39263e-48	-0.817786	0.438	0.671	1.19528e-43
Cd44	1.25416e-47	0.455116	0.446	0.169	2.77984e-43
Fry	1.76176e-47	-0.646318	0.354	0.651	3.90494e-43
Usp9y	3.18441e-47	0.478794	0.333	0.113	7.05826e-43
Klf6	3.43522e-47	0.493788	0.319	0.104	7.61416e-43
Slc26a8	1.10197e-46	0.487724	0.472	0.203	2.44253e-42
Rtn4	1.11561e-46	0.466788	0.898	0.688	2.47274e-42
Gm20680	1.4489e-46	0.582576	0.649	0.378	3.21149e-42
Ppp3ca	3.32544e-46	-0.700151	0.896	0.941	7.37084e-42
Zfp780b	1.1189e-45	0.519039	0.51	0.235	2.48005e-41
Acvr1	2.75638e-45	0.498697	0.476	0.211	6.10951e-41
B4galnt2	6.33549e-45	0.568474	0.333	0.119	1.40426e-40
Gm17058	8.22648e-45	0.511046	0.491	0.223	1.8234e-40
Dnm3	1.00805e-44	-0.464064	0.776	0.894	2.23434e-40
Khdrbs2	1.2219e-44	0.678062	0.833	0.629	2.70833e-40
Il1rapl1	1.29244e-44	-0.816373	0.42	0.659	2.86468e-40
Lncenc1	4.23588e-44	0.62393	0.535	0.266	9.38882e-40
Opcml	2.12334e-43	-0.886631	0.682	0.783	4.70638e-39
Agbl3	3.15794e-43	0.45762	0.212	0.054	6.99957e-39
Prpf6	4.13506e-43	0.531986	0.74	0.49	9.16536e-39
Gm17494	4.39416e-43	0.666329	0.358	0.142	9.73965e-39
Dysf	5.83735e-43	0.504859	0.509	0.239	1.29385e-38
Neto1	1.1051e-42	0.531626	0.234	0.066	2.44946e-38
Abhd17b	2.33107e-42	0.534451	0.536	0.279	5.16681e-38
Gria3	2.74964e-42	-0.824618	0.28	0.538	6.09458e-38
Fam188b	3.79821e-42	0.589458	0.439	0.2	8.41874e-38
Gpc5	2.20063e-41	-1.03903	0.253	0.515	4.8777e-37
Khdrbs3	5.19405e-41	0.579033	0.62	0.358	1.15126e-36
Col5a3	7.50846e-41	0.531125	0.354	0.139	1.66425e-36
2310039L15Rik	1.07947e-40	0.65572	0.271	0.088	2.39265e-36
Nfe2l3	1.37287e-40	0.736456	0.382	0.16	3.04296e-36
Svopl	1.56238e-40	0.410138	0.266	0.083	3.46301e-36
Snap25	1.62284e-40	-0.49738	0.724	0.845	3.59703e-36
Mfhas1	1.69705e-40	0.471009	0.521	0.254	3.76151e-36
Smad1	1.96261e-40	0.493103	0.58	0.309	4.35014e-36
Tmem196	4.53965e-40	0.841973	0.354	0.15	1.00621e-35
Tmc1	5.42646e-40	0.636662	0.38	0.16	1.20277e-35
Lnx1	5.99067e-40	0.863459	0.332	0.133	1.32783e-35
Polh	7.47586e-40	0.48282	0.368	0.15	1.65702e-35
Fam155a	8.14278e-40	0.478576	0.882	0.768	1.80485e-35
Bnc2	1.04298e-39	-0.705075	0.405	0.638	2.31176e-35
Bcl6	1.16747e-39	0.37544	0.248	0.075	2.58769e-35
Pla2g10	1.28685e-39	0.553894	0.41	0.18	2.85231e-35
Syne2	1.55538e-39	0.371452	0.215	0.058	3.4475e-35
Zbtb38	2.56475e-39	0.480237	0.498	0.24	5.68476e-35
Prkd1	2.71573e-39	-0.761156	0.245	0.507	6.01943e-35
Dpp10	4.48011e-39	-1.17155	0.356	0.565	9.93017e-35
Pcbp3	4.65703e-39	-0.50502	0.625	0.8	1.03223e-34
Gm2163	5.8618e-39	-0.672179	0.128	0.41	1.29927e-34
Dpp6	8.72316e-39	-0.673778	0.819	0.889	1.93349e-34
Gm15398	1.00947e-38	0.402552	0.29	0.099	2.23749e-34
Fam169a	1.22441e-38	0.622754	0.337	0.136	2.7139e-34
Dock3	1.37383e-38	-0.611068	0.451	0.661	3.04508e-34
Ubash3b	2.02827e-38	-0.645669	0.318	0.569	4.49567e-34
Anks1b	4.34373e-38	0.395593	0.896	0.714	9.62787e-34
Pde1a	4.37307e-38	0.689214	0.215	0.062	9.69292e-34
Slc35f1	4.929e-38	-0.805251	0.285	0.532	1.09251e-33
Hemgn	5.66032e-38	0.535619	0.326	0.123	1.25461e-33
Phf24	6.40964e-38	-0.764288	0.372	0.602	1.4207e-33
Olfm2	1.47937e-37	0.503002	0.349	0.141	3.27902e-33
Zbtb7c	1.52729e-37	0.48317	0.302	0.11	3.38524e-33
Ddb2	2.49662e-37	0.761023	0.372	0.166	5.53377e-33
Gm15341	2.56901e-37	0.631297	0.307	0.117	5.69422e-33
Osbpl9	2.89266e-37	-0.596148	0.41	0.635	6.41157e-33
Ube2v2	4.8243e-37	0.54425	0.512	0.266	1.06931e-32
Gm15417	5.54094e-37	0.446424	0.377	0.159	1.22815e-32
Dync1h1	5.74583e-37	0.401336	0.892	0.759	1.27356e-32
Cdkn1a	7.57587e-37	0.369823	0.226	0.066	1.67919e-32
Pwwp2a	8.78025e-37	0.723725	0.55	0.326	1.94614e-32
Ralyl	9.26687e-37	-0.502789	0.922	0.945	2.054e-32
Prdx3	2.99934e-36	0.677013	0.481	0.255	6.64804e-32
Dip2c	3.096e-36	-0.456645	0.707	0.829	6.86229e-32
Serpinb1a	3.92746e-36	0.429587	0.255	0.085	8.70521e-32
Mctp1	9.06176e-36	-0.750183	0.307	0.545	2.00854e-31
Prtg	1.21947e-35	0.459959	0.247	0.08	2.70296e-31
Unc79	2.01771e-35	-0.529451	0.436	0.662	4.47226e-31
Aff3	2.3704e-35	-0.640727	0.356	0.585	5.25399e-31
Hs2st1	2.57243e-35	0.480706	0.587	0.332	5.70179e-31
Chst2	2.88128e-35	0.459644	0.314	0.123	6.38635e-31
Camk2d	3.25804e-35	0.339571	0.929	0.738	7.22145e-31
Nif3l1	3.79968e-35	0.466907	0.286	0.107	8.42198e-31
Kctd16	4.87978e-35	-0.494658	0.929	0.949	1.0816e-30
Ube2z	4.91141e-35	0.458451	0.524	0.283	1.08861e-30
Eepd1	5.37213e-35	-0.629604	0.134	0.39	1.19073e-30
Itgb1	5.70271e-35	0.465427	0.498	0.25	1.26401e-30
B4galnt3	6.16891e-35	0.46077	0.274	0.097	1.36734e-30
Nrn1	6.48474e-35	-0.632226	0.095	0.353	1.43734e-30
Lima1	6.61703e-35	0.510866	0.533	0.288	1.46667e-30
Kcna2	7.74406e-35	-0.634472	0.116	0.372	1.71647e-30
Lbh	8.94854e-35	0.368677	0.259	0.087	1.98344e-30
Atp1a1	1.04882e-34	-0.562374	0.55	0.72	2.32471e-30
Dennd1a	1.29444e-34	0.531014	0.715	0.51	2.86913e-30
Aldh2	1.67083e-34	0.418578	0.469	0.231	3.7034e-30
1600010M07Rik	1.72208e-34	0.52621	0.408	0.192	3.81699e-30
Exoc6b	2.05281e-34	0.473084	0.845	0.668	4.55005e-30
Chst3	2.35807e-34	0.740207	0.394	0.186	5.22666e-30
Adam11	3.38122e-34	-0.618164	0.123	0.378	7.49448e-30
Lrpap1	3.56801e-34	0.624783	0.649	0.428	7.90849e-30
A330069E16Rik	4.10606e-34	0.521363	0.542	0.304	9.10107e-30
Tshz2	4.47313e-34	-0.738515	0.526	0.703	9.91469e-30
RP23-357C16.1	4.58385e-34	-0.564157	0.503	0.693	1.01601e-29
Plppr4	4.88073e-34	0.46381	0.288	0.11	1.08181e-29
Gm765	5.07968e-34	-0.947334	0.12	0.357	1.12591e-29
Hvcn1	1.04299e-33	0.389023	0.292	0.109	2.31178e-29
2019-09-02	1.25173e-33	0.46741	0.625	0.377	2.77445e-29
Cdk14	1.42766e-33	-0.53547	0.556	0.722	3.16442e-29
Alad	2.00827e-33	0.402074	0.382	0.166	4.45132e-29
Hecw1	2.58893e-33	-0.477537	0.601	0.758	5.73837e-29
RP23-416J8.1	3.45016e-33	0.497609	0.651	0.426	7.64729e-29
Ldb2	4.00844e-33	-1.00076	0.141	0.374	8.88472e-29
Epb41l3	5.80481e-33	-0.389984	0.764	0.844	1.28664e-28
Prss41	5.83448e-33	0.512952	0.58	0.343	1.29321e-28
Adgrl3	7.81243e-33	-0.536281	0.712	0.837	1.73163e-28
Chrm3	8.39193e-33	0.825034	0.316	0.132	1.86007e-28
4933416M07Rik	9.73079e-33	0.471907	0.307	0.123	2.15683e-28
Slc22a23	1.4242e-32	0.4478	0.484	0.25	3.15675e-28
Gm1043	1.48379e-32	-0.586441	0.182	0.43	3.28882e-28
Cped1	1.68793e-32	0.366215	0.252	0.087	3.74129e-28
Frmpd1	1.86311e-32	-0.633285	0.097	0.33	4.12959e-28
Csrnp3	4.585e-32	-0.600412	0.165	0.409	1.01626e-27
Gm20388	6.23271e-32	0.3356	0.972	0.92	1.38148e-27
2019-03-11	6.51428e-32	-0.620975	0.174	0.414	1.44389e-27
Pde11a	8.29254e-32	-0.819711	0.127	0.357	1.83804e-27
Luc7l2	1.10203e-31	-0.407008	0.722	0.848	2.44266e-27
Riok3	1.1107e-31	0.400836	0.418	0.197	2.46188e-27
Dync1i1	1.2722e-31	-0.49743	0.549	0.712	2.81984e-27
Adam2	1.66043e-31	0.624484	0.375	0.174	3.68033e-27
B230312C02Rik	3.00469e-31	0.522539	0.436	0.221	6.65989e-27
Gm38392	3.1299e-31	0.428676	0.207	0.065	6.93742e-27
Gm10069	3.49903e-31	0.55238	0.378	0.178	7.7556e-27
Sntb1	3.57047e-31	0.442399	0.24	0.084	7.91394e-27
Scn10a	3.67705e-31	-0.957556	0.241	0.447	8.15018e-27
Atrnl1	4.00365e-31	-0.443596	0.677	0.797	8.87408e-27
Akt3	5.10893e-31	-0.542434	0.392	0.607	1.13239e-26
S100a10	9.94473e-31	0.485361	0.561	0.329	2.20425e-26
Dgkz	1.2183e-30	-0.743923	0.332	0.536	2.70036e-26
Gabbr2	3.32249e-30	-0.517176	0.28	0.527	7.36429e-26
Cntnap2	3.36966e-30	-0.275243	0.998	0.998	7.46885e-26
Ahi1	4.21137e-30	0.478882	0.672	0.459	9.3345e-26
Slc47a1	4.72284e-30	0.494503	0.207	0.067	1.04682e-25
Azin2	6.90924e-30	0.400944	0.47	0.243	1.53143e-25
Parm1	7.43886e-30	-0.532095	0.392	0.602	1.64882e-25
Mapk6	8.09656e-30	0.34234	0.283	0.11	1.7946e-25
Nfia	1.1006e-29	-0.583172	0.602	0.704	2.43948e-25
Gm26542	1.39055e-29	0.473076	0.297	0.123	3.08216e-25
Kcnma1	1.40529e-29	0.419605	0.707	0.475	3.11483e-25
Unc5c	1.56318e-29	0.538251	0.714	0.519	3.46478e-25
Otud7b	1.82517e-29	0.442039	0.526	0.297	4.04548e-25
Tom1l2	1.89258e-29	0.325454	0.953	0.84	4.1949e-25
Bach2	3.16703e-29	-0.550676	0.439	0.629	7.01972e-25
Sugct	4.00705e-29	0.377593	0.267	0.101	8.88164e-25
4921504E06Rik	4.09034e-29	0.416948	0.234	0.084	9.06624e-25
Limch1	4.69138e-29	0.390306	0.425	0.211	1.03985e-24
Gm21982	5.22743e-29	0.479907	0.333	0.148	1.15866e-24
Ezh2	6.01146e-29	0.450541	0.405	0.202	1.33244e-24
Tex14	6.14741e-29	0.42794	0.34	0.154	1.36257e-24
Sema3e	7.00813e-29	0.509537	0.625	0.409	1.55335e-24
Efhc2	9.62675e-29	0.400018	0.415	0.206	2.13377e-24
Rnf19b	1.08407e-28	0.365672	0.271	0.106	2.40283e-24
Galnt14	1.1259e-28	-0.57777	0.278	0.494	2.49556e-24
Lrrc49	1.24746e-28	-0.568023	0.325	0.526	2.76501e-24
Rph3a	1.8974e-28	-0.575805	0.161	0.386	4.20559e-24
Yae1d1	2.15119e-28	0.698136	0.25	0.097	4.76812e-24
Rbfox3	2.15543e-28	-0.539662	0.222	0.454	4.7775e-24
Fancl	2.31249e-28	0.455013	0.479	0.27	5.12564e-24
Bcl2	2.84801e-28	-0.581347	0.118	0.338	6.31261e-24
Klf7	3.53454e-28	0.313581	0.905	0.749	7.83431e-24
RP24-274B19.1	3.74688e-28	-0.509726	0.432	0.613	8.30496e-24
Tmem241	4.31129e-28	0.41648	0.531	0.309	9.55597e-24
Scn9a	4.34782e-28	-0.509574	0.632	0.731	9.63695e-24
Ralgapa1	5.55125e-28	-0.487116	0.604	0.727	1.23043e-23
Plekha5	7.06838e-28	-0.490348	0.615	0.734	1.56671e-23
Zdhhc2	1.12118e-27	0.389332	0.812	0.624	2.48509e-23
Cdh10	1.13169e-27	-0.686167	0.043	0.241	2.50839e-23
Magi2	1.23546e-27	-0.389662	0.868	0.9	2.7384e-23
Hip1	1.26533e-27	-0.505591	0.344	0.556	2.8046e-23
Dgkh	1.36836e-27	-0.686018	0.458	0.619	3.03296e-23
Map3k19	2.73604e-27	0.593083	0.34	0.161	6.06443e-23
Ttll7	2.81457e-27	-0.444067	0.55	0.698	6.2385e-23
Zfp141	2.98523e-27	0.542664	0.312	0.144	6.61677e-23
Sbno2	3.16515e-27	0.300553	0.217	0.075	7.01555e-23
Gm26745	3.49888e-27	0.448999	0.366	0.178	7.75527e-23
Cntn6	4.21291e-27	-0.5647	0.113	0.329	9.33791e-23
Tmem178b	4.65727e-27	-0.49061	0.451	0.637	1.03228e-22
Cadps	5.55287e-27	-0.302657	0.957	0.969	1.23079e-22
Rgs7bp	5.97437e-27	-0.422312	0.72	0.82	1.32422e-22
Grik4	6.18193e-27	-0.576762	0.356	0.544	1.37022e-22
Csmd1	6.19672e-27	-0.507078	0.995	0.99	1.3735e-22
Dtnbp1	6.24207e-27	0.331992	0.24	0.089	1.38355e-22
Lyst	6.64199e-27	0.376081	0.462	0.249	1.4722e-22
Sdk2	7.93604e-27	0.398742	0.41	0.208	1.75902e-22
Prkg2	1.12198e-26	0.354712	0.293	0.123	2.48686e-22
Ubn1	1.23626e-26	0.365087	0.358	0.17	2.74017e-22
Sag	1.31158e-26	0.345596	0.292	0.124	2.90712e-22
Fam188a	1.49161e-26	-0.499476	0.276	0.49	3.30616e-22
Agtpbp1	1.63103e-26	0.375051	0.698	0.466	3.61518e-22
Hn1	2.29901e-26	0.312023	0.583	0.341	5.09577e-22
C230088H06Rik	2.91119e-26	0.433274	0.372	0.184	6.45265e-22
Cdh13	3.36892e-26	0.384201	0.252	0.099	7.46721e-22
Frmpd4	5.68847e-26	-1.13898	0.649	0.703	1.26085e-21
Nol4	5.96158e-26	-0.514785	0.274	0.491	1.32138e-21
Stk39	7.11726e-26	0.500006	0.661	0.493	1.57754e-21
Robo2	8.58042e-26	-0.326142	0.672	0.848	1.90185e-21
Kirrel3	9.06889e-26	-1.13621	0.288	0.47	2.01012e-21
Rasal2	9.37542e-26	0.420431	0.701	0.524	2.07806e-21
Vwc2l	1.02137e-25	-0.601648	0.094	0.294	2.26386e-21
Fgf12	1.03781e-25	-0.634588	0.47	0.649	2.3003e-21
Calm1	1.08378e-25	-0.475254	0.785	0.837	2.40219e-21
Atp8a1	1.14946e-25	-0.572584	0.344	0.538	2.54778e-21
Hspb1	1.1913e-25	0.503241	0.399	0.21	2.64052e-21
Spop	1.30157e-25	0.364786	0.632	0.407	2.88493e-21
Cttn	1.31969e-25	0.371141	0.502	0.284	2.9251e-21
Kcnab2	1.37868e-25	-0.539223	0.352	0.539	3.05584e-21
Clpx	1.39251e-25	0.357208	0.38	0.189	3.08649e-21
Srrm4	1.73069e-25	0.404541	0.405	0.207	3.83608e-21
Agbl4	1.83766e-25	-0.558666	0.689	0.786	4.07317e-21
Lhfpl4	1.92849e-25	-0.526316	0.304	0.496	4.27449e-21
Zfp697	2.05875e-25	0.380223	0.299	0.132	4.56323e-21
Gm30382	2.63904e-25	0.362243	0.378	0.183	5.84944e-21
Dennd4c	2.76635e-25	0.43652	0.597	0.387	6.13161e-21
Mbnl2	2.88864e-25	-0.388242	0.714	0.825	6.40267e-21
Magi1	3.3251e-25	-0.487994	0.651	0.753	7.37009e-21
Plxna4os3	5.26471e-25	0.340959	0.238	0.093	1.16692e-20
Large	5.77016e-25	0.461168	0.924	0.885	1.27896e-20
Tsc22d4	5.82057e-25	0.506388	0.276	0.121	1.29013e-20
Fam214b	6.56429e-25	0.317031	0.349	0.165	1.45498e-20
Exosc2	8.7352e-25	0.324478	0.253	0.103	1.93616e-20
Tpm4	9.10941e-25	0.286091	0.201	0.071	2.0191e-20
Hsd17b7	1.19701e-24	0.396404	0.255	0.106	2.65318e-20
Ablim1	1.41425e-24	-0.427266	0.543	0.69	3.13468e-20
Snhg14	1.65196e-24	-0.455114	0.505	0.659	3.66157e-20
Trpm3	2.0383e-24	-0.81549	0.285	0.469	4.51789e-20
Wipf3	2.21179e-24	-0.524341	0.113	0.312	4.90244e-20
Jun	2.41148e-24	0.382418	0.344	0.17	5.34506e-20
Brca1	2.85392e-24	0.330803	0.214	0.081	6.32571e-20
Zfhx3	3.36681e-24	-0.50439	0.464	0.612	7.46254e-20
Actn2	3.53057e-24	0.324752	0.234	0.092	7.82551e-20
Inpp4b	4.20641e-24	0.367391	0.229	0.09	9.3235e-20
Kcnh7	4.30902e-24	-0.606923	0.861	0.889	9.55093e-20
Fndc3a	4.3375e-24	0.439285	0.389	0.211	9.61407e-20
Rims2	4.42782e-24	-0.379999	0.733	0.822	9.81426e-20
Cntnap4	5.64015e-24	-0.636602	0.047	0.224	1.25014e-19
Slc35f4	7.7409e-24	-0.657515	0.085	0.27	1.71577e-19
Dgki	8.44466e-24	-0.946009	0.611	0.716	1.87176e-19
Ncald	9.55153e-24	-0.516077	0.109	0.299	2.1171e-19
Gnaq	1.08791e-23	-0.493694	0.672	0.777	2.41135e-19
Stambp	1.12956e-23	0.414882	0.354	0.179	2.50367e-19
Esd	1.17198e-23	0.309304	0.224	0.088	2.5977e-19
Prr16	1.21366e-23	-0.521809	0.075	0.263	2.69007e-19
Pde4b	1.27431e-23	-0.523496	0.59	0.689	2.8245e-19
Esrrg	1.39198e-23	-0.782779	0.181	0.371	3.08533e-19
Osbpl3	1.6201e-23	-0.61017	0.319	0.5	3.59096e-19
Pbx1	1.63558e-23	0.631888	0.703	0.576	3.62526e-19
1700061I17Rik	1.66609e-23	0.309719	0.578	0.352	3.69289e-19
Smurf2	2.06349e-23	0.391639	0.714	0.542	4.57372e-19
4930578G10Rik	2.25968e-23	-0.485562	0.083	0.271	5.00858e-19
Gm16432	2.33718e-23	0.332144	0.293	0.133	5.18035e-19
Gm28494	2.53614e-23	0.332047	0.262	0.112	5.62135e-19
Prkca	2.60336e-23	-0.952738	0.333	0.502	5.77035e-19
Eps15	3.07379e-23	-0.479165	0.356	0.537	6.81306e-19
Dock11	3.14961e-23	-0.545048	0.269	0.451	6.9811e-19
Nedd4l	3.34634e-23	-0.604847	0.55	0.658	7.41717e-19
Srpk1	4.07642e-23	0.379381	0.479	0.275	9.03539e-19
Tex22	4.81703e-23	0.418737	0.311	0.148	1.06769e-18
9330162G02Rik	4.96554e-23	-0.550921	0.271	0.471	1.10061e-18
Sgf29	5.03675e-23	0.318563	0.281	0.123	1.1164e-18
Kifap3	5.59271e-23	0.398542	0.637	0.438	1.23962e-18
Clasp2	6.19857e-23	-0.431957	0.54	0.707	1.37391e-18
Eps8l2	6.30216e-23	0.335504	0.219	0.086	1.39687e-18
Ext2	7.10248e-23	0.326277	0.309	0.147	1.57426e-18
Susd6	9.40147e-23	0.350327	0.668	0.461	2.08384e-18
Ctnna3	9.814e-23	0.349978	0.609	0.401	2.17527e-18
Gm26668	1.00321e-22	0.468986	0.387	0.208	2.22361e-18
Pirt	1.08747e-22	-0.565444	0.281	0.464	2.41039e-18
1700066B19Rik	1.12474e-22	0.305126	0.22	0.087	2.493e-18
Kcnb1	1.32677e-22	-0.504021	0.082	0.264	2.94079e-18
Usp31	1.7525e-22	-0.460198	0.325	0.51	3.88441e-18
2810459M11Rik	1.86198e-22	0.353358	0.507	0.298	4.12708e-18
Mkl1	1.90699e-22	0.375406	0.436	0.245	4.22684e-18
Runx2	1.93436e-22	0.322327	0.24	0.098	4.28751e-18
Fam13a	2.19815e-22	-0.491729	0.108	0.291	4.8722e-18
Mfap3l	2.65794e-22	0.339263	0.26	0.113	5.89133e-18
Dock8	2.8657e-22	0.307805	0.288	0.132	6.35182e-18
Lin7a	3.30549e-22	-0.498815	0.33	0.514	7.32662e-18
Myh3	4.00575e-22	0.387207	0.344	0.177	8.87874e-18
Rundc3a	4.83487e-22	0.38003	0.503	0.306	1.07165e-17
Galnt9	6.34367e-22	0.306137	0.243	0.104	1.40607e-17
Nck1	6.48906e-22	0.333888	0.385	0.201	1.4383e-17
Arl15	9.76059e-22	-0.434548	0.491	0.645	2.16344e-17
Cers6	1.02061e-21	0.352443	0.424	0.24	2.26218e-17
Macf1	1.08862e-21	0.331632	0.835	0.693	2.41292e-17
Atp1b3	1.20176e-21	-0.485389	0.293	0.471	2.66371e-17
Mapk10	1.20845e-21	-0.366738	0.547	0.695	2.67852e-17
Gm29570	1.28233e-21	0.320583	0.255	0.113	2.84229e-17
Prickle2	1.33427e-21	-0.454974	0.219	0.413	2.95741e-17
Wsb1	1.52968e-21	0.314992	0.41	0.217	3.39055e-17
Dtna	1.58105e-21	0.38078	0.724	0.547	3.50439e-17
Casz1	1.61248e-21	-0.568874	0.106	0.285	3.57406e-17
Mrpl45	2.25855e-21	0.45164	0.337	0.177	5.00608e-17
Limd1	2.40103e-21	0.304313	0.295	0.138	5.32189e-17
Slc7a14	2.51609e-21	0.363334	0.545	0.355	5.57692e-17
Herc4	2.72437e-21	0.390236	0.483	0.299	6.03858e-17
Phip	3.00395e-21	0.427214	0.524	0.332	6.65825e-17
Pola2	3.40617e-21	0.25348	0.201	0.078	7.54979e-17
Gm11728	3.42453e-21	0.259597	0.22	0.09	7.59047e-17
Snap91	3.90011e-21	0.331395	0.759	0.563	8.6446e-17
Fam107b	4.26469e-21	0.370703	0.311	0.151	9.45269e-17
Oprm1	4.51428e-21	-0.606843	0.092	0.267	1.00059e-16
Acsl4	4.74684e-21	0.345295	0.401	0.218	1.05214e-16
A230046K03Rik	6.87314e-21	0.357437	0.444	0.258	1.52343e-16
Wnt5b	7.63464e-21	0.325991	0.276	0.128	1.69222e-16
Tusc5	8.05819e-21	-0.516274	0.28	0.457	1.7861e-16
Mcu	8.25081e-21	-0.448517	0.172	0.361	1.82879e-16
Ccser1	8.59946e-21	-0.368269	0.741	0.812	1.90607e-16
RP23-127M7.1	8.61591e-21	-0.603535	0.174	0.359	1.90972e-16
Kif26b	8.81018e-21	-0.511089	0.288	0.465	1.95278e-16
Azin1	9.08206e-21	0.327196	0.411	0.228	2.01304e-16
Pten	1.52286e-20	-0.47455	0.328	0.509	3.37541e-16
Gm42906	1.53888e-20	0.297512	0.214	0.086	3.41094e-16
Fbxw11	1.59103e-20	0.3227	0.576	0.372	3.52652e-16
Ptprv	1.65909e-20	0.3921	0.26	0.121	3.67736e-16
Chka	1.67438e-20	0.353034	0.625	0.429	3.71127e-16
Pcsk2	2.12621e-20	-0.399844	0.358	0.555	4.71273e-16
Cpne4	2.14939e-20	-0.544194	0.266	0.441	4.76413e-16
Eml1	2.19263e-20	-0.551153	0.233	0.401	4.85998e-16
Otud7a	2.8475e-20	-0.454554	0.476	0.613	6.31149e-16
Gm11906	2.927e-20	0.442094	0.373	0.205	6.4877e-16
Gpatch8	3.0769e-20	-0.343022	0.679	0.765	6.81994e-16
Frmd8	3.16403e-20	0.34217	0.372	0.2	7.01308e-16
Snhg11	3.20832e-20	-0.26043	0.953	0.958	7.11123e-16
Plcxd3	3.22483e-20	-0.548281	0.245	0.42	7.14784e-16
Pde6a	3.23201e-20	0.328684	0.307	0.153	7.16374e-16
Dhx37	3.33687e-20	0.406765	0.281	0.134	7.39618e-16
Cdh18	3.53879e-20	-0.520002	0.609	0.696	7.84373e-16
Pclo	3.8085e-20	-0.36603	0.705	0.79	8.44154e-16
St6galnac3	4.30593e-20	-0.585034	0.259	0.43	9.5441e-16
Spock2	4.74468e-20	-0.430294	0.431	0.581	1.05166e-15
Pdzrn4	4.86713e-20	0.274785	0.252	0.111	1.0788e-15
Tln2	5.48126e-20	-0.426191	0.394	0.553	1.21492e-15
Adgrd1	6.59225e-20	0.293895	0.262	0.12	1.46117e-15
D630045J12Rik	7.09765e-20	0.444224	0.464	0.279	1.57319e-15
Uck2	8.63564e-20	0.3248	0.269	0.128	1.91409e-15
Ankrd13a	8.84238e-20	0.307325	0.274	0.129	1.95991e-15
Plekhg3	8.8885e-20	0.357426	0.469	0.283	1.97014e-15
Syn1	9.60592e-20	0.328524	0.752	0.585	2.12915e-15
Gpc6	1.22614e-19	-0.74715	0.314	0.466	2.71774e-15
Sumo1	1.30233e-19	0.35855	0.462	0.284	2.8866e-15
Ralgapa2	1.32305e-19	-0.514863	0.401	0.551	2.93254e-15
Peg3	1.55339e-19	-0.390821	0.424	0.587	3.44309e-15
Oxr1	1.6407e-19	-0.3707	0.602	0.75	3.63661e-15
Irs2	1.68824e-19	0.333894	0.276	0.134	3.74197e-15
Zmat5	1.83147e-19	0.359482	0.365	0.199	4.05946e-15
Apba2	1.88752e-19	0.334278	0.372	0.206	4.18368e-15
Rgs6	1.91971e-19	-0.809887	0.196	0.369	4.25504e-15
Isl1	2.16434e-19	-0.433652	0.257	0.439	4.79726e-15
Prkar2b	2.3666e-19	-0.52786	0.122	0.29	5.24558e-15
Enah	2.39304e-19	0.257094	0.858	0.657	5.30417e-15
Pank2	2.60202e-19	0.27428	0.226	0.098	5.76737e-15
Unc80	2.78993e-19	-0.415307	0.406	0.56	6.18388e-15
Ptpn4	3.0902e-19	0.38937	0.569	0.384	6.84943e-15
Pparg	3.35315e-19	0.274715	0.236	0.105	7.43225e-15
Epha3	3.43507e-19	0.352674	0.222	0.097	7.61384e-15
Zmat4	3.53708e-19	-0.612666	0.09	0.252	7.83994e-15
Lrrn1	3.95258e-19	-0.444279	0.28	0.45	8.76089e-15
Taf3	4.23584e-19	0.317807	0.434	0.258	9.38873e-15
Magi3	4.41651e-19	-0.459648	0.328	0.489	9.78919e-15
Thrb	4.46693e-19	-0.420787	0.125	0.3	9.90095e-15
2810425M01Rik	5.12751e-19	0.321916	0.344	0.181	1.13651e-14
Jakmip1	6.23071e-19	-0.407468	0.281	0.455	1.38104e-14
Kcnq5	6.45906e-19	-0.856488	0.089	0.243	1.43165e-14
Gm13231	6.86358e-19	0.313055	0.297	0.147	1.52131e-14
Grin1	7.30528e-19	-0.414387	0.245	0.425	1.61922e-14
Spock1	9.3267e-19	-0.448996	0.589	0.661	2.06726e-14
Snw1	9.42231e-19	0.368946	0.24	0.112	2.08845e-14
Dock4	1.05697e-18	0.321152	0.623	0.424	2.34278e-14
Gm14399	1.1242e-18	0.372106	0.233	0.106	2.49179e-14
Wfdc8	1.20283e-18	0.296513	0.264	0.126	2.66607e-14
Sh3pxd2b	1.237e-18	0.284391	0.274	0.134	2.74181e-14
Airn	1.30171e-18	0.342342	0.528	0.343	2.88524e-14
Fryl	1.38797e-18	-0.453324	0.403	0.547	3.07644e-14
Arhgef40	1.48346e-18	0.318667	0.241	0.112	3.2881e-14
Ttc3	1.50307e-18	-0.349086	0.583	0.71	3.33156e-14
Abcc4	1.72127e-18	0.282451	0.264	0.124	3.81519e-14
Gm38399	1.78805e-18	0.375518	0.422	0.258	3.96321e-14
Zdhhc18	2.0904e-18	0.433794	0.42	0.262	4.63338e-14
Sv2b	2.10037e-18	-0.456185	0.299	0.454	4.65547e-14
Msh5	2.12964e-18	0.445201	0.314	0.167	4.72035e-14
Scn1a	2.43178e-18	-0.498398	0.285	0.445	5.39004e-14
Btbd9	2.44216e-18	0.359965	0.689	0.539	5.41305e-14
Elovl6	2.69848e-18	-0.397072	0.09	0.25	5.98119e-14
Spats1	3.05338e-18	0.367465	0.233	0.106	6.76782e-14
Arpp21	3.08048e-18	-0.439195	0.385	0.532	6.82789e-14
Cntn5	3.77045e-18	-0.951117	0.089	0.241	8.3572e-14
Casc5	4.1243e-18	0.369694	0.333	0.181	9.14151e-14
Ak5	4.70132e-18	-0.568373	0.234	0.4	1.04205e-13
Trmt13	5.20628e-18	0.290774	0.37	0.204	1.15397e-13
Ogfrl1	6.03214e-18	-0.436231	0.205	0.38	1.33702e-13
Rab27b	6.47229e-18	-0.441049	0.056	0.201	1.43458e-13
Pzp	6.92323e-18	0.372011	0.462	0.284	1.53453e-13
Igf1r	7.48638e-18	-0.395522	0.373	0.532	1.65936e-13
Cntn3	8.65967e-18	-0.538889	0.267	0.423	1.91942e-13
Mblac2	9.2894e-18	-0.405228	0.321	0.481	2.059e-13
Rhbdd3	1.28019e-17	0.371587	0.247	0.12	2.83754e-13
Ankrd36	1.30642e-17	0.401387	0.302	0.162	2.89567e-13
Wwc1	1.91987e-17	0.33268	0.208	0.091	4.2554e-13
Chmp4b	2.11153e-17	0.294921	0.543	0.361	4.68022e-13
Nme7	2.15412e-17	0.362362	0.266	0.135	4.77461e-13
Gm29585	2.32924e-17	0.340869	0.236	0.111	5.16275e-13
Prr13	2.56531e-17	0.318045	0.451	0.275	5.68601e-13
Folh1	3.31324e-17	0.381983	0.259	0.132	7.34379e-13
Sec24d	3.62423e-17	0.281227	0.245	0.117	8.0331e-13
Prdm8	3.68515e-17	0.256384	0.227	0.105	8.16813e-13
Fam126b	3.75168e-17	-0.430152	0.188	0.349	8.3156e-13
Frmd5	3.76355e-17	0.346951	0.519	0.345	8.3419e-13
Ern1	3.88321e-17	0.305385	0.319	0.174	8.60713e-13
Hs6st2	4.64377e-17	-0.498644	0.075	0.221	1.02929e-12
Cd55	5.26423e-17	-0.470299	0.071	0.217	1.16682e-12
Syt7	5.28661e-17	-0.597178	0.262	0.414	1.17178e-12
Pef1	5.81001e-17	0.305775	0.332	0.185	1.28779e-12
Znrf2	6.31868e-17	0.288566	0.332	0.178	1.40054e-12
Tmtc4	6.63925e-17	0.354449	0.34	0.189	1.47159e-12
Paip2	6.70287e-17	0.29402	0.415	0.247	1.48569e-12
Galc	7.3825e-17	0.288643	0.226	0.105	1.63633e-12
Pou4f1	8.58704e-17	-0.398314	0.193	0.358	1.90332e-12
Trpv2	8.59767e-17	0.260672	0.257	0.123	1.90567e-12
Cdk6	9.84727e-17	0.308092	0.222	0.104	2.18265e-12
Mbd5	1.01033e-16	-0.331588	0.628	0.716	2.23939e-12
Mef2c	1.03072e-16	-0.488187	0.161	0.314	2.28458e-12
Rps6ka1	1.11867e-16	0.274454	0.248	0.121	2.47953e-12
Rnf157	1.12866e-16	-0.37998	0.24	0.406	2.50168e-12
Etv6	1.13974e-16	0.309197	0.377	0.219	2.52624e-12
Ctsa	1.16794e-16	0.275303	0.201	0.09	2.58873e-12
Fam53c	1.26933e-16	0.328817	0.255	0.129	2.81348e-12
Tm9sf4	1.42179e-16	0.41076	0.464	0.293	3.1514e-12
Trerf1	1.4985e-16	-0.375573	0.075	0.22	3.32142e-12
Rnf112	1.51404e-16	-0.448089	0.064	0.204	3.35587e-12
Gm44560	1.70575e-16	-0.376571	0.064	0.205	3.7808e-12
Plcb1	1.71837e-16	-0.525269	0.425	0.543	3.80877e-12
Hat1	1.76852e-16	0.313527	0.312	0.171	3.91992e-12
Asb8	1.85034e-16	0.306653	0.285	0.149	4.10127e-12
Plekha6	1.88914e-16	-0.371231	0.269	0.428	4.18728e-12
Mpp7	2.02698e-16	0.269514	0.255	0.126	4.49279e-12
Rock2	2.04293e-16	0.346044	0.483	0.312	4.52815e-12
Gucd1	2.12493e-16	0.398369	0.474	0.31	4.70991e-12
Ankib1	2.18294e-16	-0.414434	0.34	0.491	4.8385e-12
Ppp1r2	2.2958e-16	-0.470754	0.34	0.485	5.08863e-12
Luzp1	2.85505e-16	-0.406647	0.351	0.491	6.32821e-12
Med12l	3.34934e-16	-0.318777	0.236	0.408	7.4238e-12
Mtss1	3.59015e-16	0.270024	0.613	0.422	7.95757e-12
Crot	3.62961e-16	0.266888	0.26	0.13	8.04504e-12
Parp16	3.74981e-16	0.254971	0.259	0.129	8.31146e-12
Pam	4.03434e-16	-0.528955	0.453	0.571	8.9421e-12
Gphn	4.60282e-16	-0.316967	0.703	0.774	1.02022e-11
Rtn3	4.87828e-16	-0.261845	0.795	0.84	1.08127e-11
Ap1s1	5.1453e-16	0.308493	0.312	0.172	1.14046e-11
Col5a1	5.33815e-16	0.275915	0.245	0.122	1.1832e-11
Galnt13	7.67683e-16	-0.342269	0.66	0.741	1.70157e-11
3632451O06Rik	7.78251e-16	0.306865	0.361	0.211	1.72499e-11
Rims3	8.48503e-16	-0.397503	0.141	0.295	1.88071e-11
Kcnt1	9.25773e-16	-0.404531	0.082	0.222	2.05198e-11
Cul4b	1.04151e-15	0.293036	0.231	0.111	2.3085e-11
Vgll4	1.12445e-15	0.33064	0.41	0.262	2.49234e-11
Ppm1l	1.19272e-15	-0.391526	0.365	0.518	2.64367e-11
Trib2	1.42287e-15	-0.36725	0.092	0.235	3.15379e-11
Abhd2	1.43775e-15	0.360382	0.649	0.5	3.18677e-11
Pknox2	1.47526e-15	-0.398811	0.087	0.229	3.26991e-11
Ugdh	1.55441e-15	0.257382	0.207	0.096	3.44534e-11
Akap13	1.86743e-15	0.298449	0.505	0.334	4.13917e-11
Calm2	2.47794e-15	-0.354008	0.681	0.746	5.49236e-11
Cacna2d2	2.50726e-15	-0.410496	0.082	0.22	5.55733e-11
Fam160a2	3.16659e-15	0.264067	0.245	0.123	7.01875e-11
Slc25a51	3.32187e-15	0.274004	0.458	0.296	7.36291e-11
Hhla1	3.51425e-15	0.269325	0.217	0.105	7.78933e-11
Rhobtb2	3.67547e-15	-0.355123	0.125	0.273	8.14667e-11
Ncor1	4.0642e-15	-0.343937	0.422	0.553	9.0083e-11
Smc5	4.11742e-15	0.353383	0.37	0.223	9.12625e-11
2010111I01Rik	4.42867e-15	-0.382372	0.632	0.709	9.81616e-11
Nebl	4.90647e-15	0.298741	0.679	0.528	1.08752e-10
Add2	5.007e-15	0.300972	0.594	0.432	1.1098e-10
Shtn1	5.11433e-15	-0.393775	0.248	0.4	1.13359e-10
Teddm2	5.8981e-15	0.27702	0.269	0.142	1.30731e-10
Tmem106b	6.02319e-15	0.38524	0.248	0.129	1.33504e-10
Cntn1	6.68517e-15	-0.337783	0.858	0.829	1.48177e-10
Cntnap5a	7.14771e-15	-0.504383	0.418	0.549	1.58429e-10
Klhl29	7.59118e-15	-0.372406	0.405	0.551	1.68259e-10
Cx3cr1	7.66596e-15	0.384217	0.448	0.295	1.69916e-10
Bhlhe41	7.89733e-15	0.285845	0.262	0.137	1.75044e-10
Tenm3	7.89947e-15	-0.414696	0.734	0.744	1.75092e-10
Sorl1	8.09623e-15	-0.436761	0.123	0.265	1.79453e-10
Tmtc2	8.28469e-15	-0.452439	0.302	0.441	1.8363e-10
Mtus1	1.0466e-14	-0.382494	0.288	0.436	2.31979e-10
Ptprs	1.09036e-14	-0.336118	0.481	0.611	2.41677e-10
Prkcb	1.14977e-14	-0.513175	0.264	0.392	2.54847e-10
Man1a2	1.15819e-14	-0.377655	0.266	0.421	2.56713e-10
Tubb2b	1.28435e-14	0.345723	0.337	0.191	2.84676e-10
Cltb	1.30537e-14	0.290784	0.455	0.296	2.89335e-10
Ppp4r1	1.4008e-14	0.256503	0.257	0.135	3.10486e-10
Gk	1.47801e-14	0.315897	0.349	0.203	3.27601e-10
Bmpr2	1.52607e-14	-0.326182	0.481	0.604	3.38253e-10
Dok4	1.79421e-14	-0.374931	0.167	0.314	3.97688e-10
Rcan2	1.96952e-14	-0.358298	0.422	0.56	4.36544e-10
Flnb	2.11109e-14	0.293137	0.431	0.273	4.67924e-10
RP23-217F11.4	2.26697e-14	-0.435252	0.113	0.247	5.02475e-10
Syne1	2.27191e-14	-0.329779	0.549	0.651	5.03569e-10
Lix1	2.60381e-14	0.267265	0.54	0.364	5.77134e-10
Rit2	2.65397e-14	-0.422963	0.205	0.351	5.88251e-10
Frmd4b	3.08222e-14	-0.395248	0.47	0.582	6.83173e-10
Synm	3.12017e-14	-0.385163	0.339	0.476	6.91585e-10
Nefl	3.19248e-14	-0.341663	0.866	0.902	7.07613e-10
Grip1	4.17772e-14	-0.322579	0.865	0.868	9.25991e-10
Chd9	4.61555e-14	-0.288089	0.684	0.736	1.02304e-09
Nr3c2	4.80913e-14	-0.401942	0.33	0.473	1.06594e-09
a	5.08916e-14	0.268322	0.33	0.191	1.12801e-09
Ppp4r1l-ps	5.19479e-14	0.26628	0.243	0.126	1.15143e-09
Adamtsl5	5.2928e-14	0.257042	0.224	0.112	1.17315e-09
Pura	6.45149e-14	-0.353375	0.304	0.447	1.42997e-09
Pla2g7	7.21811e-14	-0.347638	0.106	0.24	1.59989e-09
Ptk2	7.843e-14	0.287418	0.595	0.438	1.7384e-09
Ccser2	8.54468e-14	-0.318433	0.599	0.682	1.89393e-09
D930015E06Rik	8.97026e-14	-0.35936	0.144	0.281	1.98826e-09
Chst8	1.04396e-13	-0.373931	0.161	0.303	2.31393e-09
Ndrg4	1.06878e-13	-0.298481	0.773	0.808	2.36895e-09
Sgip1	1.27159e-13	-0.37047	0.464	0.577	2.81847e-09
Mpped2	1.53635e-13	-0.480101	0.141	0.274	3.40532e-09
Slc36a1	1.6545e-13	-0.398965	0.264	0.403	3.6672e-09
Dlc1	1.66274e-13	-0.365995	0.34	0.485	3.68547e-09
Timp2	1.75941e-13	-0.473821	0.382	0.492	3.89973e-09
A330076H08Rik	1.84205e-13	-0.337117	0.358	0.492	4.08289e-09
Ptprf	2.0444e-13	-0.377044	0.278	0.412	4.53141e-09
Nipal3	2.0489e-13	-0.384184	0.205	0.344	4.5414e-09
BC004004	2.08475e-13	0.307604	0.455	0.303	4.62085e-09
Prph	2.28485e-13	-0.276556	0.714	0.787	5.06436e-09
AI481877	2.4597e-13	0.324823	0.286	0.161	5.45192e-09
Dpysl2	2.52602e-13	-0.272641	0.686	0.749	5.59892e-09
Nacc2	2.76493e-13	-0.366711	0.297	0.43	6.12846e-09
Pabpc1	2.77851e-13	0.268399	0.689	0.54	6.15857e-09
Cpeb3	3.56917e-13	-0.332996	0.521	0.629	7.91107e-09
Gm28928	3.64973e-13	-1.11674	0.352	0.443	8.08962e-09
Tnrc6c	3.68772e-13	-0.333518	0.406	0.522	8.17384e-09
Tmem181b-ps	3.97377e-13	-0.406411	0.207	0.352	8.80787e-09
Rtn1	4.4564e-13	-0.287245	0.592	0.71	9.87761e-09
Fermt2	5.93372e-13	0.260366	0.486	0.326	1.31521e-08
Gm15478	6.00713e-13	-0.380334	0.141	0.274	1.33148e-08
Ncdn	6.28432e-13	-0.389746	0.286	0.42	1.39292e-08
Kif5a	6.34448e-13	-0.276123	0.535	0.652	1.40625e-08
Mthfs	6.40833e-13	-0.314732	0.083	0.206	1.42041e-08
Fbxl17	6.95599e-13	-0.322647	0.503	0.6	1.5418e-08
1110004F10Rik	7.4746e-13	0.301909	0.297	0.171	1.65675e-08
Tnrc6b	7.68602e-13	-0.261936	0.634	0.725	1.70361e-08
Abca8b	8.25704e-13	-0.320018	0.082	0.202	1.83017e-08
Gm26916	1.29506e-12	0.361094	0.288	0.167	2.87051e-08
2510009E07Rik	1.54521e-12	-0.338502	0.165	0.297	3.42495e-08
Map4k5	1.64936e-12	0.252048	0.41	0.265	3.65581e-08
Pvt1	1.66318e-12	-0.337002	0.193	0.331	3.68643e-08
Kcnd3	1.78096e-12	-0.56459	0.194	0.323	3.94749e-08
Rnf19a	2.028e-12	-0.318562	0.194	0.33	4.49506e-08
Nptx1	2.51752e-12	-0.385585	0.102	0.227	5.58009e-08
Clybl	2.66091e-12	0.321169	0.37	0.228	5.89791e-08
A830035A12Rik	2.67455e-12	0.301169	0.312	0.184	5.92814e-08
Tmem233	2.68451e-12	-0.531278	0.191	0.312	5.95022e-08
Cntnap5b	2.88821e-12	-0.455522	0.123	0.249	6.40171e-08
Xpnpep3	3.18837e-12	0.304686	0.214	0.113	7.06702e-08
Clmp	3.85723e-12	0.252334	0.384	0.247	8.54955e-08
Tacc2	3.96375e-12	0.288042	0.42	0.282	8.78564e-08
Kmt2e	4.74286e-12	-0.315185	0.293	0.43	1.05126e-07
Arhgap6	4.83652e-12	0.345988	0.238	0.131	1.07201e-07
Mtcl1	5.74286e-12	-0.299374	0.3	0.44	1.2729e-07
Gabrb1	5.76133e-12	0.268892	0.314	0.189	1.277e-07
Cd9	6.25513e-12	-0.447437	0.245	0.369	1.38645e-07
Grm8	6.56729e-12	-0.658209	0.288	0.397	1.45564e-07
Cpne8	6.58481e-12	-0.363087	0.247	0.376	1.45952e-07
Zfp462	7.74479e-12	-0.306878	0.363	0.493	1.71663e-07
Suclg1	8.44902e-12	0.262106	0.37	0.235	1.87272e-07
Sybu	8.56193e-12	-0.300979	0.382	0.505	1.89775e-07
Syn2	8.96547e-12	-0.318273	0.431	0.547	1.9872e-07
Upp2	9.96774e-12	-0.331697	0.431	0.532	2.20935e-07
Zfp608	1.03155e-11	-0.314137	0.116	0.243	2.28643e-07
Pnisr	1.04329e-11	-0.3112	0.285	0.414	2.31244e-07
R3hdm2	1.3379e-11	0.277672	0.547	0.402	2.96546e-07
Hopx	1.38044e-11	0.261122	0.382	0.246	3.05974e-07
1700111E14Rik	1.396e-11	-0.442971	0.106	0.222	3.09422e-07
Ano3	1.41874e-11	-0.503194	0.686	0.738	3.14465e-07
Sae1	1.43347e-11	0.266964	0.283	0.166	3.17728e-07
Srrm2	1.46386e-11	-0.292856	0.545	0.641	3.24466e-07
Fstl5	1.48751e-11	-0.345075	0.116	0.234	3.29707e-07
Timp3	1.52727e-11	0.325925	0.236	0.131	3.38519e-07
Pcid2	1.53904e-11	0.274095	0.214	0.116	3.41129e-07
Plekhd1	1.80209e-11	-0.306426	0.101	0.216	3.99434e-07
Slc2a3	1.99032e-11	0.282435	0.349	0.223	4.41154e-07
Pcsk1n	2.00947e-11	-0.324277	0.398	0.514	4.45399e-07
Nrp1	2.16991e-11	-0.463041	0.245	0.356	4.80961e-07
Dclk2	2.46218e-11	-0.386321	0.323	0.446	5.45741e-07
Entpd3	2.59462e-11	-0.305531	0.102	0.218	5.75097e-07
Fth1.1	2.79607e-11	-0.284074	0.76	0.801	6.19749e-07
Gnao1	3.28738e-11	-0.380816	0.375	0.476	7.28649e-07
Arhgef3	3.57047e-11	0.269536	0.339	0.216	7.91394e-07
Piezo2	3.75922e-11	-0.324963	0.851	0.85	8.33232e-07
Cobl	4.58048e-11	-0.330673	0.134	0.25	1.01526e-06
Dscam	4.78391e-11	-0.276731	0.408	0.53	1.06035e-06
Utrn	4.94124e-11	-0.260305	0.774	0.826	1.09523e-06
Krit1	4.97654e-11	-0.320113	0.469	0.57	1.10305e-06
Slc38a6	5.58217e-11	0.271156	0.345	0.224	1.23729e-06
Calca	5.95594e-11	-0.613715	0.306	0.415	1.32013e-06
Syt4	6.00627e-11	0.273004	0.505	0.363	1.33129e-06
Pja2	6.50723e-11	-0.278965	0.484	0.578	1.44233e-06
Rabgap1l	6.52514e-11	-0.259913	0.701	0.768	1.4463e-06
Fut8	6.60857e-11	-0.309522	0.309	0.438	1.46479e-06
Fmn1	7.0573e-11	-0.288773	0.837	0.876	1.56425e-06
Glul	7.25881e-11	0.274934	0.328	0.211	1.60892e-06
Grin3a	7.39089e-11	-0.371679	0.172	0.294	1.63819e-06
Rab3a	7.55987e-11	-0.336797	0.188	0.307	1.67564e-06
Ica1	7.7381e-11	-0.309029	0.266	0.394	1.71515e-06
Prkacb	7.82748e-11	-0.306345	0.179	0.304	1.73496e-06
Cpne3	8.04346e-11	-0.371053	0.186	0.301	1.78283e-06
Tbc1d19	8.44801e-11	0.280671	0.302	0.191	1.8725e-06
1700112E06Rik	9.17684e-11	-0.377971	0.109	0.217	2.03405e-06
Vat1l	9.37203e-11	-0.37426	0.252	0.364	2.07731e-06
Dmd	9.77552e-11	0.621734	0.665	0.604	2.16674e-06
Grid1	9.97385e-11	0.260157	0.432	0.298	2.2107e-06
Jph4	1.02339e-10	-0.274068	0.102	0.216	2.26835e-06
Dennd1b	1.21936e-10	-0.282937	0.188	0.313	2.70271e-06
Asph	1.31593e-10	-0.307497	0.156	0.275	2.91676e-06
2810474O19Rik	1.41892e-10	0.281676	0.318	0.202	3.14504e-06
Col4a3bp	1.42463e-10	-0.314635	0.252	0.367	3.15768e-06
Tmeff1	1.45778e-10	0.321616	0.318	0.202	3.23117e-06
Tubb2a	1.48066e-10	0.269554	0.387	0.261	3.28187e-06
Syt9	1.57941e-10	-0.380362	0.149	0.264	3.50076e-06
Snx7	1.57959e-10	-0.301094	0.436	0.538	3.50117e-06
Lcp1	1.59296e-10	-0.351475	0.231	0.35	3.5308e-06
Kcns3	1.70312e-10	-0.288206	0.102	0.214	3.77497e-06
Ldlrad4	1.72046e-10	-0.355323	0.2	0.314	3.8134e-06
Unc13c	1.74216e-10	-0.487728	0.215	0.328	3.86151e-06
Spock3	1.85003e-10	-0.257733	0.469	0.587	4.10059e-06
Rab3c	1.86636e-10	0.272855	0.601	0.468	4.13679e-06
Psap	1.99043e-10	-0.252762	0.667	0.727	4.41178e-06
Scn8a	2.03807e-10	-0.269492	0.531	0.609	4.51739e-06
Kcnip3	2.23134e-10	-0.324832	0.177	0.294	4.94577e-06
St8sia1	2.37795e-10	-0.29921	0.115	0.226	5.27073e-06
Sacs	2.38496e-10	-0.295323	0.269	0.387	5.28627e-06
Cntln	2.60218e-10	-0.320837	0.193	0.308	5.76772e-06
Mnat1	2.85298e-10	0.343397	0.507	0.387	6.32363e-06
Arhgap26	3.03865e-10	-0.346555	0.325	0.448	6.73516e-06
Gm44905	3.36146e-10	1.0024	0.394	0.291	7.45068e-06
Tmem164	3.41512e-10	-0.331704	0.292	0.411	7.56962e-06
Vps53	3.45466e-10	0.28259	0.344	0.23	7.65726e-06
Kcnn2	3.77718e-10	-0.315774	0.125	0.238	8.37213e-06
Nat8l	3.79432e-10	-0.392007	0.38	0.474	8.41011e-06
Vstm2l	3.97636e-10	-0.281	0.113	0.223	8.81361e-06
Taok1	4.04327e-10	-0.268959	0.523	0.61	8.96192e-06
Purg	4.10958e-10	-0.291122	0.337	0.451	9.10889e-06
Lrrtm3	4.3977e-10	0.371827	0.476	0.353	9.74749e-06
Sos1	4.68538e-10	-0.292374	0.245	0.366	1.03852e-05
Usp25	5.07911e-10	-0.294746	0.293	0.412	1.12578e-05
Ckap5	5.16473e-10	-0.291355	0.363	0.464	1.14476e-05
Myo1e	5.38462e-10	-0.355722	0.283	0.4	1.1935e-05
Vsnl1	5.54855e-10	-0.326722	0.155	0.266	1.22984e-05
Kctd8	5.64129e-10	-0.263571	0.769	0.796	1.25039e-05
Kcnj3	5.84791e-10	-0.330604	0.247	0.365	1.29619e-05
Zfp804a	5.91914e-10	-0.254259	0.288	0.419	1.31198e-05
Etfa	6.10126e-10	-0.276597	0.234	0.353	1.35234e-05
Ddhd1	6.13623e-10	-0.30584	0.212	0.327	1.3601e-05
Gm44051	6.60298e-10	0.265673	0.214	0.121	1.46355e-05
Psmd11	7.23048e-10	0.256017	0.368	0.25	1.60264e-05
Itpr1	7.45168e-10	0.251494	0.363	0.24	1.65166e-05
Stac	7.66722e-10	0.342521	0.439	0.308	1.69944e-05
Atp11a	9.43357e-10	-0.38651	0.339	0.431	2.09095e-05
Cntnap5c	1.00383e-09	-0.343143	0.276	0.391	2.22499e-05
Car10	1.02403e-09	-0.276674	0.727	0.765	2.26976e-05
Emb	1.06629e-09	-0.289207	0.309	0.416	2.36343e-05
Tmem50a	1.07661e-09	0.397973	0.307	0.204	2.3863e-05
Adk	1.18405e-09	-0.415672	0.373	0.468	2.62446e-05
Evi5	1.26948e-09	-0.267689	0.378	0.49	2.8138e-05
Fez1	1.46547e-09	-0.273936	0.181	0.296	3.24821e-05
Atp1b1	1.51027e-09	-0.329555	0.465	0.545	3.34752e-05
Ngfr	1.53874e-09	-0.43618	0.194	0.304	3.41061e-05
Pik3c2a	1.58583e-09	0.268875	0.375	0.256	3.515e-05
Lrrc4c	1.6744e-09	-0.405577	0.245	0.357	3.71131e-05
Herc3	1.96429e-09	-0.26269	0.236	0.353	4.35384e-05
Tle4	2.65558e-09	-0.310607	0.255	0.367	5.8861e-05
Spin1	2.76619e-09	-0.287318	0.201	0.311	6.13127e-05
S100b	2.8932e-09	-0.393496	0.415	0.499	6.41277e-05
Pigk	3.04481e-09	-0.279168	0.186	0.297	6.74882e-05
Nf1	3.11293e-09	-0.305355	0.372	0.473	6.89981e-05
Cd47	3.25202e-09	-0.316086	0.212	0.321	7.2081e-05
Trnp1	3.31339e-09	-0.299283	0.231	0.337	7.34414e-05
Urgcp	3.34046e-09	0.359707	0.309	0.21	7.40412e-05
Runx1t1	3.66034e-09	-0.267146	0.377	0.487	8.11314e-05
Ncoa7	3.99062e-09	-0.28944	0.488	0.57	8.8452e-05
Smarca2	4.29911e-09	-0.303924	0.264	0.372	9.52897e-05
Cacnb2	4.36148e-09	-0.385788	0.16	0.264	9.66722e-05
Cacna1c	4.43578e-09	-0.457309	0.464	0.54	9.83192e-05
Tnrc6a	4.65494e-09	-0.273132	0.286	0.397	0.000103177
Rsf1	4.78024e-09	-0.260049	0.278	0.388	0.000105954
Dennd5b	5.31361e-09	0.266967	0.477	0.353	0.000117776
Runx1	5.46768e-09	-0.41014	0.208	0.312	0.000121191
Pde4d	6.00477e-09	-0.442231	0.696	0.697	0.000133096
Ttc14	6.16111e-09	-0.28768	0.345	0.446	0.000136561
Caskin1	6.66699e-09	-0.255035	0.109	0.208	0.000147774
Cpe	6.69297e-09	-0.288058	0.439	0.523	0.00014835
Ptprm	6.94123e-09	-0.358049	0.115	0.209	0.000153852
Atp2b2	7.69001e-09	-0.322391	0.288	0.383	0.000170449
Gm1976	8.61758e-09	-0.258188	0.214	0.318	0.000191009
Gm16083	9.07858e-09	-0.292961	0.196	0.299	0.000201227
Sorcs3	1.0954e-08	0.436722	0.424	0.323	0.000242795
Pdzrn3	1.1382e-08	-0.298828	0.118	0.216	0.000252282
Samd14	1.29075e-08	-0.302626	0.168	0.273	0.000286094
Chd6	1.33145e-08	-0.250544	0.248	0.363	0.000295115
Kcnc2	1.38307e-08	-0.528972	0.188	0.285	0.000306556
Sdha	1.38846e-08	-0.265346	0.201	0.307	0.000307753
Aplp2	1.43503e-08	-0.284899	0.306	0.405	0.000318074
Kcnip1	1.7327e-08	-0.385169	0.2	0.302	0.000384053
Nap1l5	1.99404e-08	-0.250648	0.146	0.247	0.000441979
Nfyc	2.16699e-08	-0.254134	0.113	0.206	0.000480314
Setd5	2.20657e-08	-0.255015	0.42	0.506	0.000489086
Sgpp2	2.22997e-08	-0.289571	0.349	0.444	0.000494272
1700030F04Rik	2.41656e-08	-0.305723	0.259	0.361	0.00053563
Camkmt	2.6443e-08	0.2999	0.479	0.361	0.000586109
Nbea	2.90982e-08	-0.258377	0.528	0.602	0.000644962
Gm43376	3.81707e-08	-0.263853	0.269	0.373	0.000846055
Slco5a1	4.30947e-08	-0.279924	0.156	0.255	0.000955195
Tns1	4.47736e-08	-0.27446	0.168	0.266	0.000992406
Trappc3l	4.77684e-08	-0.432457	0.238	0.327	0.00105879
Abhd12	5.12014e-08	-0.261686	0.189	0.292	0.00113488
Dynll2	5.20901e-08	-0.318436	0.576	0.607	0.00115458
Sobp	5.24108e-08	-0.250751	0.309	0.41	0.00116168
Scn7a	5.57982e-08	-0.272939	0.651	0.673	0.00123677
Ar	5.93216e-08	-0.25825	0.146	0.24	0.00131486
Fbxw2	5.93969e-08	0.261472	0.326	0.225	0.00131653
Scaper	6.03537e-08	-0.267041	0.448	0.526	0.00133774
Pgm2l1	6.04513e-08	-0.291081	0.448	0.521	0.0013399
9330159F19Rik	6.34008e-08	-0.258061	0.439	0.525	0.00140528
Fars2	6.49628e-08	-0.254613	0.194	0.295	0.0014399
Bend6	7.13017e-08	-0.251999	0.316	0.414	0.0015804
Gm26691	7.21159e-08	-0.2504	0.13	0.225	0.00159845
Ndfip2	8.00455e-08	-0.258949	0.28	0.377	0.00177421
Nfic	8.64673e-08	-0.257847	0.149	0.24	0.00191655
Syt2	8.9151e-08	-0.282837	0.372	0.454	0.00197603
Galntl6	9.02408e-08	-0.483479	0.181	0.266	0.00200019
Meis2	9.21238e-08	-0.320945	0.345	0.426	0.00204192
2610203C20Rik	9.72089e-08	-0.280968	0.196	0.301	0.00215463
Cdh1	1.05048e-07	-0.295622	0.125	0.213	0.00232838
Pcp4l1	1.05821e-07	-0.302706	0.151	0.245	0.00234553
Gpr149	1.07404e-07	-0.296237	0.165	0.261	0.00238061
Nefh	1.10413e-07	-0.363362	0.562	0.599	0.00244731
Nrg1	1.10784e-07	0.315818	0.84	0.823	0.00245553
Astn2	1.11475e-07	-0.289709	0.832	0.821	0.00247084
Syt11	1.2153e-07	-0.250252	0.606	0.65	0.00269371
Lcorl	1.22152e-07	-0.396975	0.165	0.254	0.00270751
P2ry14	1.4775e-07	-0.256526	0.214	0.308	0.00327488
5031439G07Rik	1.81512e-07	-0.264024	0.217	0.309	0.00402321
Rora	2.01526e-07	-0.638695	0.46	0.52	0.00446682
Nrp2	2.03108e-07	-0.252865	0.12	0.208	0.00450188
Efr3a	2.12318e-07	-0.379719	0.344	0.425	0.00470602
Slc25a36	2.31047e-07	-0.252239	0.278	0.366	0.00512115
Nrxn2	2.57741e-07	-0.252369	0.319	0.408	0.00571283
Ophn1	2.79983e-07	-0.260517	0.247	0.335	0.00620583
Setbp1	2.83532e-07	-0.321494	0.512	0.549	0.00628449
Tpd52	2.92484e-07	-0.256206	0.306	0.401	0.0064829
Gnal	3.24397e-07	-0.286722	0.394	0.473	0.00719026
Psd3	4.75605e-07	-0.263779	0.431	0.496	0.0105418
Dner	5.48632e-07	-0.286165	0.415	0.481	0.0121604
Dzank1	5.56902e-07	0.253376	0.439	0.346	0.0123437
Olfm1	5.77896e-07	-0.270848	0.231	0.32	0.0128091
Tac1	6.31083e-07	-0.541219	0.219	0.295	0.013988
Rnf144a	6.56724e-07	-0.257549	0.184	0.271	0.0145563
Hjurp	6.85288e-07	-0.592869	0.135	0.215	0.0151894
Slc25a4	7.42435e-07	-0.25759	0.297	0.38	0.0164561
Dock10	1.09899e-06	-0.333032	0.266	0.346	0.024359
Ctdspl	1.23493e-06	0.556877	0.212	0.142	0.0273721
Ahcyl2	1.2872e-06	-0.264996	0.464	0.521	0.0285308
Fam13b	1.36169e-06	0.258485	0.42	0.314	0.0301818
Clstn1	1.51922e-06	-0.250471	0.401	0.469	0.0336736
Celf2	1.60532e-06	-0.382541	0.674	0.682	0.0355819
Fgf1	1.76509e-06	-0.260473	0.309	0.385	0.0391233
Gm28198	2.22571e-06	-0.290231	0.186	0.268	0.0493328
Brinp1	2.29755e-06	-0.295265	0.418	0.478	0.0509251
Fxyd7	2.87643e-06	-0.268176	0.243	0.32	0.0637561
Rgs7	3.33082e-06	-0.315504	0.498	0.545	0.0738275
Haus8	3.59372e-06	0.355207	0.323	0.233	0.0796548
Mir99ahg	3.60757e-06	-0.276532	0.439	0.505	0.0799617
Sncg	5.37479e-06	-0.267042	0.479	0.532	0.119132
S100a6	9.08981e-06	-0.272361	0.408	0.477	0.201476
Asic2	9.80452e-06	-0.258517	0.51	0.569	0.217317
Fxyd2	1.15496e-05	-0.419699	0.231	0.302	0.255997
Epha6	1.56643e-05	-0.293596	0.783	0.724	0.347198
Vamp1	1.62819e-05	-0.251521	0.208	0.282	0.360888
Kcnq4	1.78541e-05	-0.284607	0.203	0.274	0.395736
Cdh11	2.34863e-05	-0.377701	0.337	0.385	0.520574
Kcnip4	3.15035e-05	-0.320663	0.924	0.912	0.698275
Tenm1	7.10662e-05	-0.301794	0.361	0.416	1
Kcna1	7.42434e-05	-0.253916	0.285	0.347	1
Sh3d19	7.68754e-05	0.253055	0.37	0.289	1
A230006K03Rik	8.12959e-05	-0.469809	0.233	0.279	1
Nfib	9.55486e-05	-0.270435	0.417	0.459	1
Gm13919	0.000109661	-0.26758	0.201	0.261	1
Tmem108	0.000113385	-0.424419	0.295	0.341	1
Olfm3	0.000151447	-0.255359	0.151	0.211	1
Csmd3	0.000161701	-0.564265	0.543	0.567	1
Pcp4	0.000180281	-0.40681	0.377	0.415	1
Lrrtm4	0.000495739	-0.300441	0.158	0.212	1
Cds2	0.000562594	-0.253798	0.377	0.417	1
Vav3	0.00131221	-0.293822	0.333	0.365	1
Fam19a1	0.00148197	-0.878577	0.405	0.413	1
Ptprt	0.00213442	-0.47366	0.219	0.263	1
9530026P05Rik	0.00705695	-0.252289	0.259	0.29	1
Zfp521	0.00782293	-0.303335	0.267	0.3	1
Maf	0.00971252	-0.299266	0.377	0.402	1
Ndst4	0.0112302	-0.497986	0.365	0.368	1
Pld5	0.0192231	-0.285127	0.384	0.393	1
Zeb2	0.0228704	-0.281236	0.384	0.395	1
Ptprr	0.0240212	-0.290791	0.413	0.419	1
Ntrk3	0.035353	-0.341681	0.524	0.529	1
Spint2	0.041215	-0.482965	0.41	0.41	1
Grik1	0.0522291	-1.29165	0.462	0.444	1
Slit2	0.132923	-0.320346	0.311	0.305	1
Synpr	0.136559	-0.256956	0.297	0.298	1
Ntng1	0.156351	-0.482946	0.411	0.394	1
Zfp804b	0.160963	-0.351548	0.448	0.447	1

## Sheet: SNI Day 07
Gene	p_val	avg_logFC	pct.1	pct.2	p_val_adj
Gm29266	0	1.92953	0.685	0.072	0
Sema6a	0	1.90836	0.771	0.069	0
Atf3	0	1.64869	0.581	0.026	0
Tnik	1.96817e-256	1.83507	0.893	0.254	4.36245e-252
Glis3	1.53498e-240	1.58674	0.409	0.018	3.40227e-236
Mmp16	1.49967e-238	1.76286	0.805	0.194	3.32402e-234
Cacna2d1	2.60288e-233	1.83483	0.966	0.46	5.76928e-229
4930509E16Rik	1.68157e-206	1.41168	0.396	0.025	3.72721e-202
Sprr1a	4.58996e-205	1.37731	0.335	0.012	1.01736e-200
Sox11	2.01376e-197	1.42411	0.62	0.105	4.46351e-193
Itgb6	1.75741e-159	1.03639	0.346	0.027	3.89531e-155
Gfra1	8.87211e-158	1.45007	0.656	0.174	1.9665e-153
Gm26534	2.92993e-144	1.14278	0.27	0.015	6.49419e-140
Itga7	8.29722e-144	1.11261	0.537	0.106	1.83908e-139
RP24-348E18.1	7.63703e-123	1.58799	0.396	0.064	1.69275e-118
Chl1	9.00229e-122	1.23067	0.608	0.176	1.99536e-117
Rasgrf2	7.03655e-116	1.07137	0.463	0.096	1.55965e-111
Col5a3	4.47111e-115	1.24634	0.505	0.118	9.91021e-111
Nrip1	1.11084e-114	1.105	0.554	0.146	2.46218e-110
Frem3	5.61172e-113	0.852274	0.201	0.009	1.24384e-108
Rhoq	2.88745e-111	1.09855	0.505	0.122	6.40004e-107
H2-T23	2.19662e-107	0.904409	0.363	0.057	4.86882e-103
Pou2f1	4.62767e-106	0.99375	0.449	0.096	1.02572e-101
Sdk1	2.31066e-105	1.13538	0.62	0.197	5.12158e-101
Fam169a	6.12116e-103	1.20922	0.382	0.071	1.35675e-98
Etl4	1.17801e-102	1.47576	0.746	0.371	2.61106e-98
Nts	2.03287e-101	0.96198	0.224	0.018	4.50586e-97
Palld	1.20648e-100	1.14414	0.554	0.165	2.67416e-96
Zfp13	1.27932e-99	1.06203	0.784	0.348	2.83561e-95
Abca1	3.92962e-99	1.02333	0.449	0.103	8.70999e-95
Pcnx	2.11853e-97	0.957414	0.526	0.147	4.69571e-93
Pip5k1b	3.90701e-96	1.51687	0.577	0.205	8.65989e-92
Flrt3	8.79782e-96	0.785946	0.266	0.031	1.95004e-91
Man1a	1.12469e-94	1.01808	0.356	0.066	2.49287e-90
Ube2l3	1.33205e-94	0.993288	0.7	0.287	2.9525e-90
Map7d1	2.25826e-92	0.922873	0.778	0.374	5.00543e-88
Pcdh15	1.24113e-88	1.0991	0.451	0.118	2.75097e-84
Ank3	9.98263e-88	0.902666	0.912	0.629	2.21265e-83
Rbms3	2.59068e-87	-0.751098	0.815	0.945	5.74224e-83
Rab31	1.98507e-86	0.812748	0.382	0.081	4.39992e-82
Adam8	2.66989e-82	0.691562	0.207	0.021	5.9178e-78
Lmo7	5.66054e-82	0.769927	0.237	0.029	1.25466e-77
Arhgap42	2.52445e-79	0.828836	0.304	0.055	5.59544e-75
Prkg1	3.11396e-79	-0.857608	0.719	0.915	6.90209e-75
Gap43	6.71692e-78	0.929073	0.556	0.195	1.48881e-73
Nav2	5.1493e-77	0.920026	0.702	0.313	1.14134e-72
Kcnb2	3.0842e-73	-1.23712	0.325	0.687	6.83612e-69
Stmn4	9.08794e-72	0.823181	0.298	0.06	2.01434e-67
Btk	9.86483e-70	0.993588	0.218	0.031	2.18654e-65
Myo10	5.7183e-69	0.813711	0.757	0.413	1.26746e-64
Dlgap1	8.44581e-68	0.720431	0.931	0.759	1.87201e-63
Gm35911	3.44677e-66	1.20229	0.654	0.336	7.63976e-62
Grid2	6.28204e-66	0.844088	0.734	0.375	1.39241e-61
Bach1	6.41965e-66	0.635888	0.212	0.03	1.42292e-61
Cadm1	1.69995e-63	-1.20724	0.291	0.648	3.76794e-59
Gm17359	2.99563e-63	0.793823	0.746	0.429	6.63982e-59
Ecsit	3.41635e-63	0.800472	0.258	0.051	7.57234e-59
Akap6	7.90566e-63	0.669714	0.874	0.61	1.75229e-58
Fstl1	1.02723e-62	-0.93609	0.549	0.795	2.27685e-58
Gadd45a	9.74228e-62	0.628559	0.212	0.033	2.15938e-57
Chst2	1.10737e-60	0.827685	0.296	0.071	2.45448e-56
Gpr158	5.10382e-58	0.774057	0.75	0.423	1.13126e-53
Atp1a1	1.07053e-57	-0.944557	0.467	0.728	2.37282e-53
Ppef1	4.40369e-56	0.715377	0.262	0.058	9.76079e-52
Gal	4.60737e-56	1.32807	0.222	0.042	1.02122e-51
Stmn2	2.42286e-54	0.778296	0.87	0.656	5.37026e-50
Cttnbp2	5.77687e-54	0.739236	0.294	0.075	1.28044e-49
Spata13	1.38435e-52	0.701991	0.468	0.178	3.06842e-48
Phactr2	1.67836e-52	0.734633	0.579	0.264	3.72009e-48
RP23-416J8.1	2.39628e-52	0.790422	0.562	0.25	5.31135e-48
Srxn1	8.29991e-52	0.923522	0.451	0.19	1.83967e-47
Macrod2	4.41294e-51	-0.983986	0.507	0.738	9.78127e-47
1700034P13Rik	6.87633e-51	0.842799	0.591	0.297	1.52414e-46
Gm44875	3.03906e-50	0.708127	0.39	0.132	6.73607e-46
Scn10a	8.48229e-50	-1.54736	0.069	0.393	1.8801e-45
Pappa	8.59082e-50	0.727373	0.249	0.058	1.90416e-45
Unc5cl	1.43352e-49	0.627593	0.922	0.801	3.17739e-45
Mad1l1	2.10682e-49	0.549242	0.99	0.949	4.66976e-45
Cdkn1a	9.89602e-49	0.613484	0.228	0.048	2.19345e-44
Cacnb4	1.45181e-48	-0.93667	0.208	0.554	3.21793e-44
Shcbp1l	1.46147e-48	0.759915	0.48	0.199	3.23936e-44
Ell2	4.80654e-48	0.600029	0.273	0.071	1.06537e-43
Dmd	1.20152e-47	1.02219	0.612	0.352	2.66316e-43
Fndc3a	4.25019e-47	0.69984	0.327	0.1	9.42055e-43
Tmem219	1.05668e-46	0.868989	0.241	0.059	2.34213e-42
Tet3	3.95385e-46	0.63566	0.312	0.093	8.76371e-42
Phf24	1.12035e-45	-1.18143	0.187	0.502	2.48326e-41
Klhl1	1.43494e-45	0.713727	0.451	0.187	3.18054e-41
Dgkz	9.43339e-45	-1.13369	0.233	0.533	2.09091e-40
Tshz2	2.76813e-44	-1.07091	0.331	0.605	6.13555e-40
Caln1	4.85114e-44	0.565767	0.952	0.86	1.07526e-39
Timp3	5.8402e-44	0.734933	0.254	0.068	1.29448e-39
Camk1	1.13749e-43	0.561881	0.201	0.042	2.52126e-39
Gm26871	4.72219e-43	-0.884058	0.451	0.687	1.04667e-38
Zbtb20	8.47034e-43	-0.93518	0.329	0.624	1.87745e-38
Fam155a	3.9191e-42	0.616476	0.744	0.447	8.68668e-38
Mapt	6.01051e-42	0.567675	0.969	0.876	1.33223e-37
Mapkbp1	3.21756e-41	0.577757	0.258	0.072	7.13171e-37
Txndc16	3.52058e-41	0.582253	0.241	0.064	7.80336e-37
Rph3a	2.84624e-40	-1.1137	0.048	0.33	6.30868e-36
Spag5	4.56533e-40	0.505036	0.996	0.972	1.01191e-35
Rc3h2	5.17552e-40	0.676191	0.576	0.3	1.14715e-35
Ppp1r1c	7.61122e-40	-0.918907	0.159	0.46	1.68703e-35
Dpp10	1.57433e-39	-1.27813	0.107	0.397	3.48951e-35
Tns3	4.29285e-39	0.612913	0.233	0.063	9.51509e-35
Rbms1	5.21029e-39	-0.788539	0.4	0.649	1.15486e-34
Acvr1	8.77961e-39	0.597709	0.264	0.079	1.946e-34
Elavl4	2.01011e-38	-0.60769	0.444	0.704	4.45542e-34
Opcml	5.12517e-38	-1.13119	0.256	0.527	1.13599e-33
Rab23	5.63763e-38	0.663967	0.744	0.504	1.24958e-33
Bptf	9.12214e-38	0.671229	0.707	0.439	2.02192e-33
Malat1	9.44853e-38	0.327928	1	1	2.09427e-33
Plek2	1.12797e-37	0.670532	0.606	0.341	2.50015e-33
Htr1f	6.82575e-37	0.75191	0.373	0.15	1.51293e-32
Ktn1	1.16363e-35	0.612195	0.379	0.152	2.5792e-31
Egfem1	1.73334e-35	-1.00632	0.098	0.365	3.84195e-31
B4galnt2	2.39004e-35	0.710249	0.252	0.079	5.29753e-31
Fhod3	8.26582e-35	0.593591	0.262	0.084	1.83212e-30
Copb1	8.30354e-35	0.665012	0.214	0.06	1.84048e-30
Anxa4	1.08575e-34	0.61691	0.245	0.075	2.40657e-30
Pirt	1.13341e-34	-0.955415	0.111	0.375	2.51221e-30
Ppp3ca	1.14927e-34	-0.7385	0.644	0.766	2.54736e-30
Olfm2	1.49111e-34	0.619377	0.256	0.081	3.30505e-30
Vgf	2.64532e-34	0.609341	0.296	0.105	5.86335e-30
Lnx1	3.26498e-34	0.873387	0.201	0.056	7.23684e-30
Ubash3b	3.64961e-34	-0.845422	0.132	0.401	8.08935e-30
Nrn1	1.3825e-33	-0.899351	0.065	0.322	3.06431e-29
Sorcs3	1.4484e-33	0.700165	0.371	0.16	3.21037e-29
Kcnq3	1.98119e-33	0.513769	0.459	0.219	4.3913e-29
Kcnab2	2.07697e-33	-0.794593	0.241	0.503	4.60361e-29
Dennd1a	2.39052e-33	0.581511	0.48	0.226	5.29859e-29
Zeb1	4.53513e-33	0.560969	0.459	0.214	1.00521e-28
Fgd1	5.72897e-33	0.531047	0.208	0.058	1.26983e-28
Lsamp	6.26678e-33	-0.660784	0.641	0.797	1.38903e-28
Frmd4a	6.78901e-33	-0.718056	0.449	0.654	1.50478e-28
Tmem196	1.10438e-32	1.00585	0.229	0.074	2.44786e-28
Erc2	2.03964e-32	0.494483	0.746	0.513	4.52087e-28
Nwd2	2.68122e-32	-0.874136	0.078	0.329	5.94293e-28
Prune2	2.74899e-32	-0.377682	0.897	0.931	6.09314e-28
Tusc5	4.59898e-32	-0.870149	0.143	0.403	1.01936e-27
Adam11	4.72541e-32	-0.905802	0.061	0.307	1.04739e-27
Calm1	5.67387e-32	-0.724598	0.413	0.623	1.25761e-27
Gm8257	6.2317e-32	0.614763	0.337	0.137	1.38126e-27
Sdk2	1.35476e-31	0.531001	0.329	0.128	3.00283e-27
Srrm4	1.66413e-31	0.548686	0.306	0.115	3.68854e-27
Brip1os	1.83587e-31	0.59196	0.644	0.409	4.0692e-27
Smad1	2.19319e-31	0.597621	0.499	0.264	4.86121e-27
Ankrd13a	2.25103e-31	0.523018	0.235	0.074	4.9894e-27
Ano6	2.97675e-31	0.508628	0.514	0.267	6.59796e-27
Kcnu1	4.33463e-31	0.59998	0.323	0.128	9.6077e-27
Terb1	6.06491e-31	0.7282	0.388	0.178	1.34429e-26
Aff1	1.16781e-30	0.538064	0.338	0.137	2.58844e-26
Zak	1.02005e-29	0.540182	0.218	0.07	2.26094e-25
Inf2	1.42742e-29	0.514628	0.266	0.094	3.16388e-25
1700025G04Rik	2.40413e-29	0.560018	0.432	0.211	5.32875e-25
Anks1b	2.48004e-29	0.546314	0.642	0.399	5.497e-25
Slc22a23	2.89188e-29	0.555687	0.283	0.107	6.40985e-25
Nlrp12	4.58077e-29	0.610711	0.294	0.114	1.01533e-24
Orc2	1.66068e-28	0.589437	0.476	0.255	3.68089e-24
Auts2	1.74029e-28	-0.832672	0.233	0.467	3.85736e-24
Zfhx3	3.76451e-28	-0.751098	0.264	0.489	8.34403e-24
Kcna2	4.03578e-28	-0.903869	0.082	0.307	8.94531e-24
Ehbp1	4.17996e-28	0.535135	0.6	0.361	9.26487e-24
Dpp6	4.86441e-28	-0.668751	0.488	0.688	1.0782e-23
Nedd4l	6.93772e-28	-0.79963	0.356	0.55	1.53775e-23
Prkce	1.71345e-27	-0.693022	0.312	0.536	3.79786e-23
Clpx	2.00251e-27	0.55025	0.388	0.184	4.43857e-23
Brca2	2.12896e-27	0.515034	0.635	0.406	4.71883e-23
Chka	3.04394e-27	0.578421	0.499	0.278	6.74688e-23
Gabbr2	3.12814e-27	-0.708864	0.141	0.377	6.93351e-23
Adgrl3	3.19283e-27	-0.728469	0.302	0.532	7.07691e-23
Spock3	5.45373e-27	-0.756257	0.115	0.346	1.20882e-22
Prkca	8.97931e-27	-1.12243	0.145	0.361	1.99026e-22
Ube2v2	9.52669e-27	0.616827	0.377	0.178	2.11159e-22
Gpc5	1.10459e-26	-0.95756	0.109	0.333	2.44833e-22
Spock2	1.11892e-26	-0.63304	0.447	0.632	2.4801e-22
Map2	1.19417e-26	0.440495	0.637	0.389	2.64688e-22
Magi1	1.44892e-26	-0.691039	0.283	0.509	3.21153e-22
Gnao1	1.79006e-26	-0.7349	0.21	0.447	3.96766e-22
Cttn	2.24301e-26	0.508243	0.432	0.219	4.97163e-22
Frmpd4	5.04948e-26	-1.26739	0.287	0.474	1.11922e-21
1700003G18Rik	5.4092e-26	0.520408	0.247	0.091	1.19895e-21
Prdm12	8.55129e-26	-0.817319	0.094	0.307	1.89539e-21
Gm28153	1.11229e-25	0.405583	0.927	0.828	2.4654e-21
Fam214b	1.19459e-25	0.466267	0.379	0.178	2.64782e-21
Arfgap3	1.23269e-25	0.525533	0.665	0.442	2.73225e-21
Mkl1	1.60825e-25	0.522518	0.293	0.123	3.56469e-21
Tenm2	2.88041e-25	-1.04185	0.109	0.319	6.38444e-21
Cdk14	3.86472e-25	-0.695256	0.216	0.44	8.56615e-21
Dgkh	8.32797e-25	-0.841702	0.205	0.417	1.84589e-20
Gria2	1.10208e-24	-0.783187	0.076	0.282	2.44276e-20
Ddr2	1.46563e-24	0.447868	0.631	0.411	3.24858e-20
Parm1	2.00484e-24	-0.670607	0.241	0.458	4.44372e-20
Ptk2	3.11347e-24	0.460491	0.384	0.187	6.901e-20
Rgs7bp	4.90503e-24	-0.627707	0.321	0.53	1.0872e-19
Zfp780b	4.99096e-24	0.48166	0.365	0.172	1.10625e-19
Exoc6b	5.50861e-24	0.488081	0.585	0.365	1.22098e-19
Mtss1	7.46367e-24	0.503999	0.451	0.242	1.65432e-19
Enox1	7.99414e-24	-0.686743	0.337	0.54	1.7719e-19
Rab6b	8.07745e-24	-0.554555	0.405	0.596	1.79037e-19
Piezo2	9.31642e-24	-0.730048	0.442	0.602	2.06498e-19
Nck1	1.19993e-23	0.546471	0.484	0.277	2.65964e-19
Galnt14	1.20254e-23	-0.726578	0.098	0.304	2.66542e-19
Cadps	1.50092e-23	-0.512519	0.528	0.712	3.32679e-19
Ttll7	2.42519e-23	-0.612443	0.256	0.47	5.37544e-19
Itpr1	3.78835e-23	0.455707	0.243	0.094	8.39688e-19
Rbfox3	4.18391e-23	-0.692128	0.138	0.343	9.27363e-19
Ghr	4.34374e-23	-0.710951	0.147	0.355	9.6279e-19
Snap25	4.62804e-23	-0.575019	0.407	0.584	1.02581e-18
Nif3l1	5.20142e-23	0.499888	0.201	0.071	1.15289e-18
Dgki	5.36458e-23	-1.08588	0.279	0.463	1.18906e-18
Prph	6.59745e-23	-0.48455	0.581	0.735	1.46233e-18
Sag	8.96881e-23	0.477651	0.321	0.147	1.98794e-18
Nipal3	1.07394e-22	-0.675753	0.124	0.326	2.3804e-18
Mgat4c	1.96488e-22	0.56613	0.34	0.164	4.35516e-18
Ldb2	2.66022e-22	-0.868576	0.065	0.25	5.89637e-18
Grik1	3.95334e-22	-1.66061	0.113	0.303	8.76258e-18
S100a6	5.58554e-22	-0.73192	0.249	0.454	1.23804e-17
Wipf3	6.06704e-22	-0.700528	0.067	0.254	1.34476e-17
Rgs4	6.39307e-22	-0.863451	0.189	0.383	1.41702e-17
Oxr1	7.77794e-22	-0.63128	0.258	0.466	1.72398e-17
Fam171b	7.93436e-22	0.513591	0.392	0.207	1.75865e-17
B4galnt3	7.96574e-22	0.503395	0.203	0.074	1.76561e-17
9430076C15Rik	9.61565e-22	0.409356	0.207	0.075	2.13131e-17
Sgcd	1.19259e-21	-0.753794	0.359	0.54	2.64337e-17
Ogfrl1	1.64639e-21	-0.71158	0.078	0.265	3.64922e-17
Nefl	1.89991e-21	-0.629647	0.581	0.724	4.21115e-17
Grin1	1.96582e-21	-0.675845	0.101	0.297	4.35724e-17
Kcnma1	2.88983e-21	0.453216	0.43	0.235	6.40531e-17
Usp31	3.99306e-21	-0.646552	0.149	0.346	8.85062e-17
Prkar2b	4.63998e-21	-0.755509	0.042	0.215	1.02845e-16
Thsd7a	4.94766e-21	0.411947	0.516	0.304	1.09665e-16
Dysf	5.31495e-21	0.460168	0.337	0.163	1.17806e-16
Gm16432	7.81506e-21	0.462843	0.214	0.083	1.73221e-16
Rtn4	8.20935e-21	0.443664	0.65	0.45	1.8196e-16
Il1rapl1	1.01659e-20	-0.714746	0.187	0.38	2.25327e-16
Agbl4	1.31652e-20	-0.758638	0.291	0.476	2.91806e-16
Fgf1	1.44415e-20	-0.695871	0.13	0.323	3.20095e-16
Gm765	1.50219e-20	-0.844686	0.048	0.218	3.3296e-16
Cinp	1.50686e-20	0.455344	0.665	0.475	3.33996e-16
Kcnh7	1.6696e-20	-0.772318	0.438	0.591	3.70068e-16
Csmd1	2.06303e-20	-0.586331	0.881	0.881	4.57271e-16
Fth1.1	2.17687e-20	-0.532203	0.442	0.621	4.82503e-16
Lhfpl3	2.31534e-20	-0.724674	0.14	0.332	5.13196e-16
Ube2z	2.53644e-20	0.512088	0.398	0.219	5.62202e-16
Ndrg4	2.68686e-20	-0.453075	0.612	0.727	5.95544e-16
Pex5l	2.8166e-20	-0.664375	0.245	0.442	6.243e-16
Rgs20	2.90339e-20	0.435944	0.277	0.125	6.43537e-16
Ncam1	2.92446e-20	0.458203	0.407	0.216	6.48207e-16
Eml1	3.03993e-20	-0.722023	0.145	0.331	6.73801e-16
Zbtb38	3.28362e-20	0.446225	0.304	0.144	7.27815e-16
Cpm	4.58233e-20	0.454573	0.468	0.27	1.01567e-15
Camk2d	4.73274e-20	0.306815	0.795	0.575	1.04901e-15
Ulk4	5.41333e-20	0.645344	0.409	0.235	1.19987e-15
Slc2a12	6.74981e-20	0.539435	0.44	0.256	1.4961e-15
Stk39	9.10165e-20	0.45571	0.461	0.274	2.01738e-15
Rhd	1.09451e-19	0.427277	0.639	0.434	2.42597e-15
Cdh18	1.21392e-19	-0.765942	0.235	0.415	2.69065e-15
Eepd1	1.64897e-19	-0.655334	0.05	0.217	3.65494e-15
Pde11a	1.65342e-19	-0.774832	0.055	0.22	3.66481e-15
Bnc2	1.67525e-19	-0.643225	0.122	0.31	3.7132e-15
Gm20680	1.79059e-19	0.462879	0.621	0.436	3.96884e-15
Plxna4	1.79697e-19	0.502714	0.514	0.327	3.98299e-15
Gnal	1.79761e-19	-0.677085	0.205	0.39	3.98441e-15
Ctnna2	2.07052e-19	-0.354965	0.874	0.919	4.58931e-15
Osbpl3	2.20773e-19	-0.685253	0.14	0.32	4.89343e-15
Dtna	3.27574e-19	0.454285	0.465	0.279	7.26069e-15
Dok4	3.87054e-19	-0.636623	0.096	0.274	8.57904e-15
3300002A11Rik	5.33171e-19	0.746117	0.438	0.261	1.18177e-14
Slc26a8	5.45732e-19	0.466394	0.354	0.189	1.20961e-14
Pcbp3	5.45911e-19	-0.470678	0.413	0.601	1.21001e-14
Frmpd1	5.46376e-19	-0.665386	0.061	0.226	1.21104e-14
Dnm3	6.86187e-19	-0.502967	0.417	0.576	1.52093e-14
Fnbp1	7.84013e-19	-0.538182	0.344	0.525	1.73776e-14
Fam110b	8.49177e-19	0.375851	0.312	0.15	1.8822e-14
Apba2	1.14477e-18	0.432662	0.279	0.13	2.53738e-14
Ppfia2	1.18313e-18	0.444355	0.528	0.334	2.62242e-14
Pla2g10	1.40015e-18	0.455301	0.39	0.215	3.10342e-14
Lrrc49	1.5425e-18	-0.67153	0.187	0.367	3.41895e-14
Atp1b3	2.01372e-18	-0.599457	0.163	0.34	4.46341e-14
RP23-357C16.1	2.7375e-18	-0.614884	0.197	0.375	6.06767e-14
Mapk3	3.5872e-18	-0.511216	0.373	0.554	7.95102e-14
Chd9	3.91895e-18	-0.507354	0.314	0.499	8.68636e-14
Syt7	4.00494e-18	-0.724933	0.172	0.344	8.87694e-14
Slc36a1	4.13028e-18	-0.648226	0.149	0.323	9.15478e-14
Runx1	4.8857e-18	-0.761718	0.101	0.267	1.08292e-13
Slc35f1	5.55432e-18	-0.76247	0.126	0.295	1.23112e-13
Ppp1r2	5.7934e-18	-0.655101	0.17	0.347	1.28411e-13
Scn9a	5.90189e-18	-0.565585	0.289	0.464	1.30815e-13
Tmem233	7.0809e-18	-0.848458	0.103	0.268	1.56948e-13
Cd9	8.86836e-18	-0.707878	0.119	0.289	1.96567e-13
Hn1	9.5217e-18	0.331098	0.449	0.262	2.11048e-13
Stxbp5l	1.06071e-17	0.428777	0.325	0.165	2.35107e-13
Calca	1.17596e-17	-1.11605	0.117	0.281	2.60652e-13
Kifap3	1.22753e-17	0.427893	0.392	0.223	2.72081e-13
Khdrbs3	1.38928e-17	0.465808	0.304	0.154	3.07934e-13
Frmd5	1.58254e-17	0.447494	0.346	0.186	3.50771e-13
Lhfpl4	1.63235e-17	-0.605608	0.203	0.372	3.61811e-13
Ak5	1.8073e-17	-0.74106	0.117	0.283	4.00588e-13
Ptprn	1.82103e-17	0.410711	0.537	0.346	4.03631e-13
Nfe2l3	1.88635e-17	0.54899	0.237	0.108	4.1811e-13
Gm15417	2.06738e-17	0.446108	0.26	0.123	4.58234e-13
Hvcn1	2.95323e-17	0.419467	0.203	0.086	6.54583e-13
Tac1	3.09046e-17	-1.14409	0.094	0.253	6.85e-13
Tubb2a	3.85187e-17	0.538709	0.375	0.22	8.53768e-13
Dync1h1	3.98559e-17	0.299043	0.826	0.687	8.83406e-13
Kirrel3	4.65924e-17	-1.01887	0.105	0.262	1.03272e-12
Dnajc17	4.86369e-17	0.44541	0.598	0.428	1.07804e-12
Svopl	5.02225e-17	0.431756	0.203	0.085	1.11318e-12
Plk4	5.67745e-17	0.529823	0.285	0.145	1.25841e-12
Pde1c	5.71642e-17	0.42279	0.482	0.294	1.26704e-12
Fam188b	5.99916e-17	0.440139	0.361	0.199	1.32971e-12
Fxyd2	6.13721e-17	-1.17688	0.12	0.273	1.36031e-12
Fgf12	6.81071e-17	-0.696765	0.193	0.36	1.50959e-12
Kcnip4	8.12576e-17	-0.786255	0.62	0.697	1.80107e-12
Trnp1	9.43532e-17	-0.571573	0.193	0.365	2.09134e-12
Grik4	1.07985e-16	-0.619239	0.199	0.364	2.39349e-12
Alad	1.17506e-16	0.402363	0.258	0.121	2.60452e-12
Fam189b	1.2028e-16	-0.542684	0.306	0.478	2.666e-12
Khdrbs2	1.3403e-16	0.51057	0.528	0.349	2.97077e-12
Nkain3	1.80653e-16	0.425161	0.205	0.088	4.00416e-12
Ebf1	2.33838e-16	-0.326732	0.753	0.822	5.18301e-12
Spock1	3.12518e-16	-0.549201	0.247	0.409	6.92696e-12
Sgf29	3.40763e-16	0.375564	0.239	0.111	7.55301e-12
Ngfr	3.78088e-16	-0.753551	0.073	0.22	8.38031e-12
Rcan2	3.84873e-16	-0.539729	0.228	0.396	8.5307e-12
Bach2	3.99046e-16	-0.487316	0.222	0.4	8.84486e-12
Otud7b	5.01099e-16	0.399946	0.302	0.157	1.11069e-11
Prkd1	5.3749e-16	-0.584974	0.115	0.275	1.19135e-11
Rgs6	5.70426e-16	-0.926064	0.096	0.246	1.26435e-11
Sntb2	5.72421e-16	0.445788	0.235	0.112	1.26877e-11
C230088H06Rik	6.30899e-16	0.418752	0.472	0.3	1.39839e-11
Jph4	6.99367e-16	-0.585877	0.078	0.228	1.55015e-11
Csrnp3	7.06201e-16	-0.563314	0.078	0.228	1.56529e-11
Sema4f	1.05587e-15	0.407852	0.298	0.155	2.34034e-11
Nfia	1.08528e-15	-0.585597	0.264	0.415	2.40553e-11
Samd14	1.08769e-15	-0.614609	0.124	0.282	2.41086e-11
Ptprf	1.2451e-15	-0.504928	0.149	0.314	2.75976e-11
Isl1	1.35376e-15	-0.516777	0.12	0.282	3.00062e-11
Unc5c	1.66884e-15	0.447859	0.396	0.234	3.69898e-11
Prss41	1.88822e-15	0.472209	0.457	0.296	4.18523e-11
Ubn1	1.88936e-15	0.373852	0.21	0.093	4.18777e-11
Ano4	2.30028e-15	0.30457	0.478	0.293	5.09857e-11
Nol4	2.35126e-15	-0.590496	0.096	0.247	5.21157e-11
Irs2	2.42442e-15	0.392278	0.201	0.088	5.37372e-11
Teddm2	2.44311e-15	0.398596	0.26	0.129	5.41516e-11
Lingo2	2.59978e-15	-0.579973	0.631	0.687	5.76241e-11
Kif5b	2.88049e-15	-0.527361	0.252	0.41	6.38461e-11
Gm38399	3.00701e-15	0.388531	0.3	0.157	6.66505e-11
Mctp1	3.03702e-15	-0.675472	0.124	0.277	6.73155e-11
Gnaq	3.62477e-15	-0.580338	0.373	0.513	8.0343e-11
Cntnap5a	3.82229e-15	-0.697333	0.12	0.269	8.4721e-11
Slc9a9	3.9224e-15	-0.453182	0.568	0.676	8.69399e-11
2019-09-02	4.17311e-15	0.335324	0.392	0.231	9.24969e-11
Mfhas1	4.35439e-15	0.376177	0.294	0.154	9.65151e-11
Vstm2l	4.43845e-15	-0.580226	0.08	0.226	9.83782e-11
Fez1	4.70116e-15	-0.55531	0.09	0.238	1.04201e-10
Kcnb1	5.25765e-15	-0.561069	0.067	0.209	1.16536e-10
Casz1	5.28391e-15	-0.630519	0.084	0.23	1.17118e-10
Ncald	6.15017e-15	-0.527227	0.067	0.207	1.36318e-10
Dlg2.1	8.12329e-15	0.30069	0.677	0.503	1.80053e-10
Riok3	9.45856e-15	0.361022	0.226	0.105	2.09649e-10
Rundc3a	1.24061e-14	0.373088	0.438	0.275	2.74982e-10
Gria4	1.47103e-14	-0.505977	0.283	0.439	3.26053e-10
Lrrn1	1.54318e-14	-0.529158	0.088	0.231	3.42047e-10
3632451O06Rik	1.6254e-14	0.358157	0.214	0.099	3.6027e-10
Ern1	1.77075e-14	0.354274	0.222	0.103	3.92487e-10
Kctd16	1.84011e-14	-0.448433	0.675	0.737	4.0786e-10
Olfm1	1.84617e-14	-0.538305	0.134	0.282	4.09203e-10
Gria3	2.15223e-14	-0.593349	0.111	0.255	4.77042e-10
Dync1i1	2.2277e-14	-0.480699	0.319	0.463	4.9377e-10
Tppp3	2.31191e-14	-0.480773	0.363	0.518	5.12434e-10
Snap91	2.38022e-14	0.406068	0.47	0.309	5.27575e-10
Airn	2.38544e-14	0.476834	0.315	0.175	5.28733e-10
Magi3	2.42317e-14	-0.512237	0.151	0.3	5.37095e-10
Galnt18	2.66996e-14	0.356262	0.491	0.321	5.91797e-10
Rock2	2.895e-14	0.372911	0.279	0.146	6.41677e-10
Hspb1	2.99296e-14	0.455176	0.268	0.142	6.63391e-10
Dip2c	3.28859e-14	-0.455932	0.3	0.461	7.28916e-10
Exosc2	3.53804e-14	0.412487	0.235	0.117	7.84206e-10
Gm17058	3.74302e-14	0.396116	0.312	0.172	8.2964e-10
Dclk2	4.73493e-14	-0.53983	0.111	0.256	1.0495e-09
Itgb1	7.24772e-14	0.398773	0.273	0.144	1.60646e-09
Dock3	8.14229e-14	-0.475917	0.195	0.349	1.80474e-09
Arhgef3	8.17207e-14	0.388844	0.25	0.128	1.81134e-09
Mbnl2	8.23468e-14	-0.40401	0.394	0.547	1.82522e-09
Mapk10	8.85781e-14	-0.411208	0.22	0.378	1.96333e-09
Dennd4c	8.92888e-14	0.418219	0.417	0.265	1.97909e-09
1110004F10Rik	9.05789e-14	0.367777	0.3	0.164	2.00768e-09
Cdh11	9.1681e-14	-0.568804	0.08	0.215	2.03211e-09
S100a10	9.67734e-14	0.488561	0.382	0.243	2.14498e-09
Polh	1.07606e-13	0.391681	0.235	0.117	2.38508e-09
Arl3	1.10033e-13	0.341581	0.346	0.197	2.43889e-09
Hhla1	1.20179e-13	0.394295	0.365	0.22	2.66377e-09
Ncdn	1.3369e-13	-0.542163	0.26	0.407	2.96325e-09
Aplp2	1.37728e-13	-0.504922	0.233	0.382	3.05275e-09
Tln2	1.39634e-13	-0.444722	0.262	0.415	3.09499e-09
Macf1	1.42054e-13	0.336384	0.616	0.442	3.14864e-09
Rims3	1.49865e-13	-0.579716	0.098	0.236	3.32176e-09
Ralyl	1.60602e-13	-0.472946	0.642	0.721	3.55975e-09
Nat8l	1.9301e-13	-0.62573	0.25	0.391	4.27808e-09
Rps6ka1	1.9635e-13	0.350107	0.264	0.139	4.35209e-09
Rnf157	2.00083e-13	-0.489502	0.166	0.315	4.43483e-09
Vgll4	2.12549e-13	0.339811	0.358	0.209	4.71114e-09
Ppm1l	2.12588e-13	-0.465505	0.176	0.328	4.71202e-09
Cx3cr1	2.59086e-13	0.406093	0.323	0.185	5.74264e-09
Ank2	3.10379e-13	-0.25103	0.933	0.945	6.87955e-09
Atp8a1	3.23905e-13	-0.55722	0.18	0.331	7.17936e-09
St6galnac3	3.3941e-13	-0.604056	0.107	0.241	7.52302e-09
Grid1	3.52518e-13	0.40042	0.252	0.132	7.81355e-09
Epb41l3	3.6068e-13	-0.333286	0.639	0.72	7.99447e-09
Scn1a	4.27232e-13	-0.496255	0.092	0.227	9.46959e-09
A830018L16Rik	4.34628e-13	-0.431087	0.358	0.507	9.63354e-09
Klhl29	4.57371e-13	-0.491214	0.205	0.351	1.01376e-08
Caskin1	5.20137e-13	-0.482802	0.075	0.205	1.15288e-08
Ahi1	5.23894e-13	0.354342	0.482	0.322	1.16121e-08
Nrg1	5.73856e-13	0.384503	0.715	0.591	1.27195e-08
Trpm3	6.08786e-13	-0.603661	0.119	0.259	1.34937e-08
Grm7	6.68951e-13	-0.531996	0.511	0.605	1.48273e-08
Fam188a	7.43696e-13	-0.494883	0.105	0.242	1.6484e-08
Akt3	7.93453e-13	-0.450899	0.212	0.364	1.75869e-08
Sema3e	8.14006e-13	0.39866	0.438	0.287	1.80424e-08
Aff3	8.58929e-13	-0.471186	0.18	0.322	1.90382e-08
Avil	9.62982e-13	-0.415091	0.302	0.454	2.13445e-08
Hecw1	1.28486e-12	-0.457735	0.314	0.452	2.84789e-08
Dynll2	1.391e-12	-0.460637	0.346	0.485	3.08314e-08
Kif1a	1.48263e-12	-0.287084	0.639	0.738	3.28625e-08
Dpysl2	1.49129e-12	-0.383447	0.402	0.544	3.30545e-08
1700061I17Rik	1.50707e-12	0.291633	0.403	0.253	3.34043e-08
Cds2	1.77012e-12	-0.555811	0.275	0.411	3.92348e-08
Myo15	1.84016e-12	0.32878	0.294	0.162	4.07872e-08
Rab3a	1.90989e-12	-0.473985	0.159	0.302	4.23327e-08
Clmp	2.20431e-12	0.330511	0.272	0.146	4.88586e-08
1600010M07Rik	2.37651e-12	0.357227	0.243	0.128	5.26753e-08
Syt11	2.43879e-12	-0.383914	0.539	0.627	5.40558e-08
Lrrc20	2.7334e-12	0.306329	0.229	0.116	6.05857e-08
Crip2	3.19959e-12	-0.509668	0.105	0.238	7.09189e-08
Prrxl1	3.42289e-12	-0.46917	0.105	0.236	7.58685e-08
Chd3	4.13837e-12	-0.508046	0.086	0.21	9.1727e-08
Kcnip3	4.13904e-12	-0.50304	0.134	0.267	9.17418e-08
Pclo	4.22376e-12	-0.440742	0.338	0.477	9.36196e-08
Myo1e	4.97901e-12	-0.533126	0.132	0.27	1.1036e-07
Tmem245	5.0561e-12	0.343891	0.447	0.297	1.12068e-07
S100b	5.29496e-12	-0.613228	0.268	0.392	1.17363e-07
B230312C02Rik	5.9987e-12	0.353503	0.26	0.142	1.32961e-07
Flnb	6.05429e-12	0.324959	0.3	0.172	1.34193e-07
Hip1	7.33641e-12	-0.462642	0.195	0.338	1.62611e-07
Gm1043	7.88325e-12	-0.485489	0.151	0.283	1.74732e-07
Lrpap1	8.26741e-12	0.360621	0.447	0.3	1.83247e-07
Lncenc1	8.75408e-12	0.45239	0.319	0.192	1.94034e-07
Fmn1	9.48544e-12	-0.449722	0.438	0.567	2.10245e-07
Abhd2	1.24571e-11	0.465384	0.373	0.247	2.76113e-07
Gm17494	1.27723e-11	0.295428	0.203	0.1	2.83098e-07
Pbx1	1.41024e-11	0.361885	0.501	0.352	3.12579e-07
Plekha5	1.45685e-11	-0.465819	0.375	0.501	3.2291e-07
Map4k5	1.64531e-11	0.317285	0.308	0.18	3.64682e-07
Gabbr1	1.65444e-11	-0.461753	0.161	0.291	3.66708e-07
Asic2	1.65851e-11	-0.570862	0.325	0.449	3.67608e-07
Glul	1.78562e-11	0.370997	0.27	0.153	3.95782e-07
A330069E16Rik	1.83664e-11	0.353717	0.266	0.148	4.07092e-07
Calm3	1.95959e-11	-0.416843	0.447	0.583	4.34342e-07
Gm20754	2.0281e-11	0.289864	0.294	0.167	4.49528e-07
Fry	2.15156e-11	-0.395361	0.249	0.383	4.76894e-07
Syngr1	2.21661e-11	-0.427663	0.099	0.222	4.91312e-07
Sult4a1	2.3068e-11	-0.397396	0.31	0.447	5.11303e-07
Timp2	2.52578e-11	-0.467599	0.293	0.429	5.59839e-07
Cd47	2.80928e-11	-0.504803	0.12	0.241	6.22678e-07
Arhgap26	2.90762e-11	-0.457864	0.13	0.259	6.44475e-07
Hsp90ab1	3.09578e-11	-0.384145	0.446	0.57	6.86179e-07
Tmem164	3.26415e-11	-0.4584	0.107	0.231	7.23498e-07
Herc4	3.74181e-11	0.365693	0.39	0.258	8.29371e-07
Cacnb3	3.87303e-11	-0.404558	0.201	0.337	8.58456e-07
Osbpl9	3.9676e-11	-0.441074	0.203	0.33	8.79419e-07
Vat1l	4.10164e-11	-0.527472	0.12	0.242	9.09128e-07
Srpk1	4.74492e-11	0.330082	0.424	0.283	1.05171e-06
Nsg1	4.96793e-11	0.363263	0.201	0.103	1.10114e-06
Atrnl1	6.04597e-11	-0.407026	0.342	0.482	1.34009e-06
Cox8a	6.84931e-11	-0.365847	0.31	0.456	1.51815e-06
Plcb1	7.11786e-11	-0.515957	0.143	0.267	1.57767e-06
Nrbp2	8.1307e-11	-0.490663	0.149	0.272	1.80217e-06
Magi2	8.37337e-11	-0.433963	0.446	0.559	1.85596e-06
Map1b	8.4134e-11	-0.278265	0.908	0.918	1.86483e-06
Arhgef25	9.6447e-11	-0.406005	0.138	0.265	2.13775e-06
Elavl3	9.89613e-11	0.263489	0.694	0.532	2.19348e-06
Tenm1	1.04555e-10	-0.508591	0.107	0.221	2.31746e-06
Traf3ip1	1.06423e-10	0.356043	0.201	0.104	2.35886e-06
R3hdm2	1.11062e-10	0.33204	0.482	0.343	2.46169e-06
Pcsk2	1.19667e-10	-0.393441	0.199	0.334	2.65241e-06
Vamp1	1.39731e-10	-0.570543	0.109	0.223	3.09713e-06
Kctd8	1.43271e-10	-0.417278	0.31	0.436	3.1756e-06
Spop	1.50977e-10	0.309835	0.386	0.245	3.34641e-06
Gm28928	1.52276e-10	-1.04253	0.161	0.272	3.3752e-06
Gan	1.70267e-10	0.315185	0.226	0.123	3.77396e-06
Fbxw7	1.75564e-10	-0.422261	0.141	0.265	3.89137e-06
Tmem241	1.77541e-10	0.333615	0.3	0.181	3.93519e-06
Unc79	1.7766e-10	-0.443359	0.212	0.339	3.93783e-06
Nsf	1.84913e-10	-0.40301	0.308	0.426	4.09861e-06
Elavl2	2.0663e-10	-0.281426	0.637	0.723	4.57994e-06
Gm12709	2.19276e-10	-0.499874	0.178	0.295	4.86026e-06
Cers6	2.2648e-10	0.316916	0.208	0.111	5.01992e-06
Plekha6	2.47194e-10	-0.407126	0.216	0.345	5.47906e-06
Fbxw11	2.84435e-10	0.340467	0.312	0.193	6.3045e-06
Cpne3	3.10354e-10	-0.488046	0.092	0.202	6.879e-06
Sytl2	3.14449e-10	0.321477	0.279	0.165	6.96976e-06
Akap12	3.1765e-10	-0.373898	0.337	0.454	7.04071e-06
Eps15	3.39129e-10	-0.438539	0.155	0.275	7.51679e-06
Igf1r	3.61126e-10	-0.353095	0.222	0.351	8.00435e-06
Rims2	3.64082e-10	-0.40118	0.323	0.446	8.06988e-06
Crcp	3.72276e-10	0.317783	0.304	0.183	8.25149e-06
Atp6v0e2	3.91255e-10	-0.385598	0.172	0.299	8.67217e-06
Hs2st1	4.13747e-10	0.315179	0.281	0.164	9.17071e-06
Slc25a4	4.25865e-10	-0.398305	0.239	0.364	9.4393e-06
Slc7a14	4.5157e-10	0.337888	0.329	0.206	1.0009e-05
Znrf1	4.56165e-10	0.284195	0.273	0.16	1.01109e-05
Atp11a	4.89687e-10	-0.489767	0.168	0.283	1.08539e-05
Lyst	5.07712e-10	0.275158	0.216	0.115	1.12534e-05
Eif4e	5.8336e-10	0.285521	0.216	0.116	1.29302e-05
Cpe	6.21904e-10	-0.400709	0.197	0.319	1.37845e-05
Cbfb	6.26607e-10	-0.401599	0.287	0.409	1.38887e-05
Soga3	7.18647e-10	-0.332401	0.34	0.464	1.59288e-05
Jun	7.415e-10	0.372526	0.22	0.124	1.64354e-05
Pik3r1	8.72882e-10	-0.429126	0.147	0.265	1.93474e-05
Tmem108	9.01219e-10	-0.618047	0.103	0.212	1.99755e-05
Pten	9.17671e-10	-0.434151	0.163	0.282	2.03402e-05
Sv2b	1.12098e-09	-0.424166	0.161	0.277	2.48465e-05
Luzp1	1.25107e-09	-0.413927	0.147	0.263	2.773e-05
Efhc2	1.2531e-09	0.312646	0.233	0.132	2.7775e-05
Nrxn1	1.30298e-09	-0.262494	0.839	0.863	2.88806e-05
Map1a	1.33322e-09	-0.373481	0.388	0.503	2.95509e-05
Gpc6	1.44176e-09	-0.588244	0.132	0.243	3.19566e-05
Ncoa7	1.46291e-09	-0.40279	0.231	0.352	3.24253e-05
2810459M11Rik	1.73931e-09	0.310951	0.352	0.229	3.85517e-05
Tmem229b	1.85543e-09	-0.541423	0.119	0.226	4.11255e-05
Scd2	1.89875e-09	-0.408093	0.34	0.453	4.20857e-05
Ezh2	1.93364e-09	0.33135	0.216	0.121	4.28592e-05
Kif5a	1.98627e-09	-0.293856	0.472	0.597	4.40257e-05
Ccser2	2.02351e-09	-0.336573	0.348	0.48	4.4851e-05
Ano3	2.0239e-09	-0.580206	0.365	0.468	4.48598e-05
Pgm2l1	2.3629e-09	-0.432064	0.157	0.265	5.23737e-05
Luc7l2	2.49413e-09	-0.323248	0.39	0.514	5.52824e-05
Fancl	2.60962e-09	0.370689	0.308	0.196	5.78423e-05
Wfdc8	2.68076e-09	0.293675	0.228	0.129	5.9419e-05
Arpp21	2.90224e-09	-0.467924	0.161	0.27	6.43281e-05
Ptms	3.11361e-09	-0.432879	0.122	0.231	6.90132e-05
Jmjd1c	3.37331e-09	0.311359	0.371	0.246	7.47695e-05
Tubb2b	3.74394e-09	0.343596	0.254	0.151	8.29845e-05
Lin54	3.82071e-09	0.280357	0.239	0.138	8.4686e-05
Sh3bgrl2	3.90692e-09	-0.412952	0.107	0.21	8.65969e-05
Cacna1c	3.93072e-09	-0.549691	0.333	0.433	8.71243e-05
Ttll5	4.12231e-09	0.27899	0.228	0.129	9.13709e-05
2510009E07Rik	4.33494e-09	-0.402715	0.103	0.208	9.60839e-05
Clstn2	4.35808e-09	0.350468	0.338	0.219	9.65969e-05
Atp6v0a2	4.38682e-09	0.301213	0.205	0.113	9.72338e-05
Ptpa	4.39619e-09	-0.377208	0.141	0.255	9.74415e-05
Tmem163	4.49216e-09	0.30925	0.35	0.229	9.95686e-05
Tbc1d4	4.76661e-09	0.318348	0.233	0.136	0.000105652
Pde4b	4.99606e-09	-0.431555	0.31	0.412	0.000110738
Btaf1	5.03622e-09	0.251285	0.273	0.164	0.000111628
B4galt6	5.36056e-09	-0.392198	0.134	0.247	0.000118817
Fryl	5.37994e-09	-0.397679	0.233	0.353	0.000119246
Scn7a	6.49411e-09	-0.363624	0.335	0.446	0.000143942
Vrk1	6.82497e-09	0.275447	0.237	0.136	0.000151275
Pzp	6.8659e-09	0.323556	0.296	0.187	0.000152183
Park2	8.13526e-09	-0.354928	0.392	0.501	0.000180318
Man1a2	8.82688e-09	-0.387661	0.111	0.217	0.000195648
Aftph	8.84643e-09	0.272712	0.327	0.209	0.000196081
Cic	9.16736e-09	0.276942	0.275	0.171	0.000203195
Mtus2	9.25174e-09	0.255793	0.308	0.193	0.000205065
Pygb	9.41403e-09	-0.341583	0.34	0.457	0.000208662
Pura	9.42447e-09	-0.368437	0.172	0.285	0.000208893
Ptprs	1.10116e-08	-0.344042	0.428	0.526	0.000244072
Rgs7	1.12879e-08	-0.439929	0.226	0.337	0.000250197
Tcf4	1.1397e-08	0.254474	0.247	0.144	0.000252615
Gm26668	1.18238e-08	0.356524	0.249	0.152	0.000262074
Pam	1.20395e-08	-0.483173	0.189	0.293	0.000266856
Plcxd3	1.20843e-08	-0.405316	0.109	0.212	0.000267848
Mblac2	1.20932e-08	-0.380473	0.132	0.236	0.000268047
Prkacb	1.22901e-08	-0.379057	0.111	0.215	0.000272411
Wapl	1.24155e-08	0.283007	0.27	0.166	0.00027519
Pak2	1.36168e-08	0.268801	0.27	0.165	0.000301815
Pacsin1	1.36298e-08	-0.367273	0.176	0.292	0.000302105
Myo5a	1.40137e-08	-0.353144	0.25	0.367	0.000310613
Ywhag	1.55197e-08	-0.254762	0.616	0.711	0.000343994
Frmd8	1.7076e-08	0.262824	0.216	0.123	0.000378489
Pbk	1.84674e-08	0.286148	0.212	0.125	0.000409329
Cltc	1.94765e-08	-0.361051	0.285	0.384	0.000431698
Fam35a	1.97616e-08	0.276649	0.201	0.114	0.000438016
Sgpp2	2.35022e-08	-0.371965	0.185	0.293	0.000520926
Bmpr2	2.46105e-08	-0.350176	0.249	0.361	0.000545492
Dse	2.56079e-08	0.311753	0.245	0.147	0.000567598
Myh3	2.77544e-08	0.277214	0.226	0.132	0.000615175
Etnk1	3.17839e-08	-0.265496	0.407	0.512	0.000704489
Prpf6	3.33978e-08	0.271358	0.335	0.216	0.000740262
Esrrg	3.40303e-08	-0.582069	0.12	0.215	0.000754281
Aldoa	3.43663e-08	-0.338029	0.323	0.426	0.000761729
G3bp2	3.43669e-08	-0.377741	0.191	0.299	0.000761743
Heatr5a	3.65285e-08	0.251653	0.407	0.287	0.000809653
D630045J12Rik	3.90717e-08	0.34836	0.338	0.229	0.000866023
Cend1	4.00101e-08	-0.372118	0.208	0.321	0.000886823
Arl15	4.01711e-08	-0.366707	0.27	0.376	0.000890393
Ralgapa2	4.1601e-08	-0.43044	0.207	0.307	0.000922086
Reep5	4.44356e-08	-0.34535	0.438	0.544	0.000984916
Dock11	4.76099e-08	-0.406865	0.113	0.208	0.00105527
Robo2	5.62898e-08	-0.325645	0.411	0.524	0.00124766
Cpne4	5.65014e-08	-0.398573	0.216	0.322	0.00125235
Zfyve28	5.70045e-08	-0.362349	0.201	0.305	0.0012635
Stxbp1	5.75375e-08	-0.331522	0.294	0.396	0.00127532
Ablim1	5.94452e-08	-0.314577	0.333	0.439	0.0013176
Smc5	6.1898e-08	0.303117	0.208	0.122	0.00137197
Adk	6.29691e-08	-0.448583	0.141	0.238	0.00139571
Asap1	6.47824e-08	-0.387789	0.39	0.476	0.0014359
Scg3	6.60355e-08	-0.458496	0.122	0.216	0.00146368
Nacc2	6.61748e-08	-0.401364	0.231	0.331	0.00146676
RP24-274B19.1	7.26381e-08	-0.398129	0.226	0.326	0.00161002
Grm8	7.67611e-08	-0.505331	0.126	0.223	0.00170141
Luzp2	8.79516e-08	-0.330308	0.528	0.617	0.00194945
Tnk2	8.8785e-08	-0.341729	0.117	0.213	0.00196792
Lima1	9.02117e-08	0.25042	0.258	0.161	0.00199954
Calm2	9.30757e-08	-0.298197	0.409	0.507	0.00206302
Gm13231	1.13996e-07	0.263823	0.228	0.137	0.00252671
Lrrc16b	1.15241e-07	-0.332746	0.117	0.214	0.00255432
Shtn1	1.39201e-07	-0.361369	0.122	0.218	0.00308539
Gnb1	1.41544e-07	-0.296649	0.424	0.519	0.00313732
Abca7	1.5214e-07	-0.324148	0.189	0.289	0.00337217
Zfp804a	1.52766e-07	-0.435325	0.117	0.21	0.00338607
A830035A12Rik	1.5589e-07	0.331137	0.218	0.133	0.0034553
Gcnt2	1.62586e-07	-0.370106	0.31	0.41	0.00360371
Mapk14	1.67544e-07	0.266338	0.262	0.166	0.00371362
Celf2	1.68293e-07	-0.429492	0.325	0.419	0.00373022
Arl6ip1	1.74829e-07	-0.363723	0.208	0.307	0.00387508
Utrn	1.80892e-07	-0.339676	0.476	0.571	0.00400947
Tns1	1.88598e-07	-0.364573	0.113	0.204	0.00418027
Sec62	1.99589e-07	-0.351192	0.126	0.222	0.0044239
Ap1s1	2.54486e-07	0.270748	0.256	0.166	0.00564068
Grina	2.6935e-07	-0.364201	0.25	0.352	0.00597014
Cltb	2.99744e-07	0.290241	0.342	0.242	0.00664382
Phc2	3.05036e-07	-0.337472	0.138	0.23	0.00676112
Sumo1	3.40539e-07	0.258497	0.3	0.201	0.00754804
Rab3gap2	3.69505e-07	0.281986	0.226	0.14	0.00819007
Exoc5	3.82414e-07	0.258579	0.233	0.144	0.00847621
Ube2o	3.88769e-07	-0.298754	0.207	0.304	0.00861706
Phf21a	4.00919e-07	0.28061	0.371	0.263	0.00888637
2010111I01Rik	4.16703e-07	-0.343335	0.354	0.448	0.00923623
Zdhhc18	4.31544e-07	0.321516	0.329	0.229	0.00956517
Tmem178b	4.67514e-07	-0.361017	0.26	0.354	0.0103624
Mapk1	5.3993e-07	-0.326682	0.199	0.297	0.0119675
Cox6b1	5.8436e-07	-0.286577	0.229	0.333	0.0129523
Nr3c2	6.03509e-07	-0.340507	0.132	0.224	0.0133768
Lin7a	6.38927e-07	-0.369752	0.155	0.244	0.0141618
Apba1	6.55738e-07	-0.391609	0.337	0.413	0.0145344
Gabarapl1	6.89724e-07	-0.332565	0.392	0.494	0.0152877
Atp2b2	6.93372e-07	-0.381627	0.191	0.279	0.0153686
Taok1	6.95433e-07	-0.287093	0.344	0.433	0.0154143
Prkcz	7.13435e-07	-0.326289	0.155	0.247	0.0158133
Unc80	7.17181e-07	-0.3616	0.184	0.272	0.0158963
Evi5	7.82796e-07	-0.325687	0.149	0.239	0.0173507
Kcnq4	7.90111e-07	-0.453171	0.12	0.205	0.0175128
Syne1	8.01573e-07	-0.318591	0.319	0.411	0.0177669
Lrp1b	8.10461e-07	-0.470362	0.48	0.542	0.0179639
Tspyl4	8.3161e-07	-0.290346	0.12	0.215	0.0184326
Tmtc1	9.22088e-07	0.27107	0.495	0.391	0.0204381
Scn3a	9.29804e-07	0.260639	0.367	0.26	0.0206091
Aldh2	9.80787e-07	0.28486	0.338	0.238	0.0217391
Uty	1.0218e-06	0.25098	0.21	0.131	0.0226481
Alcam	1.02586e-06	-0.338467	0.296	0.389	0.0227383
Chn1	1.04228e-06	-0.294469	0.113	0.201	0.0231022
Pip5k1a	1.0851e-06	0.283229	0.243	0.156	0.0240513
Fgf13	1.11687e-06	-0.383505	0.239	0.32	0.0247554
Car10	1.23729e-06	-0.345377	0.432	0.515	0.0274246
Tsc1	1.26833e-06	-0.294068	0.25	0.345	0.0281125
Atp6v1b2	1.40396e-06	-0.264081	0.277	0.383	0.0311187
Synm	1.43755e-06	-0.317209	0.266	0.355	0.0318634
a	1.44282e-06	0.258704	0.222	0.141	0.0319801
Scamp1	1.51832e-06	-0.304101	0.172	0.264	0.0336536
Cpeb4	1.57953e-06	-0.320058	0.12	0.206	0.0350103
Snx7	1.59989e-06	-0.342472	0.143	0.231	0.0354616
Nalcn	1.70366e-06	0.300699	0.229	0.149	0.0377616
Sobp	1.84329e-06	-0.311644	0.117	0.203	0.0408566
Syt2	1.86718e-06	-0.385677	0.252	0.331	0.041386
Sncg	1.87344e-06	-0.399911	0.335	0.41	0.0415247
Kif26b	1.88956e-06	-0.292068	0.147	0.236	0.0418821
5031439G07Rik	1.91935e-06	-0.314644	0.141	0.232	0.0425424
Prkcb	1.97476e-06	-0.412889	0.132	0.213	0.0437707
Pwwp2a	2.12084e-06	0.434985	0.245	0.163	0.0470085
Zfp462	2.49923e-06	-0.323337	0.195	0.282	0.0553955
Nrxn2	2.73605e-06	-0.314839	0.199	0.289	0.0606446
Dnm1	3.04867e-06	-0.312623	0.18	0.272	0.0675738
Ndfip2	3.24895e-06	-0.300174	0.143	0.227	0.0720129
Atp2b1	3.2669e-06	-0.334724	0.371	0.441	0.0724108
Cadm2	3.28241e-06	-0.332491	0.577	0.619	0.0727546
Dner	3.56138e-06	-0.37609	0.159	0.237	0.0789379
Itm2c	3.78635e-06	-0.331705	0.136	0.22	0.0839243
Cntn1	3.81839e-06	-0.365937	0.505	0.538	0.0846346
Ap1ar	3.91023e-06	-0.320945	0.126	0.207	0.0866702
Tnrc6a	4.19457e-06	-0.293726	0.141	0.228	0.0929728
mt-Nd1	4.25442e-06	-0.277994	0.268	0.362	0.0942992
Astn2	4.75719e-06	-0.280082	0.602	0.655	0.105443
Nek7	4.85365e-06	-0.29884	0.147	0.231	0.107581
Rap1gap2	5.73144e-06	-0.287806	0.166	0.255	0.127037
Ppp2r2c	5.82981e-06	-0.308363	0.239	0.322	0.129218
Tubb4b	6.06481e-06	-0.295623	0.157	0.241	0.134427
Atxn7l3b	6.36296e-06	-0.314404	0.193	0.274	0.141035
Adam22	6.70501e-06	-0.285507	0.354	0.44	0.148616
Stambp	6.78871e-06	0.321393	0.207	0.135	0.150472
Gpx4	8.77496e-06	-0.269907	0.195	0.285	0.194497
Sdf4	8.8106e-06	-0.31296	0.134	0.214	0.195287
Pik3c2a	9.13178e-06	0.254378	0.203	0.13	0.202406
Zfp804b	1.03329e-05	-0.619289	0.163	0.24	0.229029
Syt1	1.05847e-05	-0.287239	0.635	0.665	0.234611
Ankhd1	1.0719e-05	0.258499	0.315	0.222	0.237587
Nfic	1.11844e-05	-0.30962	0.155	0.235	0.247903
Fut8	1.16937e-05	-0.286026	0.126	0.203	0.25919
9330159F19Rik	1.25386e-05	-0.310998	0.18	0.259	0.277917
Prkar1a	1.28436e-05	-0.272847	0.298	0.381	0.284679
Ubl3	1.31767e-05	-0.265669	0.143	0.221	0.292062
Otud7a	1.36017e-05	-0.306983	0.273	0.352	0.301481
Ghitm	1.36696e-05	-0.297108	0.168	0.249	0.302987
Mtcl1	1.4282e-05	-0.277997	0.155	0.238	0.31656
Jakmip1	1.57688e-05	-0.271343	0.205	0.288	0.349516
Agtpbp1	1.5852e-05	0.251732	0.344	0.256	0.35136
Abr	1.66117e-05	-0.292403	0.193	0.27	0.368197
Ftl1	1.66538e-05	-0.255543	0.346	0.44	0.369131
Ckap5	1.88988e-05	-0.289177	0.185	0.265	0.418892
Eif4a2	1.89532e-05	-0.273898	0.195	0.275	0.420097
Pcp4	1.91725e-05	-0.707998	0.212	0.28	0.424958
Zbtb7a	1.98414e-05	-0.268699	0.203	0.285	0.439784
Slc43a2	2.13672e-05	-0.267141	0.14	0.218	0.473604
Rpl37rt	2.21251e-05	-0.286748	0.187	0.268	0.490403
mt-Cytb	2.47041e-05	-0.360868	0.31	0.39	0.547567
Rell2	2.53173e-05	-0.312651	0.145	0.219	0.561158
Mtus1	2.57939e-05	-0.278723	0.134	0.209	0.571722
Pcbp2	2.58455e-05	-0.258887	0.191	0.273	0.572866
Epha6	2.82494e-05	-0.466938	0.409	0.446	0.626147
Clta	2.84154e-05	-0.293447	0.134	0.207	0.629828
Mt3	3.01325e-05	-0.28442	0.279	0.354	0.667887
Ralgapa1	3.15168e-05	-0.322757	0.384	0.447	0.698569
Pnisr	3.34908e-05	-0.28138	0.151	0.225	0.742323
Tbc1d5	3.45816e-05	-0.27748	0.168	0.241	0.766501
Gm12338	3.94295e-05	-0.253241	0.214	0.29	0.873954
Nfe2l1	4.41504e-05	-0.281243	0.207	0.29	0.978593
Dlc1	4.44039e-05	-0.275579	0.141	0.215	0.984212
Cntn3	4.53415e-05	-0.33264	0.134	0.204	1
Fchsd2	5.64016e-05	-0.255395	0.224	0.301	1
Csnk1g3	5.96883e-05	-0.263784	0.138	0.208	1
Gm9843	5.97809e-05	-0.253246	0.205	0.279	1
Abhd12	6.7548e-05	-0.253825	0.155	0.229	1
Ccser1	6.86757e-05	-0.270585	0.465	0.515	1
Wbscr17	6.93265e-05	-0.315661	0.367	0.433	1
C330006A16Rik	7.11601e-05	-0.258053	0.132	0.203	1
Spryd3	7.33807e-05	-0.390958	0.163	0.231	1
Ntng1	7.60754e-05	-0.653712	0.178	0.238	1
Csmd3	8.8485e-05	-0.608982	0.333	0.383	1
Larp1	8.85488e-05	-0.258327	0.18	0.255	1
Spint2	0.00010056	-0.522201	0.178	0.247	1
Tsc22d3	0.000105106	-0.265354	0.145	0.215	1
Ndst4	0.000109787	-0.507895	0.163	0.222	1
Klc2	0.000111908	-0.263633	0.138	0.205	1
Rps27rt	0.000112405	-0.27591	0.222	0.292	1
Nefh	0.000116322	-0.521554	0.375	0.421	1
Mapre2	0.000122343	-0.261865	0.155	0.224	1
Fbxl17	0.000126793	-0.275443	0.237	0.303	1
Ankib1	0.000131989	-0.262229	0.174	0.243	1
Hp1bp3	0.000141464	-0.253248	0.141	0.208	1
Ptprr	0.000142158	-0.384073	0.159	0.22	1
Atp1b1	0.000148174	-0.269353	0.379	0.45	1
Vamp2	0.000154863	-0.299093	0.164	0.228	1
Tpd52	0.000157074	-0.251956	0.155	0.224	1
Maf	0.000186477	-0.456235	0.207	0.269	1
Marf1	0.000189371	0.260239	0.272	0.203	1
Gm26573	0.000198858	0.258741	0.252	0.183	1
Ehd3	0.000208399	-0.253308	0.168	0.235	1
Meis2	0.000225242	-0.292668	0.138	0.201	1
Dach1	0.000225777	-0.364245	0.195	0.255	1
Ntrk3	0.000250653	-0.466175	0.277	0.329	1
Vps13d	0.00025744	-0.277871	0.172	0.234	1
Prdx3	0.000263407	0.288092	0.279	0.212	1
Rpsa	0.000416402	-0.263469	0.174	0.235	1
Mtmr6	0.000449751	-0.320837	0.256	0.317	1
Kalrn	0.000461082	-0.281183	0.199	0.259	1
Slc6a17	0.000616993	-0.259073	0.218	0.275	1
Zfand5	0.000643307	-0.256332	0.176	0.235	1
Nfasc	0.000652372	-0.262988	0.233	0.289	1
Zdhhc2	0.000674951	-0.258053	0.384	0.43	1
Adam23	0.000696763	-0.266082	0.537	0.562	1
Ryr3	0.000913219	0.273391	0.35	0.282	1
Tuba1a	0.00157458	0.295042	0.524	0.483	1
Dapk1	0.00200341	-0.250861	0.203	0.251	1
Runx1t1	0.00314918	-0.259551	0.168	0.216	1
Il6st	0.00444413	-0.27571	0.256	0.301	1
Cntn4	0.00493848	-0.277046	0.208	0.258	1
Rora	0.00919485	-0.524793	0.262	0.293	1
Nefm	0.00992022	-0.313617	0.449	0.473	1
Endod1	0.0101745	-0.268236	0.228	0.27	1
Fam19a1	0.0128414	-0.683552	0.208	0.238	1
Zeb2	0.0523545	-0.253124	0.187	0.213	1
Pcdh9	0.0623188	-0.26581	0.866	0.761	1
Pcdh7	0.824003	-0.29233	0.447	0.396	1

## Sheet: SNI Day 21
Gene	p_val	avg_logFC	pct.1	pct.2	p_val_adj
Atf3	0	1.52633	0.692	0.026	0
Sprr1a	2.79013e-289	1.12403	0.451	0.009	6.18432e-285
Glis3	1.27836e-260	1.43911	0.53	0.025	2.83349e-256
Sema6a	4.95069e-242	1.91404	0.846	0.121	1.09732e-237
Nts	2.37498e-188	1.65117	0.534	0.046	5.26414e-184
Man1a	4.94406e-176	1.665	0.598	0.069	1.09585e-171
Npy	3.43659e-170	1.08983	0.331	0.013	7.61721e-166
Sox11	6.20431e-169	1.66189	0.883	0.228	1.37519e-164
Pcdh15	3.34363e-144	1.72413	0.823	0.209	7.41115e-140
Tnik	2.26823e-143	1.84834	0.97	0.455	5.02753e-139
Cacna2d1	6.21129e-133	1.75484	0.992	0.715	1.37673e-128
Gadd45a	6.7991e-126	0.923799	0.485	0.06	1.50702e-121
Mmp16	2.5359e-125	1.80764	0.932	0.449	5.62082e-121
Fst	2.54444e-104	0.510548	0.207	0.008	5.63975e-100
Rasgrf2	4.61162e-102	1.1767	0.707	0.193	1.02217e-97
Ltbp1	2.99373e-98	0.671188	0.244	0.016	6.63561e-94
Gfra1	1.32753e-97	1.26366	0.707	0.215	2.94248e-93
Gm29266	5.03073e-97	1.08707	0.41	0.057	1.11506e-92
Adam8	4.68849e-92	0.642073	0.293	0.027	1.0392e-87
4930509E16Rik	8.10144e-90	0.666119	0.233	0.016	1.79568e-85
Palld	2.08492e-87	1.17948	0.68	0.203	4.62123e-83
Car3	1.4401e-86	0.730465	0.248	0.02	3.19198e-82
Csf1	1.13406e-85	0.548485	0.233	0.017	2.51363e-81
Sdk1	3.83689e-85	1.11491	0.767	0.254	8.50446e-81
Nrip1	3.58215e-84	1.1311	0.767	0.283	7.93984e-80
Pappa	4.16129e-83	1.06031	0.515	0.112	9.22351e-79
Chl1	2.47757e-82	1.38909	0.748	0.275	5.49154e-78
Itgb6	3.14948e-80	0.781878	0.331	0.043	6.98083e-76
Arhgap42	2.62629e-78	1.00777	0.571	0.15	5.82118e-74
Gap43	6.26956e-77	1.11427	0.797	0.306	1.38965e-72
Gm26534	1.97975e-76	0.756491	0.248	0.024	4.38811e-72
Stmn2	5.41101e-76	1.02717	0.951	0.76	1.19935e-71
Flrt3	4.30923e-74	0.852907	0.496	0.111	9.55141e-70
Chst2	2.3712e-72	0.984578	0.538	0.142	5.25576e-68
Pcnx	6.24528e-71	0.973679	0.669	0.23	1.38427e-66
Etl4	6.00071e-69	1.29699	0.88	0.56	1.33006e-64
Pou2f1	1.14462e-67	1.14622	0.628	0.22	2.53705e-63
Rhoq	1.53778e-67	0.98392	0.628	0.213	3.40848e-63
Rab31	2.90213e-66	0.741701	0.421	0.088	6.43258e-62
Phactr2	3.99595e-66	0.896125	0.898	0.517	8.85702e-62
Abca1	4.06945e-63	1.00259	0.602	0.205	9.01994e-59
Prkg1	2.29583e-62	-0.690763	0.992	0.984	5.08872e-58
Itga7	4.16251e-62	0.823611	0.526	0.149	9.22619e-58
Kcnb2	2.4301e-61	-1.26872	0.654	0.881	5.38632e-57
Pappa2	4.89741e-60	0.594034	0.214	0.023	1.08551e-55
Camk1	1.18502e-59	0.699556	0.353	0.068	2.62661e-55
Map7d1	5.22209e-58	0.836604	0.85	0.472	1.15748e-53
Gabrg1	8.14758e-58	0.886853	0.496	0.138	1.80591e-53
Col5a3	1.28292e-56	0.8734	0.541	0.171	2.84359e-52
Zfp13	4.50282e-56	1.04307	0.774	0.348	9.9805e-52
Gal	1.89527e-54	0.944958	0.297	0.052	4.20086e-50
Gm35911	4.26516e-54	0.962398	0.545	0.182	9.45373e-50
Lmo7	1.03343e-52	0.747371	0.286	0.049	2.2906e-48
Cadm1	2.50263e-52	-1.26264	0.387	0.791	5.54709e-48
Myo10	3.70673e-52	0.834568	0.583	0.21	8.21597e-48
Ell2	6.82089e-52	0.87523	0.541	0.184	1.51185e-47
Inpp4b	9.07655e-52	0.695425	0.372	0.086	2.01182e-47
Srxn1	5.69271e-51	0.918979	0.613	0.246	1.26179e-46
S100a11	8.82273e-50	0.569357	0.274	0.047	1.95556e-45
Dmd	1.17161e-49	1.20671	0.853	0.588	2.59688e-45
Grid2	1.34854e-49	0.842256	0.914	0.648	2.98905e-45
Macrod2	3.21384e-49	-0.934655	0.898	0.963	7.12347e-45
Ank3	3.35587e-49	0.733653	0.951	0.752	7.43828e-45
Bach1	7.34428e-49	0.623736	0.353	0.08	1.62786e-44
Scpep1	3.63422e-48	0.46001	0.203	0.026	8.05524e-44
Htr1f	4.98718e-48	0.921914	0.65	0.271	1.10541e-43
Stmn4	5.85751e-47	0.631218	0.346	0.08	1.29832e-42
Gabrb1	5.88681e-47	0.795505	0.568	0.202	1.30481e-42
Gm26871	1.93183e-44	-0.866661	0.808	0.929	4.2819e-40
Ppp1r1c	3.46736e-44	-0.895264	0.444	0.798	7.68541e-40
Cttnbp2	4.17383e-44	0.836155	0.549	0.208	9.25129e-40
Nwd2	7.19227e-44	-1.20637	0.117	0.576	1.59417e-39
Rbms3	7.29188e-44	-0.528752	0.977	0.996	1.61624e-39
Ncam1	1.80755e-41	0.815321	0.669	0.298	4.00643e-37
Jun	2.18737e-41	0.720796	0.511	0.183	4.84831e-37
Fndc3a	6.56935e-41	0.767427	0.556	0.22	1.4561e-36
Akap6	1.64949e-40	0.558674	0.966	0.875	3.65609e-36
Nav2	1.73999e-40	0.804498	0.741	0.407	3.85669e-36
Sez6l	5.75213e-40	0.523856	0.222	0.039	1.27496e-35
Tns3	9.55712e-39	0.665057	0.323	0.083	2.11833e-34
Gpr158	1.83825e-38	0.710699	0.936	0.685	4.07447e-34
Dtnbp1	2.40122e-37	0.578436	0.376	0.11	5.3223e-33
Egfem1	3.26028e-35	-1.03004	0.32	0.681	7.22641e-31
Gm30382	1.22011e-34	0.577784	0.451	0.151	2.70438e-30
Tet3	1.66485e-34	0.670914	0.474	0.182	3.69015e-30
Bmp1	3.18429e-34	0.455926	0.263	0.061	7.05797e-30
Rtn4	3.61574e-34	0.562294	0.914	0.74	8.01429e-30
Neto1	2.58505e-33	0.706492	0.286	0.075	5.72976e-29
Cacnb4	3.43386e-33	-0.714278	0.556	0.805	7.61115e-29
Fam155a	7.57151e-33	0.586157	0.921	0.721	1.67823e-28
Spag5	1.7546e-32	0.548772	0.981	0.908	3.88907e-28
Zbtb20	4.1078e-32	-0.987053	0.485	0.776	9.10495e-28
Fam171b	1.0841e-31	0.677559	0.68	0.392	2.40291e-27
Pip5k1b	1.19965e-31	0.735758	0.526	0.235	2.65902e-27
Map2	1.57482e-31	0.614402	0.872	0.647	3.49059e-27
Ube2l3	2.00026e-31	0.749114	0.541	0.246	4.43358e-27
Mfap3l	1.01492e-30	0.504747	0.368	0.118	2.24956e-26
Sox5	1.45642e-30	0.468104	0.241	0.057	3.22815e-26
Lsamp	1.49935e-30	-0.651698	0.865	0.942	3.32332e-26
Exoc6b	1.62789e-29	0.59589	0.857	0.616	3.60822e-25
RP24-348E18.1	1.02803e-28	0.886258	0.282	0.083	2.27863e-24
Vgf	2.07189e-28	0.610775	0.331	0.107	4.59235e-24
Timp3	6.66136e-28	0.516908	0.252	0.066	1.47649e-23
Prss12	2.44355e-27	0.552897	0.353	0.122	5.41613e-23
Dlgap1	6.03395e-27	0.50266	0.925	0.763	1.33742e-22
Rhoc	6.22339e-27	0.518765	0.229	0.058	1.37942e-22
Tox	8.67311e-27	0.454311	0.252	0.067	1.92239e-22
Mad1l1	2.38453e-26	0.534175	0.917	0.851	5.28532e-22
Sytl2	2.76144e-26	0.508314	0.62	0.32	6.12074e-22
Sntb1	4.0308e-26	0.517199	0.237	0.063	8.93427e-22
Nkain3	4.35544e-26	0.654289	0.455	0.197	9.65384e-22
Rnh1	4.47591e-26	0.487028	0.305	0.096	9.92085e-22
Slc7a14	4.63599e-26	0.596817	0.658	0.356	1.02757e-21
Slc22a23	6.35807e-26	0.611052	0.474	0.204	1.40927e-21
S100a10	8.2666e-26	0.755435	0.624	0.359	1.83229e-21
Fhod3	9.35346e-26	0.497711	0.387	0.148	2.07319e-21
Gadd45g	1.15736e-25	0.491211	0.308	0.101	2.56528e-21
Hmgn3	1.3986e-25	0.459348	0.387	0.143	3.1e-21
Tshz2	1.96599e-25	-0.915695	0.372	0.658	4.35762e-21
Kcnq3	2.54528e-25	0.570482	0.688	0.402	5.64161e-21
Mapkbp1	4.71916e-25	0.474811	0.308	0.103	1.046e-20
Spata13	5.39547e-25	0.552552	0.402	0.164	1.19591e-20
Spock3	5.45689e-25	-0.779381	0.331	0.618	1.20952e-20
Lhfpl3	2.71924e-24	-0.962765	0.274	0.575	6.0272e-20
Sgcd	3.19182e-24	-0.809838	0.639	0.807	7.07467e-20
Eif1b	3.2212e-24	0.606137	0.714	0.469	7.13978e-20
Dpp10	3.45844e-24	-1.19985	0.289	0.565	7.66564e-20
Nrn1	5.99574e-24	-0.832303	0.158	0.467	1.32896e-19
Nsg1	6.07914e-24	0.527967	0.372	0.144	1.34744e-19
Pip5kl1	6.15697e-24	0.434849	0.263	0.081	1.36469e-19
Gpc5	6.64983e-24	-1.1562	0.188	0.488	1.47393e-19
Stk39	1.10778e-23	0.531713	0.741	0.462	2.45539e-19
Scn10a	1.15848e-23	-1.21671	0.09	0.386	2.56778e-19
Npas3	1.21782e-23	0.580656	0.406	0.166	2.69931e-19
Cped1	1.23046e-23	0.410178	0.237	0.068	2.72732e-19
Dlg2.1	1.36508e-23	0.379816	0.966	0.72	3.0257e-19
Rgs20	1.38145e-23	0.452975	0.274	0.087	3.06199e-19
Fstl1	1.47272e-23	-0.627547	0.677	0.83	3.26428e-19
Enox1	1.94318e-23	-0.60594	0.579	0.792	4.30706e-19
Kcnma1	2.73269e-23	0.556056	0.669	0.402	6.05701e-19
RP23-416J8.1	3.05579e-23	0.641071	0.662	0.398	6.77316e-19
Gm20754	3.08126e-23	0.678587	0.613	0.334	6.82962e-19
Igf1	3.20731e-23	0.557818	0.312	0.108	7.10899e-19
Hn1	3.36542e-23	0.567952	0.571	0.3	7.45946e-19
Ppef1	4.50545e-23	0.68672	0.383	0.161	9.98634e-19
Far2	4.73835e-23	0.49593	0.289	0.095	1.05026e-18
Opcml	5.42768e-23	-0.985775	0.617	0.733	1.20305e-18
Zbtb38	6.92144e-23	0.571723	0.523	0.261	1.53414e-18
Prkd1	9.80641e-23	-0.840262	0.207	0.503	2.17359e-18
Acvr1	1.60394e-22	0.51811	0.398	0.166	3.55514e-18
Dtna	2.08537e-22	0.568123	0.733	0.496	4.62221e-18
Ano6	2.68854e-22	0.48354	0.639	0.37	5.95915e-18
Gria2	2.72881e-22	-0.799796	0.274	0.544	6.0484e-18
Zfpm2	4.09628e-22	0.547941	0.402	0.171	9.0794e-18
Tubb2b	5.02163e-22	0.566655	0.429	0.184	1.11304e-17
Hspb1	7.30249e-22	0.632543	0.519	0.267	1.6186e-17
Smad1	8.30262e-22	0.5472	0.613	0.34	1.84027e-17
Parp4	8.32978e-22	0.429467	0.305	0.107	1.8463e-17
Ghr	1.14729e-21	-0.716231	0.425	0.666	2.54297e-17
Plppr4	1.17e-21	0.451571	0.297	0.104	2.5933e-17
Dgkh	1.50609e-21	-0.88561	0.32	0.584	3.33826e-17
Ehbp1	1.97883e-21	0.498283	0.872	0.704	4.38608e-17
Folh1	2.84422e-21	0.62303	0.35	0.141	6.30421e-17
Zak	4.07416e-21	0.434937	0.293	0.106	9.03037e-17
Dock3	5.08007e-21	-0.609138	0.425	0.673	1.126e-16
Nol4	5.54815e-21	-0.758982	0.199	0.487	1.22975e-16
Mgat4c	5.59325e-21	0.643714	0.583	0.321	1.23974e-16
Tenm2	6.34268e-21	-1.23258	0.207	0.478	1.40586e-16
Oxr1	1.04458e-20	-0.544449	0.549	0.758	2.31532e-16
Pde11a	1.10695e-20	-0.941876	0.045	0.311	2.45356e-16
Itpr1	1.60367e-20	0.552185	0.44	0.212	3.55454e-16
Bcl6	1.68754e-20	0.363628	0.214	0.062	3.74043e-16
Adam11	1.75456e-20	-0.740442	0.173	0.452	3.88897e-16
Cdk14	1.85412e-20	-0.667898	0.429	0.652	4.10966e-16
Mkl1	2.47811e-20	0.485232	0.459	0.221	5.49274e-16
Lyst	2.53622e-20	0.477135	0.459	0.218	5.62154e-16
Nedd4l	3.29563e-20	-0.872077	0.335	0.57	7.30477e-16
Jak1	3.68059e-20	0.477761	0.628	0.37	8.15804e-16
Rock2	4.30212e-20	0.558921	0.598	0.349	9.53566e-16
Rbms1	4.66284e-20	-0.541826	0.778	0.896	1.03352e-15
Mtss1	5.89752e-20	0.522619	0.594	0.345	1.30719e-15
Nrg1	6.67149e-20	0.475012	0.929	0.815	1.47874e-15
Klhl1	6.97356e-20	0.53008	0.278	0.103	1.54569e-15
Sorcs3	1.33832e-19	0.67118	0.545	0.292	2.96638e-15
Adgrl3	2.32957e-19	-0.596413	0.673	0.82	5.1635e-15
Galnt9	2.39167e-19	0.376233	0.222	0.069	5.30114e-15
Osbpl9	3.27686e-19	-0.597946	0.451	0.669	7.26317e-15
Ankrd13a	3.68769e-19	0.403049	0.331	0.132	8.17377e-15
Camk2d	3.93061e-19	0.393458	0.883	0.728	8.7122e-15
Cers6	5.3567e-19	0.452884	0.451	0.221	1.18731e-14
Tmtc1	6.70536e-19	0.532331	0.774	0.579	1.48624e-14
Stxbp5l	7.30325e-19	0.463123	0.673	0.398	1.61877e-14
Dync1i1	7.4159e-19	-0.538304	0.5	0.713	1.64373e-14
Itgb1	7.69874e-19	0.439534	0.553	0.301	1.70643e-14
Il1rapl1	8.23716e-19	-0.699981	0.44	0.657	1.82577e-14
Sdk2	8.33941e-19	0.49451	0.353	0.149	1.84843e-14
Auts2	8.58725e-19	-0.697048	0.35	0.602	1.90336e-14
Cntn6	1.02213e-18	-0.697019	0.071	0.333	2.26556e-14
Hdac9	1.10315e-18	0.38443	0.868	0.639	2.44514e-14
Ano3	1.51494e-18	-0.836318	0.575	0.75	3.35787e-14
Dpp6	1.64258e-18	-0.836872	0.695	0.788	3.64077e-14
Ktn1	1.6635e-18	0.538341	0.496	0.272	3.68715e-14
1700025G04Rik	1.80583e-18	0.45698	0.609	0.359	4.00262e-14
C530008M17Rik	1.95353e-18	0.474963	0.35	0.149	4.33e-14
Tpm4	2.6545e-18	0.321348	0.237	0.078	5.88369e-14
Rab3c	4.27212e-18	0.498974	0.692	0.478	9.46915e-14
Pirt	4.56456e-18	-0.745875	0.199	0.454	1.01173e-13
Khdrbs3	5.08365e-18	0.535614	0.549	0.315	1.12679e-13
Clmp	6.07065e-18	0.458436	0.444	0.226	1.34556e-13
Galnt14	6.71468e-18	-0.675045	0.214	0.477	1.48831e-13
Magi1	6.8194e-18	-0.628815	0.477	0.681	1.51152e-13
Ubash3b	7.10594e-18	-0.61105	0.18	0.448	1.57503e-13
Grik3	7.93444e-18	0.355615	0.218	0.071	1.75867e-13
Snap91	9.1448e-18	0.489383	0.763	0.584	2.02694e-13
Scn9a	1.19584e-17	-0.558725	0.635	0.77	2.65059e-13
Gm17359	1.23287e-17	0.483001	0.41	0.202	2.73265e-13
Lbh	1.27917e-17	0.449856	0.233	0.08	2.83527e-13
Magi3	1.29282e-17	-0.67415	0.244	0.505	2.86554e-13
Thsd7a	1.31291e-17	0.480371	0.782	0.571	2.91006e-13
Ano4	2.15102e-17	0.337901	0.763	0.476	4.76773e-13
Gabbr2	2.26469e-17	-0.619018	0.211	0.463	5.0197e-13
Inf2	2.66891e-17	0.377184	0.286	0.111	5.91563e-13
Pcsk2	2.69164e-17	-0.525418	0.226	0.496	5.96602e-13
Frmd4a	2.70665e-17	-0.444089	0.741	0.867	5.99928e-13
Kcnip4	3.51567e-17	-0.900042	0.744	0.843	7.79249e-13
Tusc5	3.62488e-17	-0.801164	0.154	0.404	8.03456e-13
Sema3c	3.69962e-17	0.371334	0.207	0.066	8.20021e-13
Agbl4	4.40963e-17	-0.688479	0.643	0.754	9.77394e-13
Arhgap6	4.58983e-17	0.388966	0.323	0.133	1.01734e-12
Nlrp12	4.86628e-17	0.456694	0.259	0.097	1.07861e-12
Cdh18	5.40746e-17	-0.861318	0.541	0.685	1.19856e-12
Bcl2	6.91991e-17	-0.627333	0.049	0.288	1.5338e-12
Ctnna2	8.86911e-17	-0.335557	0.989	0.988	1.96584e-12
Dysf	9.34357e-17	0.427001	0.459	0.238	2.071e-12
Fry	1.11306e-16	-0.547881	0.376	0.602	2.46711e-12
Rnf19b	1.38955e-16	0.371123	0.267	0.102	3.07995e-12
Cadps	1.76812e-16	-0.385061	0.906	0.943	3.91904e-12
Kcnh7	1.76961e-16	-0.706512	0.827	0.876	3.92234e-12
Pex5l	1.81627e-16	-0.552944	0.5	0.693	4.02576e-12
Gpr153	2.22936e-16	0.37922	0.256	0.096	4.94138e-12
Bach2	2.26826e-16	-0.649462	0.372	0.598	5.0276e-12
Anks1b	2.95958e-16	0.414692	0.838	0.665	6.55991e-12
4930509J09Rik	3.2986e-16	0.476304	0.297	0.124	7.31134e-12
Rbfox3	3.54841e-16	-0.619686	0.154	0.4	7.86504e-12
Atp1a1	3.8612e-16	-0.509145	0.602	0.758	8.55835e-12
Dennd1a	4.49679e-16	0.498325	0.673	0.466	9.96712e-12
Kctd8	4.77451e-16	-0.498086	0.602	0.778	1.05827e-11
Syt4	6.20139e-16	0.376375	0.632	0.372	1.37454e-11
Enah	6.84474e-16	0.343837	0.868	0.634	1.51714e-11
Gm765	8.2268e-16	-1.09293	0.094	0.311	1.82347e-11
Kcna2	9.17443e-16	-0.668678	0.154	0.387	2.03351e-11
Gnpda2	9.42275e-16	0.351652	0.267	0.104	2.08855e-11
Mctp1	1.20965e-15	-0.751869	0.286	0.502	2.68118e-11
Edil3	1.57266e-15	0.392414	0.929	0.874	3.48581e-11
Hsd17b7	1.61609e-15	0.336454	0.222	0.079	3.58207e-11
Lgals1	1.65283e-15	0.417884	0.293	0.122	3.6635e-11
Dnm3	2.00506e-15	-0.37926	0.808	0.885	4.44421e-11
Ank2	2.22515e-15	-0.296442	1	0.994	4.93205e-11
Gm28153	2.54486e-15	0.511163	0.816	0.66	5.64068e-11
Ralyl	2.56903e-15	-0.457033	0.936	0.937	5.69426e-11
Atrnl1	2.75776e-15	-0.449432	0.564	0.738	6.11258e-11
Eepd1	4.65527e-15	-0.60999	0.113	0.338	1.03184e-10
Fam19a2	5.39342e-15	0.406727	0.718	0.471	1.19545e-10
Klf6	5.75801e-15	0.387315	0.271	0.109	1.27626e-10
Slc9a9	6.32036e-15	-0.347008	0.838	0.909	1.40091e-10
Usp31	6.48671e-15	-0.512325	0.357	0.578	1.43778e-10
Kctd16	6.8578e-15	-0.463596	0.898	0.933	1.52003e-10
Rabgap1l	9.43976e-15	-0.474862	0.549	0.728	2.09232e-10
Rhd	1.05064e-14	0.451445	0.444	0.239	2.32875e-10
Tubb2a	1.09048e-14	0.569064	0.571	0.361	2.41704e-10
Mfhas1	1.16507e-14	0.4364	0.444	0.243	2.58237e-10
Flna	1.17234e-14	0.375483	0.301	0.133	2.5985e-10
Wipf3	1.18103e-14	-0.571479	0.064	0.28	2.61775e-10
Ogfrl1	1.18265e-14	-0.600131	0.207	0.438	2.62135e-10
Vwc2l	1.30217e-14	-0.661178	0.079	0.295	2.88625e-10
Clstn2	1.35317e-14	0.395927	0.632	0.395	2.9993e-10
Ldb2	1.37479e-14	-0.93913	0.135	0.35	3.04722e-10
Kifap3	1.50854e-14	0.471301	0.62	0.416	3.34367e-10
Pkib	1.51612e-14	0.362213	0.252	0.099	3.36048e-10
Tmtc4	1.55616e-14	0.38608	0.414	0.208	3.44924e-10
Gria3	1.95795e-14	-0.655344	0.338	0.539	4.33979e-10
Gm8257	1.98322e-14	0.351533	0.241	0.094	4.39582e-10
Eml1	2.16171e-14	-0.631923	0.15	0.37	4.79142e-10
Hs3st5	2.98476e-14	0.435373	0.861	0.709	6.61571e-10
Micall1	3.11216e-14	0.344225	0.241	0.092	6.89809e-10
Gria4	3.1544e-14	-0.438315	0.654	0.791	6.99173e-10
Mcam	3.18641e-14	0.352178	0.312	0.139	7.06267e-10
Anxa4	3.19965e-14	0.324568	0.211	0.075	7.09203e-10
Fgf12	3.2585e-14	-0.697638	0.444	0.64	7.22246e-10
Csrnp3	3.50134e-14	-0.535767	0.207	0.427	7.76071e-10
Fndc4	3.50346e-14	0.320601	0.248	0.098	7.76542e-10
Caln1	3.80406e-14	0.416066	0.662	0.448	8.43169e-10
Syt7	3.8059e-14	-0.789705	0.117	0.333	8.43577e-10
Epb41l2	4.87398e-14	0.324389	0.214	0.078	1.08032e-09
9530059O14Rik	4.96525e-14	-0.289006	0.917	0.939	1.10055e-09
Khdrbs2	5.38856e-14	0.45238	0.797	0.593	1.19437e-09
Btg1	5.95563e-14	0.315237	0.241	0.093	1.32006e-09
Pbx1	6.13569e-14	0.52195	0.68	0.488	1.35998e-09
Bnc2	6.18157e-14	-0.616355	0.372	0.569	1.37015e-09
Airn	8.6327e-14	0.40803	0.477	0.268	1.91344e-09
Prkce	8.76804e-14	-0.518257	0.466	0.647	1.94344e-09
Kirrel3	8.80522e-14	-1.1436	0.177	0.383	1.95168e-09
3632451O06Rik	9.06946e-14	0.387441	0.425	0.225	2.01024e-09
4930578G10Rik	9.3514e-14	-0.540937	0.053	0.254	2.07274e-09
Eps15	9.6435e-14	-0.503676	0.372	0.582	2.13748e-09
Pde1c	1.06631e-13	0.353022	0.726	0.477	2.36347e-09
Tmem132d	1.13051e-13	0.361106	0.214	0.079	2.50578e-09
Adcyap1	1.34234e-13	0.448191	0.218	0.082	2.97529e-09
Frmpd1	1.34961e-13	-0.573391	0.094	0.307	2.99141e-09
Grm7	1.4287e-13	-0.636815	0.718	0.77	3.16671e-09
Erc2	1.45843e-13	0.349751	0.921	0.824	3.23261e-09
Vsnl1	1.52888e-13	-0.591707	0.102	0.31	3.38875e-09
Sparcl1	1.62662e-13	0.38378	0.32	0.151	3.60541e-09
Mapt	1.64182e-13	0.372386	0.883	0.798	3.6391e-09
Grb10	1.7748e-13	0.305821	0.233	0.091	3.93384e-09
Chrm3	1.78072e-13	0.487764	0.274	0.117	3.94696e-09
Cd9	2.08092e-13	-0.823676	0.252	0.452	4.61236e-09
Riok3	2.11145e-13	0.440299	0.406	0.215	4.68004e-09
Cntnap5c	2.22665e-13	-0.643024	0.147	0.36	4.93537e-09
Pde4b	2.40973e-13	-0.579611	0.5	0.645	5.34116e-09
Elavl4	2.52217e-13	-0.284694	0.876	0.937	5.5904e-09
Chka	2.5535e-13	0.466424	0.635	0.451	5.65983e-09
Zeb1	2.96411e-13	0.395655	0.632	0.427	6.56995e-09
Abcc4	3.27549e-13	0.322337	0.218	0.084	7.26013e-09
Lrrn1	3.38526e-13	-0.501403	0.252	0.465	7.50344e-09
Rph3a	3.76198e-13	-0.563504	0.102	0.31	8.33842e-09
Vmp1	3.78292e-13	0.375849	0.515	0.313	8.38484e-09
Klhl29	5.1642e-13	-0.591121	0.259	0.469	1.14464e-08
Malat1	5.23947e-13	0.281346	1	1	1.16133e-08
Rcan2	5.59296e-13	-0.512351	0.331	0.531	1.23968e-08
Plek2	6.215e-13	0.357284	0.301	0.139	1.37755e-08
Tln1	6.43991e-13	0.29357	0.237	0.097	1.42741e-08
Trpm3	6.51312e-13	-0.829538	0.207	0.406	1.44363e-08
Plcb1	6.86657e-13	-0.675113	0.297	0.496	1.52198e-08
Srbd1	6.90168e-13	0.301159	0.214	0.083	1.52976e-08
Lmna	7.01099e-13	0.33087	0.297	0.137	1.55399e-08
Ap1s1	8.02336e-13	0.401511	0.353	0.179	1.77838e-08
Sorl1	9.53425e-13	-0.607414	0.064	0.256	2.11327e-08
Dip2c	1.23331e-12	-0.377362	0.688	0.811	2.73363e-08
Plcxd3	1.25277e-12	-0.603677	0.207	0.411	2.77676e-08
Unc5c	1.26439e-12	0.472688	0.703	0.514	2.80252e-08
2610001J05Rik	1.38642e-12	0.322097	0.248	0.104	3.07301e-08
Cdh10	1.5475e-12	-0.698419	0.075	0.263	3.43004e-08
Dgkz	1.58015e-12	-0.668026	0.226	0.425	3.5024e-08
Add2	1.61947e-12	0.37657	0.568	0.37	3.58955e-08
Tdrd3	1.70226e-12	0.368787	0.417	0.228	3.77307e-08
Gphn	2.01262e-12	-0.368363	0.741	0.849	4.46097e-08
Tubb5	2.20614e-12	0.445886	0.677	0.486	4.88991e-08
Kcnd3	2.42192e-12	-0.696101	0.094	0.285	5.36818e-08
Rundc3a	2.55674e-12	0.395887	0.568	0.367	5.66701e-08
Nrxn3	2.56188e-12	0.271005	0.936	0.801	5.67841e-08
Prkar2b	2.7379e-12	-0.648366	0.079	0.267	6.06855e-08
Zfp804a	2.86463e-12	-0.671037	0.199	0.413	6.34946e-08
Spop	2.91854e-12	0.379169	0.639	0.454	6.46895e-08
Osbpl3	3.28657e-12	-0.614038	0.267	0.453	7.28469e-08
Piezo2	3.41872e-12	-0.556321	0.789	0.798	7.57758e-08
Asic2	3.5413e-12	-0.881408	0.293	0.482	7.8493e-08
Mbnl2	3.60529e-12	-0.377322	0.684	0.814	7.99112e-08
Bptf	3.95032e-12	0.409182	0.617	0.421	8.75589e-08
Cntnap5a	4.04323e-12	-0.697512	0.338	0.524	8.96182e-08
Susd6	4.18516e-12	0.387362	0.669	0.479	9.27641e-08
Synpr	4.45193e-12	-0.754062	0.12	0.316	9.86771e-08
Phf24	4.61389e-12	-0.614755	0.335	0.528	1.02267e-07
Ppp3ca	5.46992e-12	-0.634605	0.876	0.883	1.21241e-07
Terb1	5.90762e-12	0.501977	0.323	0.166	1.30943e-07
Ubn1	6.31893e-12	0.336586	0.316	0.152	1.40059e-07
Prkca	6.46837e-12	-0.911718	0.226	0.42	1.43371e-07
Cacna1c	6.59468e-12	-0.694117	0.286	0.47	1.46171e-07
Fndc3b	6.90136e-12	0.340949	0.237	0.103	1.52969e-07
4930555F03Rik	7.14967e-12	-0.631337	0.124	0.325	1.58472e-07
Mapk6	1.03758e-11	0.308917	0.229	0.097	2.29979e-07
Atp8a1	1.09262e-11	-0.587054	0.353	0.519	2.42178e-07
Prr13	1.12736e-11	0.400708	0.538	0.351	2.4988e-07
Prdm12	1.13625e-11	-0.540329	0.075	0.254	2.51849e-07
Parm1	1.17828e-11	-0.479078	0.368	0.551	2.61165e-07
Tmem219	1.29607e-11	0.412635	0.203	0.082	2.87273e-07
Casz1	1.42889e-11	-0.56753	0.094	0.275	3.16713e-07
Plekha2	1.44403e-11	0.286492	0.267	0.121	3.2007e-07
Dgki	1.46443e-11	-0.939166	0.511	0.645	3.2459e-07
Oprm1	1.63878e-11	-0.619541	0.102	0.291	3.63236e-07
1700034P13Rik	2.16072e-11	0.396871	0.203	0.085	4.78923e-07
Celf2	2.23242e-11	-0.59459	0.485	0.644	4.94815e-07
Kcnb1	2.40099e-11	-0.477199	0.056	0.23	5.32179e-07
Lhfpl4	2.641e-11	-0.433904	0.35	0.538	5.85378e-07
Cdh11	2.88107e-11	-0.616005	0.195	0.386	6.38589e-07
Fam169a	3.30247e-11	0.403776	0.335	0.173	7.31992e-07
Snrpn	3.58886e-11	0.350722	0.485	0.295	7.95471e-07
Mturn	3.63069e-11	0.371599	0.402	0.227	8.04742e-07
Nlgn1	3.84642e-11	0.304115	0.838	0.606	8.52559e-07
Grid1	3.93003e-11	0.313801	0.477	0.276	8.71091e-07
Atp1b3	4.0253e-11	-0.505619	0.301	0.484	8.92207e-07
Serpinb1a	4.03358e-11	0.426194	0.233	0.104	8.94042e-07
Cd55	4.15206e-11	-0.612456	0.079	0.251	9.20305e-07
Tmem163	4.18102e-11	0.339354	0.624	0.419	9.26722e-07
Grm8	5.22528e-11	-0.871802	0.199	0.376	1.15818e-06
Slc35f4	5.70001e-11	-0.670659	0.094	0.266	1.26341e-06
Ahnak2	5.9371e-11	0.357672	0.658	0.505	1.31596e-06
Ttll7	6.37148e-11	-0.425101	0.545	0.678	1.41224e-06
Plxna4	7.01044e-11	0.342536	0.677	0.483	1.55386e-06
Syn1	7.59182e-11	0.318604	0.714	0.517	1.68273e-06
Ccser1	7.94684e-11	-0.382577	0.726	0.8	1.76142e-06
Spock1	8.12618e-11	-0.459205	0.398	0.574	1.80117e-06
Gm2163	8.39581e-11	-0.469	0.154	0.336	1.86093e-06
Cyb5r3	9.99482e-11	0.359568	0.308	0.156	2.21535e-06
Otud7b	1.1454e-10	0.349396	0.492	0.308	2.53878e-06
Ube2z	1.36573e-10	0.340283	0.365	0.202	3.02714e-06
Unc5cl	1.42538e-10	0.37814	0.53	0.342	3.15935e-06
Rgs4	1.4938e-10	-0.70405	0.226	0.407	3.311e-06
Rnf112	1.5426e-10	-0.564365	0.09	0.26	3.41917e-06
Lingo2	1.61979e-10	-0.419288	0.966	0.895	3.59026e-06
Slc35f1	1.62036e-10	-0.601462	0.342	0.509	3.59154e-06
Hecw1	1.67276e-10	-0.363259	0.658	0.77	3.70768e-06
Rgs6	1.72661e-10	-0.776585	0.158	0.337	3.82703e-06
Csmd1	2.37051e-10	-0.472182	0.989	0.972	5.25423e-06
Vat1l	2.85935e-10	-0.502249	0.105	0.275	6.33776e-06
Prr16	3.21631e-10	-0.500583	0.075	0.242	7.12895e-06
Fam214b	3.34571e-10	0.332445	0.376	0.217	7.41576e-06
Kif5b	3.61541e-10	-0.368979	0.68	0.781	8.01356e-06
Mtus1	4.19222e-10	-0.471197	0.233	0.41	9.29205e-06
Flrt2	4.24428e-10	0.377308	0.346	0.193	9.40745e-06
Kcnt1	4.40358e-10	-0.453973	0.056	0.217	9.76053e-06
Nrp1	4.70458e-10	-0.58662	0.158	0.323	1.04277e-05
Msi2	5.01022e-10	0.280136	0.541	0.335	1.11052e-05
Rere	5.05457e-10	-0.330879	0.59	0.724	1.12035e-05
Arl15	5.24433e-10	-0.465288	0.312	0.493	1.1624e-05
Arhgap26	5.80737e-10	-0.500166	0.214	0.387	1.2872e-05
Nptx1	6.36744e-10	-0.441393	0.049	0.204	1.41134e-05
Alcam	6.84856e-10	-0.375435	0.575	0.7	1.51798e-05
Dner	7.32829e-10	-0.499044	0.301	0.47	1.62432e-05
Akt3	7.69077e-10	-0.392314	0.425	0.613	1.70466e-05
Pam	7.96184e-10	-0.61006	0.312	0.472	1.76474e-05
Cntn3	8.29648e-10	-0.457913	0.241	0.437	1.83891e-05
Esd	8.4351e-10	0.281786	0.263	0.128	1.86964e-05
Man1a2	8.83779e-10	-0.428049	0.256	0.439	1.9589e-05
Brip1os	9.21669e-10	0.383732	0.417	0.252	2.04288e-05
Wls	1.18578e-09	0.340113	0.244	0.118	2.62828e-05
Marcks	1.28332e-09	0.329902	0.282	0.143	2.84448e-05
Kcnq5	1.3102e-09	-0.771042	0.06	0.215	2.90407e-05
Fchsd2	1.32767e-09	-0.381511	0.365	0.542	2.94279e-05
Frmd5	1.36987e-09	0.315044	0.417	0.251	3.03632e-05
Rims1	1.37964e-09	-0.306883	0.831	0.855	3.05797e-05
Lrrc49	1.42648e-09	-0.44258	0.338	0.502	3.1618e-05
Zfhx3	1.49626e-09	-0.428957	0.398	0.56	3.31646e-05
Fam188a	1.51927e-09	-0.431827	0.316	0.491	3.36746e-05
Mpp7	1.69042e-09	0.28902	0.237	0.112	3.74682e-05
Cntn5	1.75569e-09	-0.932263	0.079	0.231	3.89149e-05
A830018L16Rik	1.96305e-09	-0.360712	0.632	0.756	4.35109e-05
Fez1	2.04443e-09	-0.470925	0.177	0.34	4.53147e-05
Gnaq	2.09596e-09	-0.475392	0.617	0.725	4.64569e-05
Gpr149	2.42157e-09	-0.515686	0.113	0.276	5.36741e-05
Unc13c	2.58988e-09	-0.656238	0.124	0.289	5.74047e-05
Cpne8	2.63357e-09	-0.513675	0.192	0.347	5.8373e-05
Tanc1	2.64509e-09	-0.399561	0.079	0.235	5.86285e-05
Xkr4	2.72779e-09	0.308362	0.711	0.515	6.04615e-05
Cttn	2.99555e-09	0.338082	0.387	0.24	6.63964e-05
Setbp1	3.05156e-09	-0.516056	0.346	0.488	6.76378e-05
Eml6	3.06818e-09	-0.392429	0.199	0.381	6.80063e-05
Zmat4	3.25813e-09	-0.541617	0.071	0.219	7.22164e-05
Ebf1	3.60925e-09	-0.275519	0.932	0.974	7.9999e-05
Nhs	3.63753e-09	-0.40055	0.252	0.43	8.06259e-05
Fgf1	3.64181e-09	-0.44219	0.147	0.31	8.07206e-05
Rap1gap2	3.684e-09	-0.412718	0.214	0.384	8.16558e-05
Clu	3.77045e-09	0.398547	0.32	0.178	8.3572e-05
Sec24d	3.92037e-09	0.26472	0.203	0.091	8.68951e-05
Zfp462	4.17213e-09	-0.4216	0.342	0.49	9.24753e-05
Tuba1a	4.71398e-09	0.480704	0.752	0.64	0.000104485
Prss41	4.74368e-09	0.278433	0.229	0.112	0.000105144
3300002A11Rik	4.89718e-09	0.356587	0.267	0.138	0.000108546
Tmem233	5.8543e-09	-0.601532	0.105	0.262	0.00012976
Rims2	5.86578e-09	-0.323338	0.707	0.799	0.000130015
Srrm4	6.12191e-09	0.280967	0.312	0.168	0.000135692
Fam13a	6.27456e-09	-0.423527	0.154	0.316	0.000139076
Tln2	6.30632e-09	-0.373685	0.353	0.51	0.00013978
Clic1	6.56733e-09	0.360916	0.286	0.158	0.000145565
Rnf157	6.97768e-09	-0.398702	0.188	0.352	0.00015466
RP23-357C16.1	7.26204e-09	-0.403281	0.357	0.528	0.000160963
Abhd17b	7.48327e-09	0.353672	0.451	0.294	0.000165867
Prkg2	7.79716e-09	0.329657	0.237	0.118	0.000172824
Sncb	7.80844e-09	0.40694	0.346	0.206	0.000173074
Nek7	8.93993e-09	-0.364203	0.293	0.463	0.000198154
Cpne4	9.6761e-09	-0.490801	0.256	0.414	0.000214471
Cltb	9.70978e-09	0.365616	0.523	0.371	0.000215217
Tenm1	9.80486e-09	-0.568299	0.229	0.393	0.000217325
Tacc2	9.93561e-09	0.324614	0.417	0.265	0.000220223
Phip	1.03645e-08	0.347913	0.523	0.355	0.000229728
Col5a2	1.07366e-08	0.270872	0.229	0.111	0.000237977
Pten	1.08366e-08	-0.428191	0.323	0.483	0.000240193
Avil	1.16514e-08	-0.357667	0.492	0.629	0.000258253
Nipal3	1.17014e-08	-0.382734	0.162	0.32	0.000259362
Wsb1	1.23064e-08	0.33702	0.477	0.308	0.000272771
Dok4	1.38621e-08	-0.415194	0.143	0.295	0.000307254
Aff3	1.41013e-08	-0.409132	0.372	0.513	0.000312556
Ssbp2	1.44496e-08	-0.401987	0.229	0.393	0.000320275
Pcp4l1	1.45031e-08	-0.490507	0.079	0.225	0.000321461
Pop5	1.4579e-08	0.286196	0.305	0.165	0.000323144
RP24-274B19.1	1.52152e-08	-0.417641	0.429	0.578	0.000337245
Mtmr3	1.83534e-08	0.349833	0.489	0.342	0.000406803
Ncald	1.85608e-08	-0.392322	0.113	0.261	0.0004114
Luzp1	2.16285e-08	-0.415346	0.346	0.49	0.000479396
Tmem255a	2.22026e-08	-0.487788	0.083	0.221	0.000492121
Tmem164	2.34981e-08	-0.427135	0.229	0.386	0.000520836
Gab2	2.36746e-08	-0.33949	0.568	0.684	0.000524748
Scn1a	2.39858e-08	-0.437507	0.38	0.511	0.000531645
Fut8	2.72651e-08	-0.391835	0.274	0.441	0.00060433
Gm38399	2.88446e-08	0.298007	0.353	0.206	0.00063934
Hip1	2.90249e-08	-0.369558	0.353	0.491	0.000643338
Ralgapa1	2.90779e-08	-0.411885	0.654	0.729	0.000644512
9430076C15Rik	3.01846e-08	0.275753	0.286	0.155	0.000669043
Ctsb	3.36992e-08	0.369874	0.635	0.486	0.000746942
Agtpbp1	3.50914e-08	0.300193	0.605	0.456	0.000777802
Cntnap5b	3.5378e-08	-0.599462	0.102	0.246	0.000784154
Kcnab2	3.59968e-08	-0.384194	0.365	0.526	0.000797869
Grin3a	3.66107e-08	-0.376319	0.105	0.26	0.000811477
Lancl1	3.94731e-08	0.327723	0.376	0.234	0.000874921
Tom1l2	4.73755e-08	0.317296	0.82	0.676	0.00105008
Unc79	4.94376e-08	-0.360522	0.451	0.577	0.00109578
Otud7a	5.13992e-08	-0.411195	0.44	0.559	0.00113926
Limch1	5.32822e-08	0.269223	0.293	0.164	0.001181
Evi5	5.56653e-08	-0.35162	0.376	0.518	0.00123382
Ext2	5.74487e-08	0.264322	0.256	0.134	0.00127335
Rims3	6.01743e-08	-0.459105	0.169	0.322	0.00133376
Tspan17	6.06517e-08	0.285045	0.632	0.472	0.00134434
RP23-127M7.1	6.29521e-08	-0.576022	0.199	0.349	0.00139533
Gm1043	6.65732e-08	-0.359386	0.165	0.314	0.00147559
Ascc2	7.1629e-08	0.264431	0.214	0.106	0.00158766
Fam126b	7.18287e-08	-0.450587	0.271	0.409	0.00159208
Pzp	7.61359e-08	0.254499	0.229	0.116	0.00168755
Acsl4	8.45348e-08	0.280677	0.35	0.211	0.00187371
Slc38a1	8.81997e-08	0.318579	0.323	0.194	0.00195495
Deptor	8.86042e-08	-0.423639	0.113	0.253	0.00196391
Park2	1.02185e-07	-0.282813	0.662	0.759	0.00226492
Isl2	1.04813e-07	-0.436744	0.147	0.286	0.00232318
Dlc1	1.05684e-07	-0.326696	0.259	0.424	0.00234249
2510009E07Rik	1.1044e-07	-0.361663	0.147	0.298	0.00244791
Plekha6	1.11418e-07	-0.408275	0.293	0.437	0.00246958
Ulk4	1.13789e-07	0.3774	0.327	0.201	0.00252214
5031439G07Rik	1.1792e-07	-0.35	0.199	0.349	0.00261369
Sntb2	1.26712e-07	0.299936	0.289	0.166	0.00280858
Fxyd2	1.28952e-07	-0.756272	0.143	0.271	0.00285823
Tmem65	1.29569e-07	0.279678	0.425	0.276	0.00287189
Kif26b	1.45634e-07	-0.355267	0.252	0.408	0.00322797
Galntl6	1.45908e-07	-0.604768	0.12	0.256	0.00323405
Pla2g3	1.47063e-07	-0.422125	0.158	0.304	0.00325966
Grik4	1.52483e-07	-0.4395	0.286	0.413	0.00337978
Prickle2	1.71509e-07	-0.406249	0.241	0.378	0.00380149
Ngfr	1.73716e-07	-0.479733	0.109	0.245	0.00385042
Slco5a1	1.8447e-07	-0.37308	0.109	0.247	0.00408878
Ptk2	1.9265e-07	0.266619	0.564	0.408	0.00427009
Osbpl10	2.05625e-07	-0.354595	0.162	0.303	0.00455767
Ttc37	2.1744e-07	0.291271	0.342	0.208	0.00481956
Ppp1r2	2.24729e-07	-0.510117	0.436	0.539	0.00498111
Gipc2	2.2762e-07	0.266888	0.237	0.123	0.0050452
St6galnac3	2.59244e-07	-0.46437	0.241	0.382	0.00574614
Gars	2.61991e-07	0.281715	0.338	0.203	0.00580703
Mctp2	2.64288e-07	0.295768	0.395	0.255	0.00585794
Azin2	2.67419e-07	0.313112	0.361	0.228	0.00592734
Sos1	2.73421e-07	-0.301475	0.248	0.403	0.00606038
Slc2a12	2.87071e-07	0.346766	0.293	0.173	0.00636292
Fxyd7	2.89689e-07	0.271872	0.489	0.329	0.00642097
Slc25a36	2.92174e-07	-0.341146	0.312	0.451	0.00647603
Myo1e	2.98859e-07	-0.362947	0.177	0.327	0.00662422
Hs6st2	3.07622e-07	-0.451406	0.098	0.229	0.00681845
Nrbp2	3.15283e-07	-0.38142	0.184	0.331	0.00698826
Mcu	3.745e-07	-0.355566	0.229	0.364	0.00830079
Frmd4b	3.82874e-07	-0.401022	0.402	0.524	0.0084864
Spint2	3.85952e-07	-0.680917	0.117	0.244	0.00855464
Ppp4r1	3.92062e-07	0.273671	0.226	0.12	0.00869006
Gm11906	4.2007e-07	0.29322	0.226	0.121	0.00931084
Cd47	4.33657e-07	-0.438687	0.274	0.397	0.00961202
Snx10	4.5216e-07	0.289645	0.395	0.257	0.0100221
S100a6	4.52537e-07	-0.410222	0.211	0.352	0.0100305
Fmn1	4.59963e-07	-0.277545	0.726	0.85	0.0101951
Pla2g7	4.60036e-07	-0.334922	0.147	0.28	0.0101967
Tpd52	4.62074e-07	-0.345772	0.289	0.419	0.0102419
Tle4	5.13431e-07	-0.402362	0.207	0.345	0.0113802
Cpne3	5.56594e-07	-0.477569	0.199	0.329	0.0123369
RP23-217F11.4	5.78312e-07	-0.423544	0.113	0.242	0.0128183
Calca	6.18796e-07	-0.942137	0.252	0.374	0.0137156
Bmpr2	6.21863e-07	-0.295258	0.575	0.674	0.0137836
Slc38a6	6.41941e-07	0.284635	0.331	0.202	0.0142286
Plekha5	6.47166e-07	-0.362981	0.586	0.681	0.0143444
Zwint	6.6075e-07	0.328786	0.662	0.543	0.0146455
H3f3b	6.65321e-07	0.276041	0.526	0.381	0.0147468
9330159F19Rik	6.66146e-07	-0.324554	0.395	0.545	0.0147651
Jakmip1	6.85978e-07	-0.325172	0.282	0.425	0.0152047
Grb14	7.10088e-07	-0.398081	0.165	0.292	0.0157391
Trpv2	7.23552e-07	0.283291	0.241	0.132	0.0160375
Rnf19a	7.28804e-07	-0.341169	0.173	0.317	0.0161539
Kcns3	7.90596e-07	-0.334516	0.102	0.225	0.0175236
Ccdc92	7.92748e-07	0.326013	0.605	0.469	0.0175713
Ccser2	8.07691e-07	-0.280059	0.609	0.728	0.0179025
Thrb	8.16158e-07	-0.318918	0.154	0.294	0.0180902
Kcnn2	8.49764e-07	-0.405686	0.094	0.22	0.018835
Ralgapa2	8.62213e-07	-0.405796	0.41	0.523	0.019111
Slc7a1	8.75085e-07	0.271378	0.256	0.146	0.0193963
Pcdh11x	8.75208e-07	-0.421297	0.09	0.21	0.019399
Magi2	8.7689e-07	-0.260853	0.853	0.877	0.0194363
Lin7a	9.40349e-07	-0.321756	0.346	0.496	0.0208428
Isl1	9.90982e-07	-0.299774	0.335	0.478	0.0219651
Tagln3	1.01431e-06	0.291313	0.462	0.321	0.0224821
Fgf13	1.15678e-06	-0.469218	0.444	0.56	0.0256401
2019-03-11	1.16966e-06	-0.398666	0.256	0.393	0.0259256
Ypel3	1.22704e-06	0.292597	0.624	0.491	0.0271973
Mcf2l	1.30217e-06	-0.308266	0.143	0.279	0.0288626
Dock11	1.33165e-06	-0.352329	0.335	0.471	0.029516
Pomp	1.491e-06	0.290031	0.335	0.218	0.0330481
Mapk10	1.51813e-06	-0.279034	0.553	0.668	0.0336493
Lrrc16b	1.612e-06	-0.322964	0.124	0.25	0.0357299
Senp2	1.62927e-06	0.302487	0.323	0.204	0.0361128
Card19	1.6552e-06	0.266102	0.44	0.307	0.0366875
Rit2	1.71972e-06	-0.423146	0.244	0.372	0.0381175
Grin1	1.74389e-06	-0.308488	0.154	0.288	0.0386533
Ppp2r5b	1.74609e-06	0.269025	0.335	0.211	0.038702
Rgs10	1.80831e-06	-0.42725	0.086	0.203	0.0400812
Hmbox1	1.95022e-06	0.252414	0.707	0.59	0.0432266
Gm26848	1.95181e-06	-0.319081	0.617	0.708	0.0432619
Tmsb10	1.97416e-06	0.303367	0.365	0.244	0.0437572
Ptprt	2.04375e-06	-0.671127	0.094	0.206	0.0452997
Col4a3bp	2.07486e-06	-0.291913	0.241	0.383	0.0459893
Ppm1l	2.17151e-06	-0.355754	0.297	0.435	0.0481315
Eif4e	2.23447e-06	0.32579	0.402	0.274	0.0495271
Trim37	2.29313e-06	-0.29581	0.237	0.382	0.0508272
Kcnc2	2.32185e-06	-0.603437	0.165	0.287	0.0514639
Aox1	2.42593e-06	-0.316985	0.109	0.233	0.0537707
Basp1	2.58925e-06	0.263331	0.406	0.273	0.0573906
Dclk2	2.61574e-06	-0.406435	0.297	0.43	0.0579779
Lcorl	2.62992e-06	-0.537408	0.143	0.266	0.0582922
Ndst3	2.69466e-06	0.281171	0.489	0.357	0.0597271
Ubb	2.79216e-06	0.285123	0.726	0.57	0.0618882
Pclo	3.00438e-06	-0.270118	0.733	0.806	0.0665921
Mblac2	3.02843e-06	-0.331909	0.365	0.481	0.0671252
Shtn1	3.07066e-06	-0.397848	0.256	0.368	0.0680612
Gnao1	3.1651e-06	-0.353666	0.271	0.393	0.0701545
Frmpd4	3.38084e-06	-0.919119	0.692	0.634	0.0749363
5730522E02Rik	3.65236e-06	-0.332729	0.132	0.252	0.0809545
Itfg1	3.77141e-06	-0.279627	0.278	0.414	0.0835932
Zdhhc14	4.34682e-06	-0.276732	0.102	0.22	0.0963473
Dnmt3a	4.38909e-06	-0.295539	0.259	0.384	0.0972843
Gpc6	4.59161e-06	-0.61332	0.301	0.408	0.101773
Ccdc141	4.59597e-06	-0.400736	0.233	0.357	0.10187
Pcp4	5.2424e-06	-0.603255	0.361	0.467	0.116198
Herc4	5.24885e-06	0.310729	0.402	0.275	0.116341
Mthfs	5.68396e-06	-0.283888	0.09	0.207	0.125985
A330069E16Rik	6.09794e-06	0.255468	0.252	0.15	0.135161
Arpc2	6.52e-06	0.293625	0.361	0.244	0.144516
Gnai1	6.73684e-06	-0.28361	0.139	0.253	0.149322
Snx7	6.7742e-06	-0.312627	0.485	0.575	0.15015
Gm26691	7.01153e-06	-0.286859	0.139	0.263	0.15541
Lrpap1	7.06685e-06	0.390856	0.421	0.299	0.156637
Eif5a	7.21452e-06	0.31513	0.414	0.294	0.15991
Megf9	7.43731e-06	-0.29701	0.286	0.412	0.164848
Cntn4	7.8433e-06	-0.589804	0.248	0.358	0.173847
Syndig1	8.96613e-06	0.256229	0.244	0.143	0.198734
1700111E14Rik	9.31474e-06	-0.444952	0.102	0.206	0.206461
2010111I01Rik	9.45456e-06	-0.303311	0.662	0.731	0.20956
Tulp4	1.01775e-05	-0.310654	0.474	0.583	0.225584
Ppp1r12a	1.08513e-05	0.274176	0.361	0.242	0.240519
Ergic2	1.10095e-05	0.26347	0.353	0.245	0.244026
Actb	1.12471e-05	0.251777	0.658	0.544	0.249292
Kcnj3	1.22511e-05	-0.399172	0.274	0.385	0.271546
Dnajc17	1.28019e-05	0.34977	0.376	0.272	0.283754
Tmtc2	1.28567e-05	-0.419002	0.278	0.393	0.284968
Grik1	1.36606e-05	-1.49121	0.256	0.353	0.302788
Kalrn	1.37684e-05	-0.388884	0.297	0.407	0.305178
Bend6	1.41102e-05	-0.274024	0.271	0.389	0.312753
Spock2	1.45537e-05	-0.255068	0.451	0.544	0.322584
Ddhd1	1.47363e-05	-0.295253	0.199	0.315	0.326631
Tmem178b	1.73542e-05	-0.279866	0.447	0.552	0.384657
Eif5a2	1.79558e-05	-0.328385	0.173	0.29	0.39799
Igf1r	1.93621e-05	-0.309746	0.308	0.434	0.42916
Fstl5	1.95618e-05	-0.32466	0.139	0.249	0.433587
Akap12	2.064e-05	-0.29018	0.56	0.633	0.457486
Gabrg2	2.08307e-05	-0.27066	0.102	0.212	0.461712
Ak5	2.12255e-05	-0.337591	0.188	0.306	0.470464
Nf1	2.23428e-05	-0.278509	0.32	0.451	0.495228
Gm26883	2.27017e-05	-0.323099	0.15	0.262	0.503183
Ttc14	2.40837e-05	-0.253394	0.447	0.558	0.533816
Pcmtd2	2.44467e-05	-0.302383	0.173	0.288	0.54186
Tmem108	2.44972e-05	-0.52405	0.207	0.302	0.542981
Adgrb3	2.54652e-05	0.250181	0.575	0.461	0.564435
Pnisr	2.58548e-05	-0.286076	0.38	0.499	0.573071
Armc8	2.72422e-05	-0.270609	0.15	0.262	0.603824
Tnfrsf21	2.75839e-05	0.252805	0.406	0.293	0.611397
Bhlhe41	2.83933e-05	0.300484	0.244	0.148	0.629338
Rev3l	2.88675e-05	-0.253795	0.278	0.398	0.639848
St8sia1	3.07576e-05	-0.328927	0.143	0.252	0.681743
Mast2	3.29706e-05	-0.254846	0.263	0.388	0.730794
Ppfia2	3.34574e-05	0.257184	0.756	0.672	0.741583
Slc12a2	3.45062e-05	-0.290124	0.135	0.24	0.764831
Ankrd24	3.50154e-05	-0.283112	0.135	0.241	0.776117
Lrch3	3.53813e-05	0.264901	0.47	0.346	0.784227
Igip	3.83169e-05	-0.269998	0.192	0.304	0.849295
Ddr2	3.85637e-05	0.293233	0.293	0.189	0.854765
Ptprf	3.93761e-05	-0.283545	0.244	0.37	0.872771
Ncor1	4.32378e-05	-0.253735	0.481	0.583	0.958365
Cobl	4.51751e-05	-0.293824	0.147	0.251	1
1110051M20Rik	4.57412e-05	-0.255516	0.241	0.371	1
Atg16l1	4.80248e-05	-0.284139	0.154	0.256	1
Tac1	4.8084e-05	-0.882506	0.229	0.327	1
Wbscr17	5.16102e-05	-0.279485	0.523	0.601	1
Jmjd1c	5.27517e-05	0.307616	0.643	0.545	1
Cpeb3	5.36087e-05	-0.273097	0.432	0.538	1
Lrrc4c	5.51868e-05	-0.37121	0.233	0.34	1
Lncenc1	5.94015e-05	0.254937	0.211	0.126	1
Samd14	6.10833e-05	-0.278395	0.109	0.208	1
Fgf14	6.24549e-05	0.290808	0.496	0.373	1
Hs2st1	6.41865e-05	0.257892	0.432	0.324	1
D130043K22Rik	6.58405e-05	-0.260809	0.117	0.215	1
Stt3b	7.76679e-05	-0.270116	0.132	0.232	1
Trnp1	7.88948e-05	-0.278939	0.252	0.362	1
Soga3	8.34255e-05	-0.262405	0.545	0.624	1
Adk	9.11966e-05	-0.393623	0.387	0.478	1
D930015E06Rik	9.56152e-05	-0.296009	0.139	0.235	1
Prkcb	9.5795e-05	-0.397325	0.297	0.384	1
Ntm	9.64336e-05	-0.346398	0.135	0.242	1
Tex2	9.65565e-05	-0.255334	0.139	0.245	1
Aplp2	9.94885e-05	-0.277383	0.308	0.4	1
Calm1	0.000100287	-0.349247	0.827	0.82	1
Tmem179	0.000109811	0.250275	0.274	0.185	1
Entpd3	0.000112227	-0.250409	0.117	0.212	1
Secisbp2l	0.000113178	-0.265703	0.147	0.243	1
Cacnb3	0.000128769	-0.274785	0.229	0.32	1
Gm37240	0.000129293	-0.285252	0.376	0.469	1
Zscan26	0.000133526	-0.263979	0.184	0.29	1
Lrrc8b	0.000143135	-0.287213	0.113	0.206	1
Trappc3l	0.000170763	-0.412657	0.226	0.326	1
Cacnb2	0.000183716	-0.29754	0.15	0.251	1
Osbpl8	0.000198806	0.253012	0.523	0.413	1
Tmem181b-ps	0.000202834	-0.256916	0.184	0.282	1
Runx1	0.000214736	-0.4149	0.199	0.287	1
Cab39l	0.00024248	-0.254283	0.199	0.299	1
Dbi	0.000277123	0.270822	0.263	0.178	1
Oaz2	0.000281606	0.252218	0.398	0.299	1
Tbl1x	0.000306488	-0.291076	0.226	0.319	1
Ncoa7	0.000306911	-0.275368	0.515	0.596	1
Tox3	0.000323649	-0.287745	0.139	0.232	1
Zfp608	0.000339556	-0.254395	0.117	0.206	1
Rgs7	0.000350927	-0.309712	0.444	0.527	1
Tenm3	0.000353367	-0.290974	0.575	0.63	1
Haghl	0.000367319	-0.263053	0.256	0.347	1
Kcnq4	0.000391309	-0.299649	0.15	0.236	1
Tuba1b	0.00042284	0.309577	0.613	0.542	1
Fryl	0.000435055	-0.262805	0.41	0.49	1
Mef2c	0.00048869	-0.26037	0.222	0.32	1
Garnl3	0.000505508	-0.269421	0.523	0.573	1
Arhgap39	0.000537186	-0.254873	0.207	0.303	1
Sema5a	0.000584842	-0.43657	0.18	0.261	1
Arap2	0.000642906	-0.253247	0.173	0.257	1
Ncam2	0.000751983	-0.398439	0.256	0.337	1
Arpp21	0.000836091	-0.275384	0.432	0.487	1
Nat8l	0.000925924	-0.308695	0.338	0.414	1
Depdc5	0.000933837	-0.275805	0.406	0.485	1
Gnal	0.000937695	-0.340587	0.365	0.432	1
Fbxw11	0.00105087	0.276028	0.421	0.331	1
Hjurp	0.00106503	-0.763102	0.165	0.239	1
Fam189b	0.00108172	-0.262677	0.47	0.528	1
Mpped2	0.00109291	-0.335787	0.173	0.249	1
Uri1	0.00109371	-0.250487	0.282	0.375	1
Cntln	0.0010971	-0.260735	0.211	0.293	1
Zcchc18	0.00110304	-0.263813	0.241	0.324	1
Slc36a1	0.00118923	-0.261654	0.244	0.32	1
Ptprr	0.00119707	-0.452019	0.335	0.406	1
Slc44a1	0.00121665	-0.25906	0.338	0.407	1
Astn2	0.00142674	-0.352038	0.714	0.684	1
Fmnl2	0.00163423	-0.276037	0.564	0.598	1
Negr1	0.00177505	-0.305302	0.256	0.335	1
Ncdn	0.00189721	-0.277138	0.244	0.321	1
Runx1t1	0.00223211	-0.266026	0.338	0.409	1
Gm26733	0.00224215	-0.253956	0.511	0.553	1
Dock10	0.0024577	-0.317186	0.237	0.309	1
Epha5	0.002794	-0.274934	0.147	0.22	1
Ust	0.00451737	-0.282055	0.263	0.329	1
Scg3	0.0107857	-0.25187	0.192	0.253	1
Rora	0.0120387	-0.645343	0.402	0.428	1
Lrp1b	0.0125295	-0.370597	0.793	0.754	1
Gm28928	0.0139057	-0.86285	0.357	0.367	1
Olfm3	0.0142465	-0.27715	0.173	0.23	1
Sorcs1	0.0169753	-0.272542	0.248	0.303	1
Efr3a	0.0190014	-0.332232	0.365	0.409	1
Ptprd	0.0238269	-0.347646	0.778	0.782	1
Zeb2	0.0824288	-0.252494	0.301	0.336	1
Slc24a3	0.157673	-0.260337	0.293	0.306	1
Gm44905	0.184654	0.487903	0.297	0.267	1
Zfp804b	0.195946	-0.569621	0.417	0.399	1
Ntng1	0.435639	-0.506486	0.361	0.336	1
Csmd3	0.570632	-0.39927	0.504	0.461	1
Fam19a1	0.61033	-0.966236	0.41	0.351	1
Ndst4	0.743681	-0.388462	0.395	0.359	1
Dach1	0.746045	-0.310754	0.571	0.489	1

## Sheet: SNI Day 75
Gene	p_val	avg_logFC	pct.1	pct.2	p_val_adj
Atf3	7.34077e-192	1.11506	0.57	0.02	1.62708e-187
Frem3	6.67223e-168	1.59141	0.51	0.019	1.4789e-163
Glis3	4.13114e-146	1.63729	0.7	0.053	9.15668e-142
Npy	1.61196e-129	0.816771	0.4	0.015	3.5729e-125
Itgb6	2.35728e-108	1.72984	0.79	0.105	5.22492e-104
Nts	7.52002e-108	1.37932	0.61	0.055	1.66681e-103
Sema6a	2.93569e-98	1.80761	0.93	0.188	6.50695e-94
4930509E16Rik	3.24097e-93	1.02087	0.46	0.033	7.18361e-89
Sprr1a	3.31762e-92	0.72333	0.32	0.014	7.35351e-88
Gm26534	2.26601e-82	1.14978	0.43	0.034	5.02262e-78
Pcdh15	2.03437e-80	1.75186	0.85	0.183	4.50919e-76
Sox11	3.70842e-78	1.47903	0.9	0.215	8.21971e-74
Flrt3	1.55806e-75	1.02759	0.59	0.074	3.45343e-71
Hrk	7.58743e-72	0.649165	0.32	0.02	1.68175e-67
Ltbp1	1.23484e-60	0.714001	0.37	0.034	2.73702e-56
Scpep1	1.14215e-55	0.681413	0.4	0.044	2.53156e-51
Inpp4b	1.99792e-55	0.782076	0.52	0.074	4.42838e-51
Gm29266	1.19107e-54	1.24528	0.7	0.148	2.64e-50
Tnik	6.98033e-53	1.69205	0.97	0.521	1.54719e-48
Satb2	2.1e-50	0.570631	0.31	0.028	4.65465e-46
Cacna2d1	1.25578e-49	1.54733	0.99	0.768	2.78343e-45
Gfra1	6.14922e-48	1.36201	0.91	0.383	1.36297e-43
Mmp16	5.99813e-47	1.46041	0.9	0.406	1.32948e-42
Man1a	8.82903e-47	1.07082	0.46	0.072	1.95695e-42
Rab31	6.16288e-46	0.966687	0.68	0.161	1.366e-41
Pappa	8.02494e-44	0.897808	0.54	0.104	1.77873e-39
Sox5	1.61042e-40	0.738043	0.4	0.061	3.5695e-36
Fam169a	1.9703e-38	1.45892	0.61	0.163	4.36718e-34
Csf1	1.78395e-37	0.422056	0.23	0.021	3.95413e-33
Chst2	4.10628e-35	0.989386	0.63	0.183	9.10157e-31
Etl4	4.64162e-35	1.2663	0.96	0.658	1.02881e-30
Btk	1.55376e-34	0.866485	0.37	0.06	3.44392e-30
Palld	2.82287e-34	1.10549	0.74	0.264	6.25688e-30
Rasgrf2	4.18794e-31	0.934644	0.74	0.274	9.28257e-27
Arhgef2	4.35706e-31	0.380482	0.23	0.025	9.65743e-27
Cttnbp2	8.71085e-31	0.962775	0.67	0.233	1.93076e-26
Bach1	8.73126e-30	0.568447	0.4	0.077	1.93528e-25
Ube2l3	2.18068e-29	1.05217	0.84	0.441	4.83347e-25
Sdk1	3.18253e-29	0.838203	0.86	0.378	7.05409e-25
Chl1	5.99238e-29	1.00844	0.73	0.29	1.32821e-24
4930512B01Rik	4.25797e-28	0.458946	0.22	0.026	9.43778e-24
Nav2	2.2701e-27	0.800849	0.95	0.647	5.03168e-23
Itga7	6.68123e-27	0.753141	0.63	0.206	1.48089e-22
Zfp13	1.88801e-26	1.0339	0.98	0.82	4.18478e-22
Gabrg1	4.35912e-26	0.56661	0.43	0.099	9.662e-22
Gadd45a	9.00532e-26	0.505603	0.3	0.051	1.99603e-21
Gap43	1.65666e-25	0.815077	0.82	0.366	3.67198e-21
Cadm1	5.74323e-25	-1.03202	0.83	0.954	1.27299e-20
Gabrb1	7.21019e-25	0.678397	0.63	0.209	1.59814e-20
Grid2	1.87616e-24	0.770202	0.95	0.599	4.15851e-20
Gm43158	2.69927e-24	0.548264	0.21	0.028	5.98293e-20
Macrod2	6.71213e-24	-0.871671	0.95	0.986	1.48774e-19
Stmn2	3.17223e-23	0.705195	0.99	0.866	7.03125e-19
Gm35911	3.24386e-23	1.13453	0.82	0.46	7.19e-19
Col5a3	5.15915e-23	0.770129	0.47	0.13	1.14353e-18
Kcnb2	1.18611e-22	-0.874348	0.85	0.964	2.62901e-18
Nrip1	1.32876e-22	0.837992	0.79	0.438	2.9452e-18
Bptf	2.22947e-22	0.789625	0.96	0.775	4.94163e-18
Phactr2	2.78748e-22	0.728556	0.94	0.546	6.17845e-18
Sez6l	6.56643e-22	0.418863	0.26	0.044	1.45545e-17
Gm17494	8.67606e-22	0.765083	0.34	0.078	1.92305e-17
Prkg1	8.72025e-22	-0.50318	1	0.999	1.93284e-17
Gm26871	1.05709e-21	-0.799813	0.92	0.976	2.34305e-17
Rbms3	1.77251e-21	-0.474151	1	0.999	3.92877e-17
Abca1	6.36766e-21	0.849118	0.6	0.239	1.41139e-16
Spag5	7.07295e-21	0.57505	1	0.999	1.56772e-16
Ell2	9.12701e-21	0.680446	0.58	0.203	2.023e-16
Rhoq	9.26035e-21	0.741124	0.74	0.34	2.05256e-16
Arhgap42	9.65265e-21	0.644197	0.5	0.16	2.13951e-16
Crispld1	1.27969e-20	0.436001	0.22	0.034	2.83643e-16
Tmem132d	1.96637e-20	0.621192	0.43	0.118	4.35845e-16
Pou2f1	2.95785e-20	0.835345	0.64	0.261	6.55608e-16
Stmn4	5.1461e-20	0.552961	0.41	0.11	1.14063e-15
Gpr158	9.59944e-20	0.692172	0.97	0.696	2.12772e-15
Htr1f	3.95995e-19	0.734404	0.64	0.272	8.77724e-15
Dmd	6.00617e-19	0.938512	0.82	0.563	1.33127e-14
9530059O14Rik	8.34695e-19	-0.508588	1	0.994	1.8501e-14
RP24-348E18.1	1.30813e-18	1.24393	0.49	0.178	2.89946e-14
Tshz2	1.86416e-18	-1.07831	0.58	0.84	4.13191e-14
Enox1	1.91839e-18	-0.697287	0.77	0.927	4.2521e-14
Rnf152	3.7389e-18	0.350019	0.21	0.036	8.28728e-14
Dlgap1	4.43126e-18	0.535155	1	0.926	9.82189e-14
Gm30382	4.62805e-18	0.577475	0.55	0.187	1.02581e-13
H2-T23	6.05686e-18	0.390347	0.21	0.037	1.3425e-13
Myo10	6.79916e-18	0.719162	0.68	0.314	1.50703e-13
Mfap3l	1.02668e-17	0.519892	0.44	0.136	2.27564e-13
RP23-416J8.1	1.18248e-17	0.725288	0.81	0.462	2.62098e-13
Zbtb20	1.3709e-17	-0.847281	0.79	0.921	3.03861e-13
Mtss1	2.04521e-17	0.600394	0.86	0.542	4.53321e-13
1700008O03Rik	2.75496e-17	0.857596	0.29	0.069	6.10636e-13
Pkib	4.98581e-17	0.495192	0.41	0.12	1.10511e-12
Akap6	7.99394e-17	0.474397	1	0.929	1.77186e-12
Pcnx	1.31742e-16	0.623779	0.67	0.311	2.92006e-12
Mad1l1	2.12724e-16	0.522488	1	0.999	4.71502e-12
Igfbp3	2.15674e-16	0.373592	0.23	0.046	4.78042e-12
Gm20033	4.84984e-16	0.968347	0.31	0.083	1.07497e-11
Neto1	5.04663e-16	0.496419	0.26	0.06	1.11859e-11
Pip5k1b	5.17242e-16	0.732087	0.66	0.33	1.14647e-11
Nwd2	6.20217e-16	-0.797889	0.37	0.718	1.37471e-11
Ghr	7.89804e-16	-0.869198	0.39	0.71	1.7506e-11
B4galnt2	7.94678e-16	0.514411	0.38	0.113	1.7614e-11
Tes	8.24895e-16	0.324231	0.21	0.04	1.82838e-11
Gm44031	9.29797e-16	0.338525	0.22	0.044	2.0609e-11
Klhl1	1.75704e-15	0.460238	0.32	0.086	3.89448e-11
Ppp1r1c	1.95791e-15	-0.685995	0.59	0.81	4.3397e-11
Zak	2.3735e-15	0.54879	0.51	0.189	5.26085e-11
Rock2	5.75286e-15	0.599947	0.71	0.352	1.27512e-10
Rras2	7.7006e-15	0.310106	0.24	0.052	1.70684e-10
Epb41l4a	9.41186e-15	0.327034	0.23	0.05	2.08614e-10
Lhfpl3	1.01433e-14	-0.973806	0.4	0.686	2.24826e-10
Tox	1.07406e-14	0.384223	0.31	0.082	2.38065e-10
Exoc6b	1.33911e-14	0.509614	0.96	0.696	2.96814e-10
Gm28153	1.3705e-14	0.464088	0.99	0.956	3.03772e-10
Rhd	1.76053e-14	0.743847	0.86	0.638	3.90221e-10
Dpp6	1.84064e-14	-0.824094	0.88	0.963	4.07978e-10
Lsamp	2.41268e-14	-0.560005	0.99	0.991	5.34771e-10
Cacnb4	2.68398e-14	-0.52276	0.83	0.924	5.94904e-10
Zhx2	3.00716e-14	0.315813	0.27	0.065	6.66536e-10
Phlda1	3.02804e-14	0.309356	0.22	0.048	6.71165e-10
Fam155a	3.60196e-14	0.473507	0.96	0.791	7.98375e-10
Ubash3b	3.89955e-14	-0.640721	0.61	0.814	8.64335e-10
Gabbr2	3.90579e-14	-0.711344	0.46	0.735	8.65718e-10
Tet3	4.22303e-14	0.592714	0.57	0.26	9.36034e-10
Cped1	5.00788e-14	0.407849	0.31	0.087	1.11e-09
Cx3cr1	8.07554e-14	0.607946	0.6	0.282	1.78994e-09
Dleu2	1.02454e-13	0.320834	0.22	0.049	2.27088e-09
Fndc3a	1.04945e-13	0.612324	0.51	0.218	2.3261e-09
Syne2	1.3112e-13	0.356488	0.25	0.061	2.90628e-09
Gm20754	1.40675e-13	0.561934	0.62	0.294	3.11807e-09
Ank3	1.50353e-13	0.476586	1	0.957	3.33257e-09
Nedd4l	1.96115e-13	-0.8609	0.7	0.816	4.34688e-09
Auts2	2.38249e-13	-0.866525	0.59	0.774	5.28079e-09
1700034P13Rik	2.55611e-13	0.543916	0.4	0.139	5.66562e-09
Gm44875	2.89286e-13	0.412056	0.51	0.201	6.41203e-09
Nkain3	4.68339e-13	0.553761	0.45	0.17	1.03807e-08
Lmo7	6.93287e-13	0.568489	0.26	0.07	1.53667e-08
Rbms1	1.04248e-12	-0.519455	0.95	0.982	2.31067e-08
Folh1	1.31276e-12	0.521258	0.31	0.099	2.90974e-08
Zbtb38	1.34247e-12	0.514041	0.68	0.371	2.97558e-08
Sgcd	1.35781e-12	-0.773345	0.82	0.907	3.00958e-08
Fam19a2	1.85637e-12	0.476936	0.86	0.516	4.11464e-08
Pde11a	2.09836e-12	-1.01421	0.12	0.467	4.65101e-08
Magi1	2.19054e-12	-0.631884	0.78	0.865	4.85533e-08
Egfem1	3.9223e-12	-0.774618	0.5	0.741	8.69377e-08
Ncam1	3.92291e-12	0.544573	0.79	0.501	8.69512e-08
Nsg1	4.25912e-12	0.505007	0.46	0.186	9.44034e-08
Ano4	4.86304e-12	0.414357	0.88	0.552	1.07789e-07
Spock3	5.32953e-12	-0.709677	0.31	0.634	1.18129e-07
Camk1	6.48158e-12	0.395535	0.31	0.097	1.43664e-07
Pde1a	6.63804e-12	0.382867	0.22	0.056	1.47132e-07
Apitd1	7.09243e-12	0.566347	0.25	0.07	1.57204e-07
Map2	7.83507e-12	0.511298	0.9	0.694	1.73664e-07
2410018L13Rik	1.05498e-11	0.337798	0.23	0.06	2.33836e-07
Clmp	1.13977e-11	0.495982	0.6	0.294	2.5263e-07
Elavl4	1.28663e-11	-0.40412	0.86	0.965	2.85181e-07
Limch1	1.32501e-11	0.412651	0.53	0.236	2.93688e-07
Rhbdd3	1.3748e-11	0.551483	0.38	0.143	3.04724e-07
C530008M17Rik	1.52319e-11	0.427798	0.47	0.19	3.37616e-07
Mkl1	1.72349e-11	0.460109	0.62	0.289	3.82012e-07
Espl1	2.07029e-11	0.607666	0.27	0.082	4.5888e-07
Stxbp5l	2.35524e-11	0.501561	0.61	0.31	5.22038e-07
Ano6	2.4662e-11	0.415558	0.84	0.553	5.46632e-07
Nrg1	2.48136e-11	0.55044	0.92	0.858	5.49993e-07
Slc22a23	2.83334e-11	0.543033	0.63	0.317	6.28011e-07
9430076C15Rik	2.94009e-11	0.409253	0.5	0.208	6.51671e-07
Kcnq3	3.2196e-11	0.421927	0.81	0.514	7.13625e-07
Dpp10	3.29111e-11	-1.10955	0.49	0.679	7.29475e-07
Gm17359	4.42531e-11	0.631194	0.69	0.48	9.8087e-07
Dlg2.1	4.85465e-11	0.432825	0.96	0.74	1.07603e-06
Kcnip4	5.54694e-11	-0.917169	0.97	0.962	1.22948e-06
Prkd1	5.86265e-11	-0.719775	0.28	0.59	1.29946e-06
Csrp1	6.53729e-11	0.310236	0.29	0.092	1.44899e-06
Pirt	6.9738e-11	-0.699236	0.41	0.653	1.54574e-06
Prss12	7.25595e-11	0.480554	0.37	0.137	1.60828e-06
Olfm2	8.69395e-11	0.420691	0.48	0.209	1.92701e-06
Rph3a	8.77845e-11	-0.658498	0.38	0.64	1.94574e-06
Enho	1.0029e-10	0.38916	0.42	0.167	2.22293e-06
Grid1	1.00778e-10	0.43542	0.67	0.36	2.23375e-06
Kcnu1	1.03506e-10	0.56723	0.53	0.241	2.2942e-06
Ppp3ca	1.0629e-10	-0.591226	0.98	0.989	2.35591e-06
Slc9a9	1.09677e-10	-0.400263	0.98	0.977	2.43099e-06
Igf1	1.27238e-10	0.430756	0.36	0.134	2.82024e-06
Pcsk2	1.51536e-10	-0.647243	0.41	0.654	3.35879e-06
Pcgf5	1.57308e-10	0.401934	0.27	0.084	3.48672e-06
Zfpm2	1.68011e-10	0.481515	0.41	0.171	3.72395e-06
Tmem219	1.88981e-10	0.520031	0.34	0.128	4.18876e-06
Edil3	2.04958e-10	0.42758	0.98	0.873	4.5429e-06
Arfgap3	2.07055e-10	0.510348	0.91	0.704	4.58937e-06
Sorcs3	2.43876e-10	0.544103	0.7	0.393	5.40551e-06
Tmtc1	2.7474e-10	0.428408	0.94	0.747	6.08962e-06
Sntb1	2.80082e-10	0.444554	0.29	0.097	6.20801e-06
Ktn1	2.83227e-10	0.465522	0.62	0.325	6.27773e-06
Srxn1	2.90344e-10	0.536883	0.63	0.372	6.43549e-06
Erc2	3.07017e-10	0.359578	0.97	0.917	6.80503e-06
Copb1	3.37702e-10	0.495257	0.33	0.126	7.48516e-06
Adam2	3.38154e-10	0.689542	0.5	0.236	7.49517e-06
Khdrbs3	3.51161e-10	0.495317	0.71	0.417	7.78349e-06
Npas3	3.61438e-10	0.477809	0.57	0.287	8.01127e-06
Hsd17b7	3.72971e-10	0.475263	0.39	0.158	8.26691e-06
Grb10	3.79556e-10	0.444779	0.36	0.141	8.41285e-06
Dtnbp1	3.88216e-10	0.368355	0.36	0.134	8.60481e-06
Acvr1	3.94073e-10	0.456287	0.52	0.243	8.73463e-06
Actn2	4.04439e-10	0.433309	0.28	0.094	8.96439e-06
Mfhas1	4.06382e-10	0.499846	0.66	0.383	9.00745e-06
Lrpap1	4.31468e-10	0.744317	0.73	0.52	9.56349e-06
Snap91	4.40251e-10	0.445064	0.85	0.632	9.75816e-06
Rffl	6.30082e-10	0.482174	0.44	0.196	1.39658e-05
Mapkbp1	6.42224e-10	0.359071	0.33	0.123	1.42349e-05
Rhoc	6.66139e-10	0.375549	0.33	0.124	1.4765e-05
Serpinb1a	7.02191e-10	0.463166	0.28	0.095	1.55641e-05
Rgs20	8.93953e-10	0.310345	0.27	0.089	1.98145e-05
Frmd5	1.08417e-09	0.429487	0.66	0.349	2.40306e-05
Snrpn	1.27781e-09	0.421226	0.56	0.276	2.83226e-05
Bach2	1.3242e-09	-0.6129	0.53	0.747	2.93509e-05
Galc	1.33515e-09	0.433725	0.32	0.118	2.95935e-05
Chst3	1.36032e-09	0.968171	0.51	0.258	3.01515e-05
Rnh1	1.37367e-09	0.297494	0.25	0.079	3.04475e-05
S100a11	1.38539e-09	0.447468	0.22	0.066	3.07072e-05
Piezo2	1.45348e-09	-0.528412	0.89	0.922	3.22163e-05
Dync1i1	1.47929e-09	-0.473541	0.67	0.811	3.27885e-05
Smad1	1.62868e-09	0.45905	0.66	0.385	3.60997e-05
Scn10a	1.69648e-09	-0.829399	0.47	0.649	3.76025e-05
Nol4	1.7098e-09	-0.659092	0.24	0.52	3.78978e-05
Tom1l2	1.71329e-09	0.391112	0.99	0.95	3.7975e-05
Susd6	1.88112e-09	0.442764	0.76	0.485	4.16951e-05
Aff3	1.91308e-09	-0.579383	0.54	0.729	4.24033e-05
Gpc5	2.11449e-09	-0.948141	0.31	0.54	4.68677e-05
Unc5c	2.26461e-09	0.476376	0.78	0.499	5.0195e-05
Sec24d	2.30953e-09	0.329335	0.31	0.115	5.11908e-05
Slc7a14	2.7723e-09	0.434491	0.73	0.452	6.1448e-05
Vgf	3.04867e-09	0.495711	0.51	0.248	6.75739e-05
Tmc1	3.22117e-09	0.444382	0.24	0.079	7.13973e-05
Nlrp12	3.32032e-09	0.561317	0.59	0.321	7.35949e-05
Ctnna2	3.38118e-09	-0.300621	1	0.997	7.49438e-05
Map7d1	3.39424e-09	0.411937	0.75	0.492	7.52334e-05
Pitpnm3	3.51068e-09	0.269698	0.22	0.065	7.78142e-05
Mapt	3.9007e-09	0.349343	1	0.993	8.64591e-05
Dnajc17	4.50805e-09	0.472945	0.76	0.54	9.99208e-05
Klhl29	4.69643e-09	-0.621744	0.56	0.716	0.000104096
Rc3h2	4.79081e-09	0.495072	0.75	0.512	0.000106188
Bcl6	4.85674e-09	0.275136	0.26	0.085	0.00010765
Phf24	5.13579e-09	-0.623209	0.59	0.763	0.000113835
Ldb2	5.17518e-09	-1.01085	0.26	0.493	0.000114708
Ankrd13a	5.80597e-09	0.362072	0.4	0.168	0.000128689
Gm15417	6.54436e-09	0.3738	0.47	0.227	0.000145056
Galnt14	6.56285e-09	-0.608173	0.38	0.607	0.000145466
Atp1a1	6.64418e-09	-0.365881	0.95	0.963	0.000147268
Tns3	6.8178e-09	0.412955	0.31	0.118	0.000151116
Pole	7.01427e-09	0.452123	0.23	0.074	0.000155471
Hn1	7.29683e-09	0.514035	0.7	0.419	0.000161734
Frmpd1	8.10476e-09	-0.601972	0.17	0.444	0.000179642
Opcml	8.51326e-09	-0.770413	0.8	0.855	0.000188696
Fbxw11	9.93492e-09	0.442675	0.73	0.462	0.000220207
Cers6	1.00892e-08	0.418414	0.47	0.234	0.000223628
2010111I01Rik	1.09144e-08	-0.568838	0.64	0.775	0.000241918
Ulk4	1.30278e-08	0.619573	0.61	0.375	0.000288761
Trpm3	1.34081e-08	-0.81883	0.3	0.551	0.000297191
Svopl	1.38966e-08	0.385673	0.29	0.105	0.000308018
Cdh13	1.49997e-08	0.384104	0.28	0.105	0.000332469
Myo15	1.52231e-08	0.34111	0.56	0.284	0.000337419
Prkce	1.63106e-08	-0.4115	0.81	0.912	0.000361524
Fgf14	1.67576e-08	0.48916	0.66	0.392	0.000371433
Lbh	1.68046e-08	0.476993	0.42	0.193	0.000372474
Dip2c	1.68773e-08	-0.397106	0.76	0.871	0.000374086
Eepd1	1.75066e-08	-0.594482	0.27	0.536	0.000388035
Plek2	1.78761e-08	0.444136	0.5	0.253	0.000396223
Flrt2	1.79671e-08	0.336883	0.42	0.181	0.000398241
Aff1	1.84884e-08	0.453251	0.5	0.264	0.000409795
Brip1os	2.13849e-08	0.433396	0.76	0.554	0.000473996
Spats1	2.81914e-08	0.424758	0.33	0.134	0.000624863
Magi3	2.92607e-08	-0.594851	0.3	0.56	0.000648564
Cacna1c	3.05433e-08	-0.893593	0.45	0.624	0.000676992
Synpr	3.23977e-08	-0.812771	0.21	0.461	0.000718094
Zeb1	3.54935e-08	0.392735	0.75	0.52	0.000786714
Caln1	3.75024e-08	0.428999	0.5	0.259	0.000831241
Rbfox3	3.81589e-08	-0.549456	0.3	0.556	0.000845792
Fam171b	3.87606e-08	0.432311	0.69	0.425	0.000859128
Pcbp3	3.97859e-08	-0.349531	0.86	0.936	0.000881854
Agbl4	4.52514e-08	-0.629975	0.65	0.749	0.001003
Prkar2b	4.67678e-08	-0.636125	0.2	0.441	0.00103661
Gm2163	4.71212e-08	-0.569871	0.18	0.433	0.00104444
Tbc1d19	4.72625e-08	0.348284	0.44	0.199	0.00104757
Itpr1	4.81878e-08	0.389412	0.53	0.28	0.00106808
Parm1	5.15845e-08	-0.458882	0.64	0.785	0.00114337
Gm8257	5.5534e-08	0.355495	0.48	0.247	0.00123091
Grm7	5.72339e-08	-0.601526	0.84	0.862	0.00126859
Sdk2	5.78446e-08	0.345106	0.51	0.257	0.00128213
Dgkz	6.65429e-08	-0.592888	0.64	0.765	0.00147492
Ube2z	7.12061e-08	0.412663	0.65	0.442	0.00157828
Apba2	7.93659e-08	0.41034	0.6	0.36	0.00175915
Pbx1	8.84479e-08	0.385164	0.87	0.629	0.00196045
Dnm3	9.50027e-08	-0.319363	0.93	0.953	0.00210574
Kctd16	1.16841e-07	-0.448442	0.95	0.965	0.00258979
Plxna4	1.20033e-07	0.406296	0.87	0.636	0.00266053
Anxa4	1.49679e-07	0.391358	0.34	0.153	0.00331764
Lncenc1	1.53145e-07	0.704649	0.54	0.315	0.00339446
Itgb1	1.57861e-07	0.454665	0.6	0.363	0.00349898
Casz1	1.62092e-07	-0.649557	0.24	0.474	0.00359276
Scn9a	1.68135e-07	-0.490518	0.64	0.77	0.0037267
Brca2	1.68302e-07	0.256182	0.25	0.091	0.00373042
Cadps	1.69713e-07	-0.291886	0.96	0.987	0.00376169
Adam11	1.76737e-07	-0.520738	0.23	0.48	0.00391738
Gm10069	1.91352e-07	0.423934	0.5	0.26	0.00424131
Tacc2	1.93396e-07	0.453057	0.62	0.398	0.00428663
Rasgrf1	2.09303e-07	0.357794	0.31	0.132	0.0046392
Jun	2.11491e-07	0.356469	0.48	0.246	0.00468771
Slc41a2	2.13276e-07	0.378074	0.43	0.22	0.00472727
Rtn4	2.55198e-07	0.285312	0.96	0.822	0.00565646
Caml	2.63813e-07	0.323113	0.45	0.222	0.00584742
2019-03-01	2.64043e-07	0.288108	0.48	0.243	0.00585252
Maml3	3.14989e-07	0.389036	0.5	0.269	0.00698173
Mgat4c	3.19544e-07	0.377047	0.55	0.309	0.00708269
Clic4	3.23971e-07	0.306101	0.24	0.088	0.00718081
Otud7a	3.26393e-07	-0.491722	0.57	0.712	0.0072345
Kcnd3	3.45408e-07	-0.877224	0.27	0.493	0.00765598
Ank2	3.67181e-07	-0.266035	1	0.998	0.00813856
Adgrd1	4.12017e-07	0.311738	0.33	0.138	0.00913236
Mbnl2	4.4782e-07	-0.331153	0.89	0.952	0.00992592
Micall1	4.48097e-07	0.314744	0.31	0.131	0.00993207
Bnc2	4.62361e-07	-0.549696	0.47	0.671	0.0102482
Prkca	4.83375e-07	-0.958454	0.68	0.717	0.010714
Tubb2b	4.8813e-07	0.377644	0.63	0.386	0.0108194
Cntnap5c	4.96131e-07	-0.572573	0.15	0.379	0.0109967
Oxr1	5.01848e-07	-0.479918	0.69	0.773	0.0111235
Atp8a1	5.04203e-07	-0.499184	0.48	0.655	0.0111757
Ehbp1	5.28249e-07	0.423498	0.8	0.702	0.0117086
Nrn1	5.54277e-07	-0.509546	0.23	0.469	0.0122855
Gpr153	5.77179e-07	0.340927	0.35	0.158	0.0127932
Fstl1	5.94812e-07	-0.348226	0.96	0.971	0.013184
Eml1	6.05019e-07	-0.556374	0.39	0.598	0.0134102
Usp9y	6.11786e-07	0.312184	0.28	0.117	0.0135602
Map3k19	6.16119e-07	0.556704	0.38	0.182	0.0136563
Zmat4	6.35305e-07	-0.675036	0.11	0.336	0.0140815
Kctd8	6.35559e-07	-0.416398	0.65	0.815	0.0140872
Prtg	6.89489e-07	0.33136	0.24	0.091	0.0152825
Hdac9	7.39641e-07	0.349866	0.89	0.709	0.0163941
RP23-357C16.1	7.40266e-07	-0.437592	0.67	0.753	0.016408
Nrxn3	7.905e-07	0.252448	0.97	0.905	0.0175214
Stk39	8.26147e-07	0.386694	0.82	0.614	0.0183116
Nlgn1	8.32191e-07	0.339536	0.86	0.603	0.0184455
Rab3c	8.60157e-07	0.398809	0.74	0.534	0.0190654
Vwc2l	8.61481e-07	-0.543181	0.07	0.289	0.0190947
Pknox2	9.31641e-07	-0.519409	0.12	0.341	0.0206498
Kif5b	9.40073e-07	-0.381549	0.81	0.851	0.0208367
Fgd1	9.52021e-07	0.291745	0.24	0.094	0.0211016
Tenm2	9.77684e-07	-0.915941	0.32	0.515	0.0216704
Afg3l2	9.86113e-07	0.303904	0.42	0.209	0.0218572
Zfp804a	1.04821e-06	-0.565267	0.18	0.415	0.0232335
Ppil3	1.05533e-06	0.431793	0.29	0.125	0.0233913
Wbscr17	1.15107e-06	-0.430732	0.67	0.793	0.0255135
Lyst	1.24979e-06	0.359366	0.49	0.264	0.0277015
Anp32a	1.26085e-06	0.261557	0.33	0.146	0.0279468
Msh5	1.29038e-06	0.356825	0.42	0.219	0.0286012
Dtna	1.32417e-06	0.408727	0.8	0.651	0.0293502
Wipf3	1.34772e-06	-0.489522	0.24	0.463	0.0298722
Ptk2	1.43577e-06	0.350847	0.7	0.469	0.0318238
3300002A11Rik	1.53552e-06	0.585503	0.61	0.392	0.0340347
Adcyap1	1.63617e-06	0.362672	0.26	0.106	0.0362656
Spata13	1.66504e-06	0.339681	0.63	0.404	0.0369056
2019-03-11	1.70488e-06	-0.48593	0.27	0.486	0.0377888
Adarb1	1.81763e-06	0.268177	0.53	0.281	0.0402878
Grik4	2.01515e-06	-0.515485	0.53	0.654	0.0446657
Dock3	2.02198e-06	-0.367319	0.49	0.714	0.0448173
St6galnac3	2.04183e-06	-0.668023	0.42	0.583	0.0452571
Ppp4r1l-ps	2.05436e-06	0.337699	0.3	0.134	0.045535
Magi2	2.09626e-06	-0.354382	0.95	0.929	0.0464636
Kcnma1	2.11348e-06	0.321016	0.83	0.577	0.0468453
Igf1r	2.13572e-06	-0.44965	0.53	0.69	0.0473383
Spop	2.13868e-06	0.374744	0.7	0.527	0.0474038
Eif1b	2.18114e-06	0.320546	0.88	0.68	0.048345
Ppp1r12a	2.34321e-06	0.370846	0.56	0.324	0.0519373
Arhgap6	2.39636e-06	0.337628	0.29	0.126	0.0531152
Fhod3	2.43008e-06	0.325854	0.36	0.176	0.0538627
Ano3	2.47615e-06	-0.685054	0.79	0.824	0.0548838
Ube2v2	2.4933e-06	0.305946	0.5	0.277	0.055264
Herc4	2.82934e-06	0.332893	0.53	0.287	0.0627124
Pzp	3.02704e-06	0.349662	0.5	0.278	0.0670943
Cpne8	3.05781e-06	-0.523218	0.28	0.482	0.0677763
Stim2	3.2251e-06	0.318717	0.47	0.245	0.0714842
Pex5l	3.29828e-06	-0.40958	0.7	0.789	0.0731064
Xkr4	3.47013e-06	0.357555	0.72	0.539	0.0769153
Plcxd3	3.49277e-06	-0.483972	0.25	0.469	0.0774173
Unc13c	3.52545e-06	-0.722791	0.19	0.402	0.0781416
Snx10	3.59865e-06	0.321791	0.57	0.372	0.0797641
Syndig1	3.67842e-06	0.298501	0.34	0.156	0.0815323
Ttll7	3.70707e-06	-0.308704	0.82	0.86	0.0821672
Arhgap26	3.79265e-06	-0.504555	0.35	0.558	0.0840641
Cdk14	4.38863e-06	-0.381433	0.69	0.782	0.0972739
Epb41	4.49316e-06	0.25131	0.93	0.75	0.0995908
Prr16	4.60231e-06	-0.487988	0.09	0.284	0.10201
Gnaq	4.7067e-06	-0.474156	0.84	0.86	0.104324
Runx2	4.7345e-06	0.277314	0.29	0.129	0.10494
Gnal	4.75138e-06	-0.494268	0.52	0.659	0.105314
Mapk6	4.82007e-06	0.27235	0.31	0.139	0.106837
Oprm1	4.84559e-06	-0.554654	0.13	0.325	0.107402
Inf2	4.9938e-06	0.266213	0.32	0.148	0.110688
Pam	5.01044e-06	-0.493589	0.39	0.574	0.111056
Calm1	5.15239e-06	-0.277837	0.97	0.992	0.114203
Enah	5.16434e-06	0.294812	0.93	0.73	0.114468
Asic2	5.18858e-06	-0.808797	0.64	0.737	0.115005
Orc2	5.45327e-06	0.322005	0.46	0.25	0.120872
Irs2	5.50815e-06	0.318639	0.36	0.186	0.122088
Syt7	5.67132e-06	-0.60293	0.31	0.503	0.125705
Rabgap1l	5.73489e-06	-0.415171	0.7	0.766	0.127114
Timp3	6.03905e-06	0.309415	0.35	0.173	0.133856
Cdh1	6.11297e-06	-0.507643	0.21	0.4	0.135494
Rcan2	6.29277e-06	-0.406893	0.66	0.767	0.139479
Klf6	6.54731e-06	0.283831	0.33	0.156	0.145121
Sncb	6.5856e-06	0.320936	0.52	0.301	0.14597
Slc4a2	6.97605e-06	0.300365	0.4	0.207	0.154624
Fmnl2	7.06189e-06	-0.42478	0.72	0.758	0.156527
Crot	7.50402e-06	0.263834	0.27	0.119	0.166327
Sntb2	8.11143e-06	0.316218	0.48	0.27	0.17979
Pak1	8.1579e-06	0.281298	0.38	0.193	0.18082
Gria4	8.42041e-06	-0.439157	0.69	0.75	0.186638
Rapgef4	8.42566e-06	0.307131	0.92	0.76	0.186755
Slc39a6	8.42606e-06	0.316235	0.36	0.18	0.186764
Dennd1a	8.60379e-06	0.302512	0.73	0.523	0.190703
Akap13	8.79872e-06	0.352247	0.56	0.379	0.195024
Anks1b	8.95101e-06	0.292808	0.9	0.759	0.198399
Gm3448	9.97364e-06	0.268045	0.36	0.179	0.221066
Kcna2	1.04187e-05	-0.45794	0.33	0.522	0.230931
Prdm12	1.06978e-05	-0.415003	0.1	0.304	0.237117
Kirrel3	1.09662e-05	-1.08676	0.45	0.56	0.243067
Sorl1	1.12478e-05	-0.520554	0.37	0.545	0.249307
3632451O06Rik	1.13591e-05	0.406993	0.48	0.272	0.251774
Lgals1	1.15009e-05	0.295793	0.37	0.192	0.254917
Ncald	1.15652e-05	-0.460797	0.31	0.492	0.256342
9330159F19Rik	1.21223e-05	-0.43046	0.3	0.508	0.26869
Ralyl	1.23542e-05	-0.359978	0.97	0.958	0.273832
Gm38399	1.3529e-05	0.406496	0.5	0.329	0.29987
Plcb1	1.48831e-05	-0.60408	0.36	0.52	0.329883
Alcam	1.55493e-05	-0.338824	0.64	0.782	0.344651
Tet2	1.63955e-05	0.305109	0.36	0.186	0.363406
Camk2a	1.67599e-05	-0.521961	0.09	0.276	0.371484
Kcnq5	1.67846e-05	-0.769337	0.1	0.281	0.37203
Atrnl1	1.69762e-05	-0.320678	0.84	0.87	0.376278
Rgs7bp	1.80258e-05	-0.28405	0.91	0.951	0.399541
Csrnp3	1.82166e-05	-0.407099	0.33	0.507	0.40377
Fry	1.82182e-05	-0.355221	0.59	0.742	0.403807
Clstn2	1.89047e-05	0.313561	0.68	0.508	0.419024
Hmgn3	1.96618e-05	0.266627	0.28	0.126	0.435805
Terb1	2.01923e-05	0.530035	0.49	0.315	0.447563
Gnao1	2.0494e-05	-0.447886	0.62	0.731	0.454249
Gria2	2.07124e-05	-0.470431	0.27	0.467	0.45909
Cul4b	2.08506e-05	0.258043	0.21	0.088	0.462153
Slc35f4	2.08509e-05	-0.562047	0.15	0.342	0.46216
Card19	2.09241e-05	0.336605	0.52	0.308	0.463783
Glg1	2.11683e-05	-0.291238	0.83	0.905	0.469196
Tusc5	2.15059e-05	-0.428591	0.56	0.683	0.476678
Kcnb1	2.25677e-05	-0.431509	0.25	0.426	0.500212
Tmtc4	2.35642e-05	0.281955	0.38	0.198	0.522299
Prdm8	2.46715e-05	0.250564	0.35	0.181	0.546843
RP23-127M7.1	2.47797e-05	-0.577743	0.15	0.329	0.549243
Bcl2	2.49669e-05	-0.454237	0.22	0.418	0.553391
Osbpl10	2.54127e-05	-0.38474	0.27	0.478	0.563273
Ppp4r1	2.60325e-05	0.304735	0.32	0.165	0.577011
Phip	2.64623e-05	0.315067	0.51	0.314	0.586537
Fgf12	2.65737e-05	-0.56289	0.55	0.675	0.589007
Tns1	2.86492e-05	-0.407008	0.29	0.482	0.63501
Tanc1	2.95814e-05	-0.384358	0.17	0.364	0.655673
Gm16432	3.00963e-05	0.311045	0.29	0.147	0.667083
Calca	3.13741e-05	-0.71587	0.54	0.653	0.695408
Tuba1a	3.18309e-05	0.355004	0.93	0.801	0.705532
S100a10	3.34352e-05	0.429277	0.67	0.51	0.741092
4930556J24Rik	3.60345e-05	0.318923	0.82	0.647	0.798705
Dgkh	3.76865e-05	-0.555941	0.58	0.657	0.83532
Basp1	3.93883e-05	0.288616	0.66	0.47	0.873041
Mpped2	3.98895e-05	-0.539779	0.23	0.412	0.884151
Asap1	3.99791e-05	-0.345727	0.87	0.867	0.886137
Gm765	4.00348e-05	-0.708108	0.37	0.502	0.887372
Snx7	4.00491e-05	-0.371329	0.47	0.615	0.887688
Zfp141	4.23683e-05	0.335336	0.28	0.138	0.939093
Il1rapl1	4.28861e-05	-0.455876	0.51	0.635	0.950571
Soga3	4.32998e-05	-0.309456	0.74	0.813	0.95974
Gm42906	4.48486e-05	0.423719	0.21	0.089	0.99407
Col4a3bp	4.59992e-05	-0.379883	0.26	0.437	1
Sema3e	4.60524e-05	0.444125	0.62	0.441	1
Myh3	4.68807e-05	0.279226	0.46	0.263	1
Mcam	4.7728e-05	0.286012	0.39	0.213	1
Frmd4b	4.78759e-05	-0.39794	0.54	0.668	1
Csmd1	4.96431e-05	-0.391592	1	0.998	1
Tdrd3	4.96828e-05	0.281857	0.43	0.237	1
Cntn6	5.33452e-05	-0.367954	0.07	0.244	1
Grik1	5.34669e-05	-1.36274	0.67	0.724	1
Ccser2	5.80507e-05	-0.361149	0.59	0.714	1
Lingo2	5.90288e-05	-0.423845	0.94	0.909	1
Ptprt	5.97891e-05	-0.806818	0.2	0.372	1
Galnt9	6.17417e-05	0.275339	0.29	0.146	1
Cttn	6.23632e-05	0.288761	0.53	0.336	1
Osbpl9	6.36038e-05	-0.373224	0.63	0.715	1
2810425M01Rik	7.17144e-05	0.303882	0.26	0.124	1
Frmd4a	7.59619e-05	-0.274667	0.93	0.95	1
Cpm	7.68455e-05	0.284589	0.26	0.128	1
Casc5	7.76398e-05	0.354654	0.38	0.211	1
Adgrl3	7.83775e-05	-0.382315	0.78	0.815	1
Ap1s1	8.09264e-05	0.398903	0.52	0.357	1
Tln2	8.30979e-05	-0.337966	0.56	0.694	1
Kcnh7	8.67143e-05	-0.522493	0.95	0.917	1
Adam12	8.89373e-05	-0.462392	0.05	0.205	1
Osbpl3	9.29246e-05	-0.41745	0.55	0.655	1
Ak5	9.29573e-05	-0.510106	0.25	0.417	1
RP24-274B19.1	9.54066e-05	-0.394879	0.51	0.624	1
Myo1e	9.61152e-05	-0.435935	0.35	0.519	1
Riok3	9.89464e-05	0.268878	0.42	0.252	1
Cdh11	0.000105963	-0.551875	0.32	0.479	1
Nipal3	0.000112318	-0.35656	0.38	0.566	1
Mpp7	0.000113608	0.265992	0.25	0.12	1
Ahnak	0.000115042	0.253269	0.5	0.296	1
Tubb2a	0.000122566	0.338779	0.65	0.478	1
Airn	0.000141197	0.299628	0.64	0.448	1
Rundc3a	0.000144426	0.335221	0.62	0.458	1
Pcp4l1	0.000146651	-0.449726	0.21	0.378	1
Ppp1r2	0.000147866	-0.35398	0.52	0.633	1
Rims2	0.00015349	-0.32486	0.72	0.791	1
Kifap3	0.000154201	0.265014	0.73	0.535	1
Lhfpl4	0.000154227	-0.324101	0.63	0.706	1
Wars	0.000160656	0.258164	0.41	0.234	1
a	0.000163541	0.33599	0.35	0.202	1
Cdh18	0.000169548	-0.610392	0.59	0.658	1
Ccser1	0.000177792	-0.349019	0.72	0.785	1
Eif3b	0.000183938	0.314865	0.34	0.197	1
Wls	0.000184455	0.251344	0.27	0.135	1
Tmem178b	0.000190344	-0.330854	0.62	0.719	1
A330069E16Rik	0.00019046	0.429593	0.54	0.407	1
Adgrb3	0.000198957	0.256864	0.69	0.515	1
Map4	0.000202761	0.268511	0.94	0.876	1
Mpc1	0.000214013	0.299889	0.52	0.329	1
Fmn1	0.000220869	-0.284186	0.92	0.934	1
Dgki	0.000221643	-0.878869	0.81	0.839	1
L3mbtl4	0.000233454	-0.55047	0.06	0.208	1
Tmem164	0.000235195	-0.380273	0.41	0.548	1
Rab27b	0.000237276	-0.387115	0.12	0.28	1
Vsnl1	0.000239625	-0.404228	0.19	0.336	1
Syt9	0.00024076	-0.431861	0.23	0.383	1
Trim37	0.000241685	-0.340539	0.32	0.495	1
Cinp	0.000246538	0.257157	0.37	0.218	1
Sytl2	0.000248757	0.284232	0.53	0.353	1
Cntn3	0.000250502	-0.408778	0.26	0.434	1
Samd14	0.000262467	-0.429701	0.31	0.46	1
Tmem233	0.000297362	-0.599407	0.4	0.513	1
Rgs4	0.000314703	-0.433664	0.65	0.704	1
Tox3	0.000317186	-0.437282	0.17	0.325	1
Abcb7	0.000324935	0.309988	0.5	0.332	1
Cdh10	0.000354077	-0.433653	0.13	0.275	1
Psmd11	0.00035668	0.268211	0.48	0.301	1
Lnpk1	0.000361121	0.356072	0.4	0.241	1
Plekhd1	0.000370521	0.272926	0.43	0.273	1
Smurf2	0.000379678	0.298871	0.58	0.424	1
Hat1	0.000387928	0.30648	0.31	0.169	1
Fam188a	0.000410815	-0.34852	0.39	0.537	1
Frmpd4	0.000410944	-0.783981	0.79	0.783	1
Unc5cl	0.0004229	0.361617	0.69	0.532	1
Thsd7a	0.000458034	0.275278	0.72	0.567	1
Sparcl1	0.000463874	0.254843	0.4	0.246	1
Rap1gap2	0.000472484	-0.352357	0.42	0.577	1
Zfp697	0.000473553	0.322284	0.29	0.156	1
Cntnap5a	0.000476293	-0.491253	0.42	0.552	1
Fxyd2	0.000476557	-0.533929	0.61	0.643	1
Rhobtb2	0.000478247	-0.309229	0.18	0.346	1
Lrrn1	0.000483602	-0.311861	0.48	0.608	1
Ralgapa1	0.000483653	-0.325977	0.72	0.753	1
Gpr149	0.00048418	-0.405047	0.11	0.247	1
Tubb5	0.000499329	0.258347	0.89	0.778	1
Cd9	0.000509926	-0.461838	0.43	0.543	1
Fgf13	0.000514274	-0.374502	0.52	0.609	1
Mctp1	0.00051763	-0.440174	0.42	0.529	1
Eps15	0.000525584	-0.312396	0.42	0.557	1
Gria3	0.000538076	-0.469497	0.43	0.532	1
Cntnap4	0.000541505	-0.469596	0.13	0.267	1
Kank4	0.000543413	-0.313963	0.14	0.286	1
Hs3st5	0.000556647	0.290918	0.87	0.742	1
Son	0.000557925	-0.267706	0.29	0.456	1
Cyb5r3	0.000573528	0.258943	0.44	0.283	1
Tenm1	0.000575407	-0.454621	0.2	0.345	1
Cd55	0.000577543	-0.401316	0.15	0.295	1
Gm15478	0.000622152	-0.353757	0.12	0.262	1
Gars	0.000625786	0.270407	0.46	0.298	1
Gm21982	0.000650948	0.344868	0.35	0.209	1
Cacna2d2	0.000678392	-0.340208	0.12	0.257	1
Gfra2	0.000684014	-0.406644	0.16	0.3	1
Myo5a	0.000710455	-0.272393	0.57	0.668	1
Ezh2	0.000729761	0.252093	0.23	0.119	1
Deptor	0.000765995	-0.394337	0.23	0.376	1
Arl15	0.000781749	-0.314392	0.57	0.666	1
Cnn3	0.000802692	0.256115	0.39	0.239	1
Zbtb7c	0.000805253	0.287602	0.23	0.122	1
Parp8	0.000815335	0.301489	0.47	0.306	1
Ctsb	0.000832993	0.254381	0.9	0.833	1
Thsd4	0.000852161	-0.295812	0.13	0.26	1
Luzp2	0.000853131	-0.264394	0.93	0.923	1
Mbd5	0.000864374	-0.293171	0.59	0.69	1
Prkcb	0.000868173	-0.471419	0.4	0.508	1
Ppm1l	0.000883908	-0.33633	0.51	0.636	1
Tbc1d4	0.000889778	0.318753	0.51	0.344	1
Trnp1	0.000890446	-0.30645	0.31	0.467	1
Ankrd26	0.000911589	0.286265	0.38	0.23	1
Asic3	0.000962537	0.278085	0.38	0.235	1
Hip1	0.000980333	-0.346369	0.57	0.632	1
Tmtc2	0.00100386	-0.392774	0.46	0.547	1
Ttc28	0.00100805	0.291249	0.59	0.447	1
Ksr2	0.00100807	-0.31115	0.33	0.481	1
Gpatch8	0.00105425	-0.263997	0.68	0.77	1
Tm9sf4	0.0010766	0.357389	0.52	0.351	1
Cntnap5b	0.00107878	-0.434101	0.11	0.245	1
Abhd2	0.00108241	0.36105	0.6	0.458	1
Lin7a	0.00114505	-0.32994	0.47	0.593	1
4930578G10Rik	0.00114712	-0.345672	0.24	0.375	1
Otud7b	0.00117126	0.260227	0.5	0.343	1
Lrp1b	0.0011928	-0.517645	0.74	0.769	1
P2rx3	0.00120267	-0.327689	0.08	0.205	1
Fmn2	0.00121984	-0.292421	0.34	0.479	1
Eml6	0.00123634	-0.305943	0.32	0.461	1
Chka	0.00124463	0.259035	0.62	0.475	1
Acly	0.00125846	0.292506	0.51	0.355	1
Plekha5	0.00129007	-0.326204	0.71	0.746	1
Rps6ka2	0.00129174	-0.283213	0.4	0.545	1
Ptger3	0.00133572	-0.348987	0.15	0.283	1
Thrb	0.0013687	-0.287175	0.19	0.331	1
Ncoa1	0.00139208	0.269939	0.77	0.634	1
Ubn1	0.00140027	0.254023	0.38	0.237	1
Park2	0.00140339	-0.263871	0.91	0.844	1
S100a6	0.0015135	-0.311973	0.72	0.763	1
Mapk10	0.0015218	-0.25592	0.72	0.781	1
Rims3	0.00153716	-0.372683	0.3	0.417	1
Pdzrn3	0.00155215	-0.388926	0.15	0.272	1
Pced1b	0.00157993	-0.261981	0.09	0.234	1
Dpf3	0.00158947	-0.301218	0.11	0.237	1
Atp1b3	0.00166289	-0.297122	0.46	0.6	1
Abhd17b	0.00166854	0.275953	0.55	0.394	1
Fryl	0.00171475	-0.298273	0.59	0.71	1
Celf2	0.00173631	-0.469812	0.65	0.689	1
Rgs6	0.00180795	-0.582087	0.28	0.411	1
Cic	0.00194743	0.273649	0.44	0.298	1
Acsl6	0.0019535	-0.270971	0.14	0.276	1
Slc44a1	0.00195878	-0.292418	0.46	0.576	1
Pip4k2b	0.00209537	-0.305725	0.25	0.387	1
Ahnak2	0.00211718	0.256996	0.78	0.631	1
Palmd	0.0022687	-0.279771	0.11	0.232	1
Zfp106	0.00227378	-0.267213	0.13	0.263	1
Mllt11	0.00230363	0.289933	0.65	0.493	1
Tmem72	0.00231813	-0.332346	0.12	0.245	1
Cdc42bpb	0.00239025	0.26302	0.43	0.274	1
Gan	0.00241834	0.318808	0.44	0.298	1
Trib2	0.00247204	-0.302105	0.19	0.331	1
Gm44905	0.00249703	0.653149	0.37	0.228	1
Gm1043	0.00252059	-0.306698	0.48	0.588	1
Mark1	0.00258872	0.260796	0.46	0.306	1
Pitpnc1	0.0025956	-0.262061	0.9	0.919	1
Cpne4	0.00259743	-0.414412	0.35	0.464	1
Nptx1	0.00261386	-0.333547	0.29	0.412	1
Uty	0.00265311	0.255297	0.32	0.193	1
Zfhx3	0.00265909	-0.264	0.8	0.828	1
Gpt2	0.00267615	0.266349	0.32	0.197	1
Rgs7	0.00278495	-0.401374	0.6	0.646	1
Fbxl17	0.00285914	-0.265981	0.56	0.653	1
Pink1	0.00285974	-0.25532	0.19	0.319	1
Lcorl	0.00286706	-0.420987	0.15	0.27	1
Zdhhc18	0.00296829	0.355835	0.56	0.401	1
Kcnt1	0.00307241	-0.302845	0.15	0.272	1
Zfp74	0.00310776	0.284334	0.27	0.16	1
Gm10684	0.00314871	-0.316362	0.16	0.291	1
Nktr	0.00315872	-0.269572	0.48	0.58	1
Runx1	0.0031806	-0.396249	0.35	0.461	1
Lrrc49	0.0032783	-0.331568	0.64	0.674	1
Syt6	0.00330125	-0.283146	0.16	0.285	1
Oaz2	0.0033443	0.255537	0.54	0.424	1
Pitpnm2	0.00342052	-0.295075	0.2	0.326	1
Ptp4a2	0.00347697	0.299557	0.51	0.373	1
Slc36a1	0.0035075	-0.291643	0.71	0.729	1
Dync2h1	0.00359849	-0.273119	0.12	0.236	1
Phc2	0.00361207	-0.284212	0.33	0.465	1
Tenm3	0.00376987	-0.324744	0.75	0.785	1
Ssbp2	0.00379646	-0.298641	0.38	0.478	1
Fam110b	0.00402039	0.256744	0.5	0.36	1
Slc38a1	0.00404179	0.288126	0.42	0.291	1
Mgat3	0.00416732	-0.262948	0.16	0.278	1
Kcna6	0.00459304	-0.28978	0.18	0.297	1
Mapk9	0.00463063	0.259022	0.47	0.338	1
Mob3b	0.00465959	-0.288588	0.11	0.226	1
Grin3a	0.00469622	-0.310313	0.25	0.376	1
Trappc9	0.0047522	-0.282573	0.36	0.456	1
Fez1	0.00478077	-0.290121	0.38	0.471	1
Ogfrl1	0.00478548	-0.30847	0.41	0.519	1
Pwwp2a	0.0047971	0.28641	0.62	0.459	1
Rab37	0.00481584	-0.250586	0.12	0.228	1
Ddb2	0.00491043	0.458708	0.29	0.186	1
Unc79	0.00493043	-0.266868	0.64	0.699	1
Hs6st2	0.00493831	-0.368621	0.21	0.323	1
Uba6	0.00505308	0.283819	0.46	0.32	1
Srrm3	0.00519483	-0.254725	0.35	0.483	1
Foxo3	0.00537146	-0.279312	0.23	0.329	1
Garnl3	0.00551376	-0.256308	0.58	0.679	1
Pacs1	0.00552413	0.271721	0.47	0.34	1
Unc13b	0.00566337	-0.332267	0.25	0.347	1
Nip7	0.00567284	0.330715	0.32	0.206	1
Pik3c2a	0.00570241	0.407033	0.36	0.237	1
Galntl6	0.00596458	-0.416409	0.13	0.235	1
Ap1ar	0.00601303	-0.255407	0.37	0.489	1
4933416M07Rik	0.00603291	0.288909	0.22	0.123	1
Gm26904	0.0061949	0.400839	0.41	0.29	1
Rasgef1a	0.00648529	-0.306292	0.2	0.301	1
Grin1	0.00676776	-0.313503	0.41	0.503	1
Evi5	0.00679625	-0.26883	0.44	0.531	1
Uqcr11	0.00691643	-0.250583	0.34	0.462	1
Rnf112	0.00696316	-0.321945	0.15	0.259	1
Nrp1	0.00722707	-0.445036	0.35	0.444	1
Srpk2	0.00771796	-0.251179	0.6	0.658	1
Cntn5	0.00777153	-0.541251	0.11	0.211	1
Ly6h	0.00778086	-0.266792	0.14	0.25	1
Kcnc2	0.00813275	-0.496448	0.22	0.315	1
Ptprd	0.00822618	-0.348043	0.86	0.883	1
Gabbr1	0.00835119	-0.25192	0.54	0.603	1
Ptprr	0.00873167	-0.470892	0.45	0.51	1
Pten	0.00885511	-0.290746	0.56	0.617	1
Tac1	0.0089866	-0.49933	0.38	0.452	1
Dnmbp	0.0089905	0.277622	0.27	0.171	1
Tpd52	0.00901723	-0.277236	0.47	0.534	1
Ntm	0.00915301	-0.309254	0.23	0.34	1
Tle4	0.00964435	-0.285565	0.33	0.416	1
Kalrn	0.00966837	-0.315533	0.51	0.575	1
Ppp1r9b	0.00978217	-0.252767	0.22	0.31	1
Cacnb2	0.00988445	-0.272614	0.13	0.234	1
Slc35f1	0.0100894	-0.350353	0.43	0.516	1
R3hdm2	0.0106958	0.321239	0.55	0.455	1
Ngfr	0.0108162	-0.362194	0.46	0.529	1
Zfp804b	0.0108565	-0.777726	0.37	0.437	1
Senp5	0.0109628	0.457054	0.43	0.301	1
Ptprm	0.0113167	-0.371672	0.21	0.3	1
Arhgap39	0.0113398	-0.282332	0.37	0.449	1
Syt1	0.0113497	-0.261455	0.97	0.948	1
St8sia1	0.0116035	-0.255845	0.22	0.328	1
Ubap2	0.0117214	0.272501	0.49	0.35	1
Taf13	0.011916	0.257371	0.34	0.226	1
Csgalnact1	0.0129172	-0.275116	0.15	0.252	1
Ralgapa2	0.0148049	-0.319317	0.57	0.614	1
Tex2	0.0161815	-0.252456	0.34	0.424	1
S100b	0.0164932	-0.272902	0.71	0.684	1
Nhs	0.0168435	-0.256016	0.4	0.482	1
Grm8	0.0178002	-0.539189	0.39	0.446	1
Sema5a	0.0183254	-0.296632	0.25	0.346	1
Rcan3	0.0194434	-0.265617	0.19	0.288	1
Hpcal1	0.0203111	-0.293261	0.26	0.343	1
Pde4b	0.0218822	-0.260666	0.78	0.729	1
Dner	0.0220337	-0.288602	0.6	0.617	1
Ccdc141	0.0229149	-0.305956	0.43	0.486	1
Khdrbs2	0.0251833	0.271382	0.73	0.615	1
Kcnj3	0.0252796	-0.291917	0.25	0.323	1
Stambp	0.0268506	0.472251	0.3	0.208	1
Kcnq4	0.0270875	-0.257282	0.28	0.36	1
Cpne3	0.0273257	-0.259392	0.37	0.455	1
Ldlr	0.0275119	0.276148	0.52	0.385	1
Elmo1	0.0283512	-0.38373	0.57	0.593	1
Ldlrad4	0.0309649	-0.318912	0.38	0.434	1
St3gal4	0.0318332	-0.291468	0.19	0.276	1
Setbp1	0.0341455	-0.319157	0.63	0.611	1
Trpc3	0.0353821	-0.412658	0.2	0.275	1
Ropn1	0.0363956	-0.849365	0.25	0.321	1
Dgkg	0.0363959	-0.329036	0.46	0.525	1
Tmem108	0.0372363	-0.566007	0.33	0.379	1
Hs3st4	0.0395548	-0.268059	0.13	0.207	1
Astn2	0.0399473	-0.298217	0.8	0.762	1
Necab2	0.0400098	0.255988	0.3	0.216	1
Rasgrp1	0.0417268	-0.290907	0.22	0.296	1
St6galnac5	0.0445006	-0.306157	0.2	0.271	1
Dock11	0.0476815	-0.253999	0.5	0.53	1
Apoe	0.0504684	-0.256256	0.68	0.722	1
Gm16599	0.0545285	-0.251585	0.17	0.232	1
Gna14	0.0591264	-0.331213	0.21	0.279	1
Kcnmb2	0.0593532	-0.361072	0.15	0.218	1
Hjurp	0.0682878	-0.358946	0.22	0.287	1
Cox5a	0.0705853	0.270543	0.47	0.413	1
Cplx2	0.0764721	-0.270403	0.21	0.271	1
Mrpl45	0.0784705	0.253751	0.26	0.205	1
Pld5	0.087637	-0.304949	0.51	0.516	1
Atp11a	0.0994581	-0.252472	0.49	0.494	1
Runx1t1	0.116363	-0.261938	0.46	0.491	1
Rgs5	0.125251	-0.257535	0.19	0.244	1
Fam19a1	0.135561	-0.823654	0.58	0.557	1
Cadps2	0.150487	-0.284661	0.16	0.216	1
Ctdspl	0.150818	0.394646	0.28	0.217	1
Tmod3	0.161741	-0.255809	0.59	0.471	1
Rora	0.165601	-0.469116	0.7	0.649	1
Pcp4	0.172845	-0.310309	0.5	0.488	1
Tspan5	0.185816	-0.281982	0.43	0.456	1
Spint2	0.208823	-0.46928	0.58	0.569	1
Gpc6	0.289684	-0.256201	0.49	0.489	1
Cntn4	0.321486	-0.266552	0.33	0.343	1
Csmd3	0.383481	-0.271542	0.62	0.518	1
Rptor	0.538682	0.33735	0.45	0.394	1
Gm28928	0.640178	-0.607142	0.55	0.502	1
Pde4d	0.666483	-0.298665	0.84	0.734	1
Ndst4	0.714196	-0.270508	0.38	0.328	1
Ntng1	0.92799	-0.380712	0.47	0.423	1

## Sheet: Facial Injury
Gene	p_val	avg_logFC	pct.1	pct.2	p_val_adj
Sprr1a	0	1.47379	0.341	0.005	0
Atf3	0	1.46845	0.538	0.016	0
Gm29266	2.62289e-172	1.33306	0.393	0.024	5.81364e-168
Sema6a	1.28825e-162	1.57019	0.607	0.066	2.85541e-158
Flrt3	6.61388e-158	1.19583	0.474	0.039	1.46597e-153
Gadd45a	1.81055e-123	1.22267	0.439	0.043	4.01308e-119
Sox11	7.12461e-107	1.54324	0.705	0.141	1.57917e-102
Lmo7	8.20819e-100	1.19887	0.347	0.033	1.81935e-95
Gal	5.10262e-78	1.96073	0.468	0.08	1.13099e-73
Sez6l	8.93981e-69	0.832229	0.243	0.023	1.98151e-64
Itga7	4.02495e-65	1.29304	0.601	0.154	8.9213e-61
Kif22	7.26699e-61	0.782832	0.249	0.028	1.61073e-56
Cacna2d1	2.40049e-56	1.50676	0.936	0.588	5.32069e-52
Nts	1.65651e-54	1.16959	0.22	0.024	3.67165e-50
Zfp13	2.77991e-50	1.08746	0.647	0.202	6.16166e-46
Srxn1	6.5716e-47	1.09778	0.699	0.266	1.45659e-42
Rhoq	4.26319e-46	0.987379	0.607	0.199	9.44935e-42
Abca1	2.39462e-43	1.03538	0.514	0.149	5.30767e-39
Adam8	4.77331e-42	0.662461	0.202	0.026	1.05801e-37
Pkib	1.97342e-40	0.85836	0.393	0.092	4.37408e-36
Myo10	6.18364e-40	0.893015	0.329	0.069	1.3706e-35
Rhoc	2.03336e-39	0.704931	0.324	0.065	4.50694e-35
Gadd45g	1.69283e-38	0.931581	0.457	0.13	3.75216e-34
Plxna4	1.60752e-33	1.06081	0.671	0.307	3.56308e-29
Mmp16	1.62075e-33	1.17837	0.642	0.279	3.59238e-29
Jun	6.14617e-33	0.80223	0.52	0.176	1.3623e-28
Prkg1	6.19003e-33	-0.717208	0.85	0.982	1.37202e-28
Vgf	1.27375e-32	0.813578	0.503	0.165	2.82327e-28
RP24-348E18.1	6.13486e-28	0.550151	0.214	0.041	1.35979e-23
Nrg1	3.4085e-26	0.851878	0.884	0.603	7.55494e-22
Cd44	4.1083e-26	0.86587	0.509	0.192	9.10604e-22
Pcnx	2.92329e-25	0.729474	0.457	0.165	6.47946e-21
Sdk1	4.21504e-25	0.819605	0.422	0.144	9.34263e-21
Serpinb1a	5.58997e-25	0.998112	0.399	0.141	1.23902e-20
Nrip1	7.44132e-25	0.860467	0.509	0.206	1.64937e-20
Spag5	1.28454e-24	0.818885	0.931	0.797	2.84719e-20
1700025G04Rik	2.91353e-24	0.785275	0.503	0.206	6.45785e-20
Camk1	5.97712e-24	0.719716	0.301	0.084	1.32483e-19
Spata13	1.12382e-23	0.640868	0.37	0.119	2.49095e-19
Tnik	2.30988e-23	0.933474	0.595	0.293	5.11985e-19
Akap6	4.41916e-23	0.61184	0.908	0.698	9.79506e-19
Col5a3	4.57231e-23	1.00333	0.347	0.115	1.01345e-18
Thsd7a	5.87376e-22	0.66344	0.723	0.393	1.30192e-17
Gm28153	8.11251e-22	0.907632	0.769	0.492	1.79814e-17
Ralyl	2.47137e-21	-0.83849	0.647	0.831	5.4778e-17
Mad1l1	5.36624e-21	0.751141	0.919	0.722	1.18943e-16
Macrod2	5.72709e-21	-0.836502	0.74	0.865	1.26941e-16
Cdkn1a	3.55156e-20	0.626244	0.214	0.053	7.87204e-16
Slc2a12	2.24079e-19	0.685946	0.266	0.08	4.96672e-15
Cntnap2	2.81044e-19	-0.534092	0.96	0.984	6.22935e-15
Kcnb2	1.46289e-18	-0.724071	0.653	0.834	3.2425e-14
Ube2l3	1.82728e-18	0.639193	0.468	0.198	4.05016e-14
Lyst	4.30477e-18	0.587551	0.358	0.129	9.54152e-14
Erc2	9.75105e-18	0.579922	0.809	0.57	2.16132e-13
Gm26883	3.37693e-17	0.685826	0.283	0.095	7.48496e-13
Ppp1r1c	5.54505e-17	-0.848338	0.347	0.622	1.22906e-12
Ell2	1.01341e-16	0.6015	0.306	0.108	2.24622e-12
S100a11	1.64804e-16	0.532862	0.202	0.055	3.65289e-12
Lrrtm3	2.50236e-16	0.780041	0.393	0.162	5.54648e-12
Ank3	2.66058e-16	0.758129	0.821	0.602	5.89718e-12
Ano6	2.69885e-16	0.545568	0.509	0.238	5.98199e-12
Dtnbp1	3.24976e-16	0.564314	0.289	0.101	7.20309e-12
Hspb1	3.47956e-16	0.582429	0.584	0.305	7.71244e-12
Ppef1	4.76479e-16	0.700225	0.329	0.127	1.05612e-11
Arhgap42	1.60761e-15	0.528225	0.26	0.087	3.56327e-11
Chst2	2.93277e-15	0.594594	0.277	0.097	6.5005e-11
Btg1	4.46219e-15	0.457033	0.22	0.066	9.89044e-11
Frmd4a	4.61018e-15	-0.738055	0.358	0.633	1.02185e-10
Sema6d	1.00773e-14	0.655019	0.647	0.38	2.23364e-10
Map7d1	1.60424e-14	0.596713	0.717	0.444	3.5558e-10
Gm26871	2.20127e-14	-0.65439	0.705	0.815	4.87911e-10
Cttn	3.92305e-14	0.506973	0.462	0.218	8.69543e-10
Pcdh15	6.91383e-14	0.578082	0.266	0.094	1.53245e-09
Socs2	1.63841e-13	0.508781	0.237	0.08	3.63153e-09
Slc9a9	1.82429e-13	-0.642588	0.509	0.728	4.04353e-09
Gpc5	2.05565e-13	-1.12478	0.087	0.354	4.55635e-09
Syt4	2.48529e-13	0.459982	0.705	0.439	5.50865e-09
Pde7a	2.52845e-13	0.473955	0.249	0.089	5.60432e-09
Zbtb20	5.70726e-13	-0.745473	0.457	0.655	1.26501e-08
Prss12	6.45201e-13	0.508065	0.231	0.08	1.43009e-08
Hn1	7.20826e-13	0.644958	0.497	0.259	1.59771e-08
Lsamp	7.81992e-13	-0.563333	0.861	0.93	1.73329e-08
Gria4	1.02862e-12	-0.791001	0.329	0.562	2.27995e-08
Atp1a1	1.12887e-12	-0.427919	0.89	0.914	2.50213e-08
Gap43	1.29626e-12	0.555617	0.572	0.317	2.87315e-08
Cdh18	1.50612e-12	-1.06511	0.249	0.487	3.33831e-08
Smad1	1.83246e-12	0.535258	0.416	0.197	4.06165e-08
Nrg3	1.9516e-12	-0.356797	0.977	0.983	4.32572e-08
Klf6	2.58956e-12	0.471152	0.249	0.091	5.73977e-08
Pag1	3.64285e-12	0.449617	0.231	0.081	8.07437e-08
Hsp25-ps1	3.73275e-12	0.43299	0.254	0.094	8.27364e-08
Susd6	5.07944e-12	0.560696	0.509	0.279	1.12586e-07
Zeb1	5.96944e-12	0.486012	0.491	0.26	1.32313e-07
Ap1s1	6.97472e-12	0.541873	0.399	0.196	1.54595e-07
Adcyap1	8.80463e-12	0.774331	0.266	0.107	1.95155e-07
Kcnh7	1.00879e-11	-0.816676	0.63	0.735	2.23599e-07
Esd	1.0323e-11	0.476014	0.277	0.112	2.2881e-07
Prr13	1.28912e-11	0.557567	0.676	0.471	2.85734e-07
Hdac9	1.56752e-11	0.560142	0.734	0.518	3.47441e-07
Tpm4	1.73961e-11	0.397108	0.225	0.08	3.85585e-07
Rnh1	2.13801e-11	0.415939	0.243	0.09	4.7389e-07
Rtn4	2.26573e-11	0.453304	0.855	0.628	5.02199e-07
Rnf19b	2.63268e-11	0.399524	0.214	0.076	5.83534e-07
Dlgap1	2.8202e-11	0.523535	0.699	0.502	6.25098e-07
Pou2f1	4.08763e-11	0.500278	0.277	0.115	9.06024e-07
Malat1	9.99977e-11	0.271013	1	1	2.21645e-06
Eif4e	1.50615e-10	0.492383	0.399	0.205	3.33838e-06
Zbtb38	1.69683e-10	0.419705	0.376	0.182	3.76103e-06
Stac	1.81459e-10	0.502973	0.41	0.211	4.02204e-06
Dpp10	1.92015e-10	-0.816155	0.26	0.494	4.25601e-06
Kcnq3	2.10033e-10	0.494763	0.503	0.279	4.65538e-06
Dnajc17	2.53787e-10	0.416355	0.266	0.11	5.62518e-06
Lingo2	3.13351e-10	-0.559111	0.659	0.784	6.94542e-06
Stmn4	3.736e-10	0.357784	0.202	0.073	8.28085e-06
Klf7	3.82488e-10	0.453763	0.711	0.524	8.47784e-06
Ptk2	5.31089e-10	0.499717	0.422	0.227	1.17716e-05
Add2	5.93268e-10	0.371553	0.509	0.287	1.31498e-05
Gria2	5.95548e-10	-0.768405	0.133	0.351	1.32003e-05
Prdx3	1.09545e-09	0.43485	0.277	0.123	2.42808e-05
Gm13889	1.16808e-09	0.473871	0.457	0.257	2.58906e-05
Sgcz	1.21741e-09	-0.497522	0.699	0.834	2.69839e-05
Adam11	1.42017e-09	-0.643378	0.272	0.474	3.14781e-05
Pop5	1.55284e-09	0.429941	0.387	0.203	3.44188e-05
Fstl1	1.93955e-09	-0.411401	0.717	0.815	4.29901e-05
Ptprd	2.07413e-09	-0.940705	0.48	0.641	4.59732e-05
Scn3a	2.14117e-09	0.326767	0.214	0.082	4.7459e-05
Cdr2	3.31585e-09	0.360188	0.225	0.091	7.34958e-05
Maz	3.47547e-09	0.382623	0.289	0.132	7.70338e-05
Gm28928	4.14114e-09	-1.1712	0.139	0.343	9.17883e-05
Ncam1	4.38469e-09	0.472968	0.486	0.295	9.71866e-05
Spop	4.67206e-09	0.38148	0.462	0.259	0.000103556
Palld	5.10832e-09	0.442021	0.277	0.128	0.000113226
Fam53c	5.12549e-09	0.441055	0.254	0.111	0.000113607
Prkg2	5.30289e-09	0.420988	0.202	0.079	0.000117538
Ppp2r2b	8.22244e-09	0.413298	0.85	0.692	0.00018225
Tmeff2	8.92285e-09	0.471331	0.63	0.422	0.000197775
Nrn1	9.99198e-09	-0.658691	0.179	0.379	0.000221472
Riok3	1.01362e-08	0.365481	0.272	0.122	0.000224668
Spock3	1.01916e-08	-0.579135	0.214	0.428	0.000225898
Oxr1	1.02069e-08	-0.573171	0.416	0.582	0.000226236
Il1rapl1	1.4269e-08	-0.753597	0.283	0.46	0.000316273
Chl1	1.52432e-08	0.544931	0.393	0.228	0.000337865
Pcdh9	1.57999e-08	-0.516718	0.844	0.885	0.000350204
Tenm1	1.62671e-08	-0.696667	0.081	0.271	0.00036056
Fam214b	1.70603e-08	0.42135	0.26	0.118	0.000378141
3300002A11Rik	1.97231e-08	0.552644	0.214	0.091	0.000437162
Parm1	2.14145e-08	-0.531281	0.353	0.522	0.000474651
Ftl1	2.83694e-08	0.388117	0.884	0.794	0.000628807
Camk2d	2.88867e-08	0.327064	0.775	0.585	0.000640273
Cltb	3.19711e-08	0.374888	0.601	0.4	0.000708638
Gm765	3.20542e-08	-0.862006	0.127	0.309	0.000710481
Zfp804b	4.01185e-08	-1.15615	0.145	0.329	0.000889226
B230219D22Rik	4.88232e-08	0.352641	0.434	0.247	0.00108217
Jmjd1c	4.88949e-08	0.459562	0.486	0.301	0.00108376
Mtus2	5.15599e-08	0.352108	0.231	0.103	0.00114283
Apba2	8.39985e-08	0.448627	0.202	0.088	0.00186183
Cers6	9.25862e-08	0.347694	0.249	0.115	0.00205217
Agbl4	1.0223e-07	-0.702226	0.347	0.516	0.00226592
Ube2v2	1.58303e-07	0.461588	0.243	0.117	0.00350879
Ppp3ca	2.07421e-07	-0.454462	0.809	0.815	0.00459749
Fam171b	2.291e-07	0.343155	0.457	0.277	0.00507801
Kcnma1	2.44614e-07	0.421135	0.439	0.266	0.00542187
Astn2	2.46464e-07	-0.721507	0.312	0.465	0.00546288
Mapt	2.4703e-07	0.402542	0.832	0.698	0.00547542
Robo2	2.5365e-07	-0.467494	0.52	0.667	0.00562216
Cadm1	2.81404e-07	-0.464584	0.607	0.714	0.00623733
Slc23a2	3.38784e-07	0.322409	0.26	0.124	0.00750916
Bhlhe41	3.64822e-07	0.406619	0.249	0.121	0.00808628
Cadm2	3.79709e-07	-0.483517	0.584	0.698	0.00841624
Mfhas1	3.96116e-07	0.443723	0.312	0.17	0.0087799
Gm35911	3.97146e-07	0.484829	0.231	0.111	0.00880273
Ptma	4.24237e-07	0.36762	0.37	0.214	0.00940321
Zdhhc2	5.31352e-07	0.343455	0.653	0.475	0.0117774
Clic1	5.83403e-07	0.455393	0.353	0.202	0.0129311
Fam19a4	5.88801e-07	0.431804	0.22	0.103	0.0130508
Rgs6	6.29433e-07	-0.800976	0.064	0.215	0.0139514
Azin1	6.34855e-07	0.363055	0.37	0.213	0.0140716
Cux1	6.62701e-07	0.351249	0.243	0.117	0.0146888
Fndc4	7.46404e-07	0.3052	0.214	0.097	0.016544
S100a10	7.51069e-07	0.411755	0.653	0.493	0.0166474
Arpc2	8.82384e-07	0.333579	0.353	0.199	0.019558
Basp1	1.03605e-06	0.430704	0.364	0.213	0.0229641
Ghr	1.06163e-06	-0.576478	0.318	0.477	0.0235311
Hecw1	1.16807e-06	-0.505764	0.434	0.571	0.0258903
Limk2	1.25138e-06	0.346234	0.353	0.206	0.0277367
Dysf	1.27717e-06	0.296851	0.266	0.133	0.0283086
Ptprt	1.31991e-06	0.277141	0.376	0.217	0.0292557
Rock2	1.33297e-06	0.365537	0.347	0.196	0.0295454
A830018L16Rik	1.3699e-06	-0.535125	0.364	0.516	0.0303639
Agtpbp1	1.38684e-06	0.3651	0.514	0.359	0.0307394
Fry	1.63693e-06	-0.534057	0.249	0.408	0.0362824
Grm8	1.66848e-06	-0.763236	0.116	0.274	0.0369819
Hs2st1	1.81534e-06	0.347677	0.364	0.212	0.040237
Auts2	1.8868e-06	-0.568911	0.306	0.452	0.0418208
Nwd2	1.93388e-06	-0.505699	0.249	0.41	0.0428644
Gm44905	2.00902e-06	1.3706	0.283	0.169	0.04453
Ndel1	2.0449e-06	0.311094	0.301	0.164	0.0453251
Micall1	2.1929e-06	0.297627	0.202	0.093	0.0486057
Exoc6b	2.23696e-06	0.375202	0.561	0.378	0.0495823
Grid2	2.27729e-06	0.364334	0.595	0.434	0.0504762
Kctd16	2.60411e-06	-0.385982	0.694	0.798	0.0577201
Phf24	2.64339e-06	-0.537036	0.468	0.596	0.0585906
Itgb1	2.95312e-06	0.379465	0.341	0.203	0.065456
Slc38a1	3.15854e-06	0.334153	0.289	0.157	0.070009
Lpp	3.3311e-06	0.256755	0.746	0.564	0.0738338
Lmna	3.41686e-06	0.27637	0.26	0.134	0.0757348
Abi1	3.49936e-06	0.381689	0.341	0.201	0.0775632
Tubb2b	3.55169e-06	0.38266	0.405	0.25	0.0787231
Stmn2	3.89026e-06	0.31454	0.832	0.718	0.0862277
RP23-127M7.1	4.02607e-06	-0.646096	0.092	0.231	0.0892379
Herc1	4.32874e-06	-0.423802	0.48	0.601	0.0959466
Ldb2	4.53895e-06	-0.682267	0.185	0.334	0.100606
Gm9844	4.65454e-06	0.301439	0.225	0.112	0.103168
Zfp804a	5.14642e-06	-0.576517	0.133	0.284	0.11407
Ccndbp1	5.99289e-06	0.297556	0.214	0.105	0.132832
Zfp664	6.01586e-06	0.282838	0.329	0.185	0.133342
Ano4	6.04085e-06	0.260516	0.503	0.326	0.133895
Osbpl9	6.20683e-06	-0.491581	0.272	0.421	0.137574
Cd9	6.35745e-06	-0.518135	0.491	0.587	0.140913
Akap13	6.52876e-06	0.368051	0.312	0.177	0.14471
Cntn1	6.62988e-06	-0.355963	0.74	0.779	0.146951
Nrxn1	7.17142e-06	-0.282413	0.908	0.947	0.158955
Fndc3a	7.23925e-06	0.312508	0.254	0.133	0.160458
Sgcd	7.57848e-06	-0.484863	0.543	0.639	0.167977
Mapk14	7.61684e-06	0.41934	0.26	0.14	0.168827
Frmpd4	8.24177e-06	-0.895187	0.451	0.534	0.182679
Epha6	8.38629e-06	-0.602624	0.399	0.515	0.185882
Epb41l3	8.64962e-06	-0.378672	0.671	0.708	0.191719
Cacnb4	8.76474e-06	-0.394911	0.462	0.603	0.194271
Pum2	8.97041e-06	0.297352	0.358	0.206	0.198829
Card19	9.26656e-06	0.269028	0.503	0.343	0.205393
Csdc2	9.42188e-06	0.285043	0.202	0.098	0.208836
Sdc3	9.95981e-06	0.345338	0.208	0.103	0.220759
Glul	9.98296e-06	0.37733	0.358	0.214	0.221272
Pclo	1.14058e-05	-0.396927	0.474	0.609	0.25281
Plcxd3	1.19084e-05	-0.507411	0.121	0.264	0.26395
Zfhx3	1.19089e-05	-0.445902	0.283	0.446	0.263961
RP24-274B19.1	1.24805e-05	-0.485159	0.231	0.377	0.27663
Srrm4	1.2807e-05	0.376921	0.202	0.103	0.283868
Adgrl3	1.38855e-05	-0.447407	0.52	0.639	0.307772
Pfn1	1.4814e-05	0.325445	0.347	0.209	0.328352
Reep2	1.52438e-05	0.266888	0.318	0.183	0.337879
Ndrg2	1.6877e-05	0.25304	0.249	0.131	0.374078
Cdk19	1.95984e-05	0.281402	0.202	0.101	0.434399
Abhd17b	2.19443e-05	0.358386	0.318	0.196	0.486395
Dgkh	2.23048e-05	-0.51901	0.283	0.42	0.494386
Rims2	2.27076e-05	-0.444371	0.376	0.525	0.503313
Tagln2	2.28576e-05	0.334145	0.249	0.135	0.50664
Spock1	2.30284e-05	-0.433277	0.318	0.454	0.510425
Ulk4	2.4663e-05	0.315695	0.214	0.111	0.546656
Elavl2	2.55276e-05	-0.272746	0.792	0.87	0.565819
Rundc3a	2.59642e-05	0.333037	0.474	0.322	0.575497
Gria3	2.73971e-05	-0.565637	0.208	0.342	0.607257
Enox1	2.78509e-05	-0.416804	0.451	0.573	0.617316
Ppfia2	2.94182e-05	0.314821	0.607	0.452	0.652055
Fgf12	2.9968e-05	-0.543634	0.312	0.445	0.664241
Rab15	3.13713e-05	0.303055	0.353	0.218	0.695345
Aff3	3.25411e-05	-0.44322	0.208	0.351	0.721273
Bdnf	3.34153e-05	0.25127	0.237	0.126	0.740651
Prkce	3.68656e-05	-0.459428	0.376	0.488	0.817127
Ndst3	3.78377e-05	0.295778	0.364	0.229	0.838673
Rnf11	3.9025e-05	0.25274	0.451	0.293	0.86499
Lhfpl3	3.96681e-05	-0.483617	0.26	0.41	0.879242
Ccdc85a	3.97041e-05	-0.391708	0.52	0.622	0.880041
Nsg1	4.55283e-05	0.274045	0.266	0.15	1
Lrpap1	4.7049e-05	0.403404	0.416	0.285	1
Gpr158	4.92826e-05	0.391845	0.642	0.49	1
Syn1	5.59433e-05	0.293804	0.514	0.366	1
Pea15a	5.68863e-05	0.2876	0.364	0.228	1
Gfra1	6.0619e-05	0.532977	0.306	0.197	1
Unc5c	6.6173e-05	-0.538305	0.225	0.358	1
Lrp1b	6.63009e-05	-0.645825	0.572	0.628	1
Prkar2b	6.72068e-05	-0.47559	0.121	0.252	1
Mctp1	7.11247e-05	-0.512047	0.191	0.321	1
Rap1gds1	7.31874e-05	0.279612	0.491	0.342	1
Usp31	8.04362e-05	-0.402307	0.341	0.457	1
Thsd7b	8.28966e-05	0.3567	0.353	0.23	1
Dpp6	8.33281e-05	-0.378852	0.618	0.673	1
Opcml	9.55969e-05	-0.488649	0.566	0.627	1
Zfc3h1	9.95082e-05	0.287938	0.243	0.14	1
Cdk17	0.000104454	0.255651	0.202	0.109	1
Stat5b	0.000107923	0.286648	0.231	0.13	1
Wsb1	0.000110263	0.2968	0.318	0.194	1
Rnf112	0.000111907	-0.550964	0.116	0.23	1
Reep1	0.000119445	0.282662	0.659	0.517	1
Acsl4	0.000121398	0.250733	0.26	0.15	1
Adarb1	0.000133278	0.341678	0.272	0.165	1
Elmo1	0.000135541	-0.476007	0.179	0.3	1
Dgkz	0.000135744	-0.492432	0.405	0.512	1
Slc44a1	0.000137042	0.301036	0.457	0.319	1
Egfem1	0.000137895	-0.481679	0.405	0.508	1
Tac1	0.000143523	-0.775224	0.289	0.397	1
Cep120	0.00014403	0.253035	0.272	0.157	1
Galnt14	0.000147189	-0.350907	0.179	0.312	1
Rhd	0.000148359	0.454223	0.301	0.193	1
Lin7a	0.000148496	-0.428888	0.208	0.332	1
Pkp4	0.000149379	0.268674	0.231	0.129	1
Mnat1	0.000156931	0.321938	0.329	0.212	1
Unc79	0.000173965	-0.426886	0.272	0.388	1
Arrb1	0.000175907	0.318048	0.474	0.348	1
Sorcs1	0.000181017	0.315498	0.318	0.205	1
4930556J24Rik	0.000182082	0.30913	0.289	0.178	1
Scn10a	0.000188561	-0.506024	0.393	0.482	1
Pi4k2a	0.000189859	0.28315	0.295	0.184	1
Tubb2a	0.000190914	0.2881	0.59	0.447	1
Phactr2	0.000200201	0.385464	0.445	0.33	1
Sema3e	0.000224851	0.279568	0.301	0.184	1
Slc17a6	0.000226552	0.276824	0.451	0.305	1
Snx10	0.000228481	0.296617	0.329	0.219	1
Eepd1	0.000252413	-0.40965	0.162	0.282	1
Tmsb10	0.000261771	0.268121	0.566	0.429	1
Tln2	0.000263057	-0.332238	0.225	0.358	1
Atp1b3	0.00027716	-0.398403	0.335	0.441	1
Dscam	0.000285587	-0.403583	0.179	0.297	1
Magi2	0.000295852	-0.355964	0.624	0.685	1
Galnt13	0.000303732	-0.368946	0.387	0.5	1
Gpatch8	0.000314579	-0.348581	0.382	0.494	1
Zwint	0.000314609	0.277452	0.584	0.469	1
Lrfn5	0.00034088	-0.251838	0.717	0.747	1
Fgf13	0.000353947	-0.426523	0.41	0.506	1
Pten	0.000380676	-0.400924	0.289	0.401	1
Wipf3	0.000381715	-0.395531	0.127	0.237	1
Psma2	0.000384429	0.273429	0.26	0.162	1
Park2	0.000389916	-0.377976	0.37	0.494	1
Psmd4	0.000416323	0.252472	0.335	0.218	1
Azin2	0.000433293	0.259586	0.272	0.171	1
Kif5a	0.00043415	-0.266386	0.671	0.716	1
Lrrc49	0.000436015	-0.296018	0.283	0.41	1
Pik3r1	0.000439177	-0.447917	0.179	0.294	1
Agrn	0.000440321	-0.374414	0.15	0.264	1
A330076H08Rik	0.000446816	-0.409344	0.139	0.245	1
Bptf	0.000461414	0.323163	0.439	0.321	1
Ntng1	0.000463726	-0.795108	0.179	0.278	1
Nav2	0.000464321	0.303335	0.329	0.213	1
Ivns1abp	0.000470716	0.26094	0.347	0.229	1
Ralgapa1	0.000500535	-0.399537	0.439	0.533	1
Ppp2r5b	0.000512234	0.25935	0.364	0.245	1
Eml1	0.000523486	-0.396616	0.231	0.337	1
Ccser1	0.000531138	-0.35141	0.462	0.568	1
Nbea	0.000537645	-0.393385	0.15	0.256	1
Ccdc141	0.000542282	-0.379423	0.139	0.245	1
Pde4b	0.000570093	-0.369237	0.312	0.431	1
Gm43376	0.000722151	-0.399537	0.127	0.226	1
A330102I10Rik	0.000723539	-0.346525	0.11	0.212	1
B4galt6	0.000735936	-0.323632	0.162	0.277	1
Stim2	0.000740545	0.256169	0.214	0.125	1
Nlgn2	0.000752903	0.25449	0.231	0.145	1
Celf2	0.000778665	-0.466957	0.358	0.453	1
Cdk14	0.000786772	-0.410219	0.358	0.45	1
Atp9b	0.000789949	0.257066	0.364	0.244	1
Sgip1	0.000804331	-0.354871	0.208	0.318	1
Rit2	0.000855818	-0.416572	0.139	0.242	1
Nap1l5	0.000877377	-0.392598	0.26	0.362	1
Alcam	0.000918453	-0.317265	0.457	0.583	1
Ubash3b	0.000932965	-0.349046	0.306	0.423	1
Dock3	0.000987719	-0.368575	0.347	0.444	1
Gnaq	0.00100302	-0.38153	0.509	0.586	1
Ckap5	0.00101139	-0.320936	0.225	0.343	1
Arpc5	0.00103745	0.324631	0.329	0.226	1
Amph	0.00106327	-0.375075	0.277	0.385	1
Mgat4c	0.00111223	-0.565696	0.116	0.208	1
Kcnb1	0.0011298	-0.353485	0.116	0.216	1
Atxn1	0.00119752	0.254631	0.457	0.329	1
Prkd1	0.00121642	-0.403013	0.254	0.352	1
Lhfpl4	0.00123409	-0.327022	0.405	0.52	1
Shtn1	0.00125767	-0.335665	0.104	0.201	1
Isl1	0.00128621	-0.352579	0.225	0.334	1
Slc35f1	0.00130133	-0.437528	0.225	0.321	1
Herc4	0.0013469	0.382298	0.231	0.149	1
Adam10	0.00143597	0.313896	0.335	0.234	1
Scn8a	0.00147366	-0.325269	0.254	0.353	1
Hspa5	0.00150951	0.250814	0.324	0.218	1
Plekha6	0.00151136	-0.364256	0.249	0.344	1
Zcchc7	0.00153612	0.311793	0.503	0.392	1
Tbl1xr1	0.00157137	0.250442	0.329	0.224	1
Kcnt1	0.0017798	-0.360895	0.127	0.218	1
Kcna2	0.001853	-0.339993	0.208	0.305	1
Csmd3	0.00193364	-0.798798	0.225	0.314	1
Sorl1	0.00202996	-0.406232	0.191	0.281	1
Ctnna1	0.00204768	0.29281	0.26	0.173	1
Rnf157	0.00206521	-0.315971	0.173	0.266	1
Fam188a	0.0021336	-0.316256	0.249	0.349	1
Brinp1	0.00216746	-0.384549	0.197	0.286	1
Dclk2	0.00223863	-0.379698	0.191	0.288	1
Rph3a	0.00234249	-0.351653	0.277	0.36	1
Lcp1	0.00236063	-0.415202	0.162	0.246	1
Mtus1	0.00244992	-0.302136	0.231	0.323	1
Scn1a	0.00247388	-0.392101	0.197	0.289	1
Ogfrl1	0.00258358	-0.316748	0.254	0.355	1
Nptx1	0.0026541	-0.393716	0.202	0.296	1
Ablim1	0.00265874	-0.286741	0.353	0.443	1
Trnp1	0.00273455	-0.313803	0.306	0.402	1
Rnf10	0.00274168	0.256713	0.272	0.183	1
Nedd4l	0.00281882	-0.354328	0.376	0.446	1
Frmpd1	0.00306067	-0.357776	0.133	0.22	1
Frmd4b	0.00315596	-0.372371	0.225	0.314	1
Otud7a	0.00323076	-0.309886	0.266	0.347	1
Adam22	0.00325136	-0.281908	0.445	0.531	1
Mcu	0.00330075	-0.328574	0.121	0.206	1
Timp2	0.00345978	-0.373753	0.497	0.552	1
Plekha5	0.00366096	-0.296364	0.393	0.48	1
Arpp21	0.00385166	-0.365403	0.191	0.279	1
Trappc3l	0.00393963	-0.422186	0.22	0.304	1
Nol4	0.00394578	-0.335903	0.202	0.297	1
Sos1	0.00411425	-0.270314	0.168	0.257	1
Fam126b	0.00424634	-0.348591	0.197	0.28	1
Tmem233	0.00477728	-0.36322	0.168	0.25	1
Xist	0.00500013	0.376631	0.324	0.233	1
Sybu	0.00502637	-0.28918	0.22	0.314	1
Ust	0.00531828	-0.366409	0.145	0.225	1
Prickle2	0.00564763	-0.347386	0.127	0.202	1
Cnbp	0.00570138	0.322859	0.214	0.145	1
Frmd3	0.00614857	-0.283008	0.399	0.469	1
Trpm3	0.00684645	-0.286697	0.237	0.333	1
Zfp950	0.00688245	-0.327571	0.139	0.216	1
Samd14	0.00701443	-0.350205	0.179	0.255	1
Ralgapa2	0.00704521	-0.385974	0.249	0.326	1
Map7d2	0.00707932	-0.265743	0.289	0.382	1
Isl2	0.00794982	-0.306997	0.225	0.314	1
Fam193b	0.00804036	-0.30321	0.133	0.211	1
Hip1	0.00829674	-0.345497	0.179	0.253	1
Mpz	0.00850607	0.278613	0.428	0.331	1
Dlc1	0.00855296	-0.31116	0.173	0.247	1
Col4a3bp	0.00864518	-0.29192	0.168	0.248	1
Rgs7	0.00898507	0.262645	0.451	0.355	1
Hivep2	0.00911153	-0.286758	0.37	0.436	1
Nf1	0.00935516	-0.288488	0.202	0.281	1
Peg3	0.0094832	-0.300569	0.341	0.427	1
Ngfr	0.00973316	-0.325765	0.335	0.406	1
Kcnj3	0.00992887	-0.339828	0.156	0.231	1
Glo1	0.0100915	0.25842	0.208	0.139	1
Lrrc4c	0.0103231	-0.319559	0.127	0.204	1
9330162G02Rik	0.0105299	-0.341083	0.179	0.254	1
Calca	0.0107871	-0.461176	0.618	0.657	1
Grik4	0.0115257	-0.284	0.197	0.27	1
Bnc2	0.0117731	-0.299125	0.324	0.4	1
Stt3b	0.0121896	-0.276916	0.133	0.206	1
Dynlt3	0.01219	-0.302931	0.289	0.357	1
Atp8a1	0.0125615	-0.310553	0.376	0.428	1
Tenm2	0.0127942	-0.453294	0.26	0.331	1
B3galt1	0.0129397	-0.404329	0.671	0.638	1
Hjurp	0.0131766	-0.55427	0.185	0.253	1
Scmh1	0.0133746	-0.296753	0.156	0.227	1
Serpini1	0.0134444	-0.319042	0.15	0.215	1
Rgs10	0.0136097	-0.335791	0.162	0.231	1
Rbfox3	0.014217	-0.288872	0.243	0.323	1
Pex5l	0.0143994	-0.310576	0.41	0.467	1
2410089E03Rik	0.0146347	-0.287529	0.179	0.247	1
Dip2c	0.0149902	-0.267525	0.52	0.583	1
Osbpl3	0.0150708	-0.266314	0.364	0.429	1
Eps15	0.0150907	-0.307548	0.341	0.41	1
Etl4	0.015299	0.325173	0.474	0.399	1
4932438A13Rik	0.0155288	-0.266231	0.197	0.274	1
Map7	0.0159924	-0.29019	0.283	0.354	1
Syt7	0.0168265	-0.385437	0.237	0.301	1
Asic2	0.0169907	0.455238	0.491	0.426	1
Pde11a	0.0176964	-0.304405	0.139	0.211	1
2510009E07Rik	0.018967	-0.28211	0.173	0.242	1
Baz2b	0.019007	-0.278454	0.249	0.32	1
Cpne3	0.0191545	-0.293276	0.208	0.279	1
Zdhhc21	0.0196084	-0.275792	0.179	0.247	1
Capn5	0.0206106	-0.304234	0.162	0.225	1
Etfa	0.0206458	-0.276966	0.173	0.242	1
Ndst4	0.020686	-0.525983	0.179	0.239	1
Ppp1r2	0.0210089	-0.302241	0.451	0.516	1
Ywhae	0.0210716	-0.252332	0.416	0.486	1
Utrn	0.0221296	-0.297337	0.543	0.58	1
S100a6	0.0221577	-0.250292	0.468	0.516	1
Cntnap5a	0.0226139	-0.362009	0.306	0.38	1
Tusc5	0.0239212	-0.27032	0.393	0.45	1
Kirrel3	0.0241074	-0.494221	0.266	0.325	1
9330182L06Rik	0.0259311	-0.279652	0.168	0.226	1
Ttc14	0.0262206	-0.272406	0.306	0.368	1
Plcb1	0.0270413	-0.363741	0.289	0.349	1
Nfia	0.0273186	-0.258306	0.451	0.482	1
Mllt3	0.0279284	-0.282313	0.197	0.257	1
Magi3	0.0284815	-0.293448	0.225	0.289	1
Pygb	0.0292773	-0.258282	0.428	0.476	1
Fryl	0.030959	-0.257742	0.306	0.37	1
Pcdh7	0.0311454	-0.496521	0.566	0.541	1
Cd47	0.0314011	-0.292233	0.202	0.254	1
Negr1	0.0317084	-0.344924	0.15	0.209	1
Arl15	0.0320808	-0.251526	0.231	0.29	1
Ncor1	0.0321791	-0.252417	0.306	0.376	1
Upp2	0.0322988	-0.271593	0.22	0.273	1
Csrnp3	0.033187	-0.264889	0.191	0.248	1
Kcnd3	0.0333792	-0.403783	0.202	0.264	1
Nipal3	0.034444	-0.265669	0.289	0.348	1
Tmtc1	0.035346	-0.261297	0.358	0.398	1
2019-03-11	0.0353711	-0.250065	0.214	0.271	1
Rora	0.0356971	-0.462907	0.249	0.304	1
Prkca	0.0374161	-0.402339	0.347	0.388	1
Syne1	0.0383724	-0.272153	0.376	0.424	1
Usp20	0.0387568	-0.272504	0.168	0.22	1
Igf1r	0.0410276	-0.262246	0.231	0.292	1
Rims3	0.0420216	-0.270331	0.231	0.291	1
Krit1	0.0420741	-0.255126	0.335	0.406	1
Dock11	0.042964	-0.250855	0.289	0.358	1
Slc25a36	0.0431462	-0.260161	0.168	0.224	1
Gnal	0.0446489	-0.254188	0.324	0.383	1
Glrb	0.0510547	-0.250531	0.249	0.295	1
Zfp385b	0.0517625	-0.276468	0.387	0.436	1
Nr3c2	0.0526261	-0.262202	0.191	0.242	1
Kcnip3	0.0548611	-0.25729	0.179	0.227	1
Kcnq4	0.0565447	-0.276545	0.168	0.217	1
Dgki	0.0575656	-0.647951	0.462	0.474	1
Nfib	0.0596214	-0.266058	0.22	0.268	1
Cntn3	0.0687114	-0.294037	0.22	0.266	1
Ahcyl2	0.076178	-0.272398	0.254	0.289	1
Gabra2	0.0888074	-0.281239	0.422	0.436	1
Adam23	0.106185	-0.253743	0.601	0.585	1
Grik1	0.151766	-0.561362	0.52	0.406	1
Dmd	0.220837	0.251663	0.393	0.353	1
Nlgn1	0.25756	-0.290669	0.405	0.419	1
Cntn4	0.263992	-0.262178	0.202	0.231	1
Slit2	0.462901	-0.309074	0.202	0.208	1
Gpc6	0.482748	-0.264241	0.266	0.268	1
Fxyd2	0.668585	-0.259543	0.624	0.566	1

## Sheet: Scratch lesions
Gene	p_val	avg_logFC	pct.1	pct.2	p_val_adj
Atf3	0	1.51098	0.606	0.025	0
Gm29266	4.37042e-272	1.77254	0.663	0.061	9.68703e-268
Sprr1a	2.1088e-267	1.44799	0.305	0.008	4.67415e-263
Flrt3	1.22579e-225	1.25496	0.533	0.045	2.71697e-221
Frem3	9.35922e-204	1.45821	0.341	0.018	2.07447e-199
Sema6a	1.91254e-200	1.71199	0.671	0.092	4.23914e-196
4930509E16Rik	9.79361e-191	1.09943	0.366	0.023	2.17075e-186
Itgb6	1.2548e-167	1.41625	0.598	0.08	2.78127e-163
Sox11	4.41031e-162	1.58853	0.833	0.193	9.77546e-158
Gadd45a	7.45541e-158	1.22711	0.488	0.056	1.65249e-153
Gal	7.94295e-129	2.66792	0.675	0.153	1.76055e-124
Kif22	2.1253e-125	1.04866	0.415	0.05	4.71072e-121
Nts	4.29297e-121	1.34973	0.321	0.03	9.51536e-117
Cdkn1a	5.46306e-106	1.09623	0.48	0.079	1.21089e-101
Rhoq	9.07058e-104	1.30044	0.752	0.234	2.01049e-99
Gm26534	2.10157e-103	0.8035	0.224	0.016	4.65812e-99
Gm17494	8.90193e-95	0.943007	0.236	0.02	1.97311e-90
Myo10	7.613e-93	0.991979	0.488	0.092	1.68742e-88
Ube2l3	3.59564e-82	1.18145	0.797	0.29	7.96973e-78
Itga7	2.77946e-81	1.08125	0.581	0.154	6.16067e-77
Sez6l	1.01236e-75	0.774902	0.289	0.039	2.24389e-71
Cacna2d1	1.83077e-74	1.25314	0.963	0.626	4.0579e-70
Lmo7	2.02407e-73	0.946338	0.301	0.044	4.48635e-69
Plxna4	1.58314e-72	1.20152	0.858	0.435	3.50904e-68
Glis3	8.82151e-71	0.838396	0.224	0.025	1.95529e-66
Zfp13	4.43215e-69	1.22025	0.833	0.382	9.82386e-65
Camk1	1.40085e-66	0.8195	0.39	0.079	3.10498e-62
Btk	3.74527e-66	1.05548	0.256	0.035	8.30139e-62
Col5a3	8.98722e-64	0.883512	0.313	0.054	1.99202e-59
Pkib	1.31519e-62	1.01395	0.459	0.116	2.91511e-58
S100a11	5.86222e-57	0.853064	0.382	0.086	1.29936e-52
Srxn1	2.73137e-55	0.993605	0.724	0.315	6.05409e-51
Prkg1	2.15934e-54	-0.779353	0.907	0.985	4.78617e-50
Cd44	5.25415e-52	1.0414	0.626	0.238	1.16458e-47
Rhoc	7.77525e-51	0.730917	0.374	0.089	1.72338e-46
RP24-348E18.1	8.17203e-50	1.43092	0.313	0.068	1.81133e-45
Macrod2	5.4504e-49	-1.22379	0.614	0.882	1.20808e-44
Sdc1	2.08611e-48	0.644775	0.252	0.045	4.62386e-44
Gap43	2.8956e-48	0.975483	0.667	0.287	6.4181e-44
Stmn4	2.49593e-46	0.627924	0.313	0.068	5.53223e-42
B4galnt2	3.63925e-46	0.802626	0.276	0.056	8.0664e-42
Mmp16	1.99779e-45	1.12051	0.63	0.282	4.4281e-41
Cd63	4.41396e-45	0.562303	0.244	0.044	9.78354e-41
Frmd4a	1.43399e-44	-1.07589	0.37	0.759	3.17844e-40
Nrg3	3.59754e-44	-0.714863	0.874	0.973	7.97395e-40
Nrip1	8.02287e-44	0.967814	0.622	0.274	1.77827e-39
Spata13	1.10785e-43	0.813427	0.553	0.197	2.45556e-39
Tubb2b	3.00291e-42	0.824325	0.736	0.359	6.65595e-38
Cckar	7.62068e-42	0.517036	0.203	0.033	1.68912e-37
Cntnap2	3.6533e-41	-0.758319	0.866	0.97	8.09753e-37
Ptpro	1.43954e-39	0.620432	0.26	0.056	3.19073e-35
Klf6	2.38021e-38	0.688748	0.362	0.104	5.27573e-34
Dtnbp1	1.02189e-37	0.622332	0.394	0.119	2.26501e-33
Hspb1	1.07501e-36	0.793169	0.724	0.381	2.38275e-32
Gadd45g	3.56214e-36	0.80687	0.423	0.146	7.89549e-32
Pcdh9	1.03784e-35	-1.01732	0.577	0.84	2.30038e-31
Mad1l1	3.26689e-35	0.734095	0.988	0.956	7.24106e-31
Gm35911	6.83336e-34	0.943204	0.537	0.224	1.51461e-29
Gm26883	1.42028e-33	0.843191	0.366	0.116	3.14805e-29
Fam19a4	1.11846e-32	0.730242	0.35	0.106	2.47906e-28
Ank3	1.1805e-32	0.716066	0.923	0.745	2.61658e-28
Fam53c	1.77831e-32	0.742181	0.39	0.134	3.94162e-28
Slc9a9	2.61007e-31	-0.783489	0.533	0.796	5.78522e-27
Serpinb1a	3.42656e-31	0.695548	0.346	0.107	7.59497e-27
Spag5	3.70861e-31	0.711503	0.996	0.971	8.22014e-27
Sdc3	6.9789e-31	0.645354	0.439	0.164	1.54687e-26
Lingo2	7.99607e-31	-1.03778	0.439	0.738	1.77233e-26
Sgcz	2.11148e-30	-0.920053	0.573	0.812	4.68009e-26
Gm28153	2.33737e-30	0.884288	0.87	0.63	5.18078e-26
Kcnb2	4.96382e-30	-0.731756	0.687	0.854	1.10023e-25
Vgf	5.19423e-30	0.643557	0.622	0.302	1.1513e-25
Kcnmb4	1.0817e-29	0.489031	0.24	0.059	2.39758e-25
Lsamp	5.45035e-29	-0.770428	0.78	0.903	1.20807e-24
Hn1	6.0823e-29	0.648427	0.602	0.29	1.34814e-24
Ralyl	9.76861e-29	-0.878197	0.577	0.78	2.16521e-24
Socs2	1.05294e-28	0.604112	0.346	0.114	2.33385e-24
Arrb1	2.89146e-28	0.629868	0.724	0.395	6.40891e-24
Jun	3.52465e-28	0.600694	0.5	0.208	7.81239e-24
Zeb1	9.57781e-28	0.645073	0.626	0.319	2.12292e-23
Palld	1.64203e-27	0.588463	0.317	0.101	3.63956e-23
Gria4	1.66042e-27	-1.00892	0.244	0.57	3.68032e-23
Prr13	1.97334e-27	0.591325	0.821	0.536	4.37391e-23
Gm21982	6.76181e-27	0.692936	0.309	0.099	1.49876e-22
Chst2	7.85809e-27	0.545153	0.309	0.099	1.74175e-22
Thsd7a	1.686e-26	0.586644	0.679	0.357	3.73701e-22
Zfp141	2.8103e-26	0.788517	0.28	0.086	6.22903e-22
Myh3	2.94132e-26	0.600262	0.301	0.095	6.51943e-22
Abca1	8.13177e-26	0.645505	0.394	0.151	1.80241e-21
Opcml	2.14943e-25	-1.14099	0.398	0.655	4.7642e-21
Zbtb38	3.72094e-25	0.590035	0.472	0.203	8.24747e-21
Klf7	4.51636e-25	0.498367	0.907	0.634	1.00105e-20
Rab31	1.47786e-24	0.535458	0.256	0.075	3.27567e-20
S100a10	1.83122e-24	0.532437	0.85	0.599	4.05891e-20
Agbl4	2.77044e-24	-1.17844	0.276	0.559	6.14069e-20
Sdk1	3.2225e-24	0.56428	0.447	0.189	7.14267e-20
Tmsb4x	8.05116e-24	0.437721	0.996	0.985	1.78454e-19
Lrrtm3	8.36293e-24	0.755629	0.435	0.188	1.85364e-19
1700025G04Rik	9.40104e-24	0.657228	0.557	0.286	2.08374e-19
Arhgap42	1.08897e-23	0.500831	0.248	0.074	2.4137e-19
Pcnx	1.37137e-23	0.626858	0.398	0.161	3.03964e-19
Gan	2.90892e-23	0.585479	0.427	0.181	6.44762e-19
Epha6	3.3877e-23	-1.19258	0.207	0.495	7.50884e-19
Zdhhc2	5.60394e-23	0.688123	0.821	0.637	1.24211e-18
Nrxn1	7.08838e-23	-0.538807	0.882	0.947	1.57114e-18
Cdh18	7.31568e-23	-1.21644	0.171	0.469	1.62152e-18
Fstl1	9.45706e-23	-0.478975	0.829	0.937	2.09616e-18
Cntn1	1.04928e-22	-0.775259	0.537	0.727	2.32573e-18
Cadm2	2.32622e-22	-0.794507	0.427	0.682	5.15608e-18
Lima1	9.06837e-22	0.725017	0.402	0.175	2.01e-17
Marcks	1.82841e-21	0.532892	0.415	0.175	4.05267e-17
Stmn2	2.08954e-21	0.537971	0.919	0.763	4.63146e-17
Tnik	2.30267e-21	0.706672	0.602	0.344	5.10386e-17
Gm26871	3.15776e-21	-0.585194	0.699	0.869	6.99917e-17
Dpp6	4.40725e-21	-0.756484	0.593	0.787	9.76866e-17
Ftl1	1.03669e-20	0.452421	0.939	0.857	2.29782e-16
3300002A11Rik	1.99238e-20	0.892224	0.411	0.186	4.41612e-16
Runx2	2.01816e-20	0.424431	0.215	0.064	4.47325e-16
Ap1s1	2.36168e-20	0.554304	0.439	0.208	5.23466e-16
Tpm4	4.00959e-20	0.378058	0.22	0.066	8.88725e-16
Ell2	4.3356e-20	0.51067	0.289	0.104	9.60985e-16
Astn2	7.58228e-20	-1.03395	0.285	0.531	1.68061e-15
Pde4b	9.63364e-20	-0.981188	0.203	0.469	2.1353e-15
Ppef1	1.20994e-19	0.471976	0.309	0.116	2.68184e-15
Ube2v2	1.48837e-19	0.586171	0.35	0.142	3.29898e-15
Stk32a	3.3736e-19	0.430746	0.244	0.08	7.47758e-15
Slc2a12	3.82002e-19	0.729451	0.366	0.154	8.46707e-15
Gria2	4.0578e-19	-0.951657	0.089	0.359	8.99412e-15
Nlrp12	4.67969e-19	0.574173	0.317	0.126	1.03725e-14
Hsp25-ps1	6.84554e-19	0.438276	0.276	0.1	1.51731e-14
Eif4e	6.90001e-19	0.517855	0.394	0.176	1.52939e-14
Tuba1a	1.04546e-18	0.459622	0.919	0.756	2.31726e-14
Fam129b	1.38954e-18	0.425598	0.232	0.076	3.0799e-14
Ano6	1.96852e-18	0.555368	0.573	0.319	4.36322e-14
Chst3	2.02129e-18	0.649896	0.337	0.141	4.48019e-14
Fry	2.46368e-18	-0.715975	0.248	0.52	5.46076e-14
Tagln2	2.71786e-18	0.515855	0.407	0.188	6.02414e-14
Ahnak	3.52442e-18	0.510014	0.467	0.231	7.81187e-14
Zbtb20	3.6291e-18	-0.782039	0.472	0.674	8.0439e-14
A830018L16Rik	4.75867e-18	-0.826364	0.309	0.548	1.05476e-13
Sema6d	1.20683e-17	0.489098	0.691	0.42	2.67494e-13
Clic1	1.75376e-17	0.475852	0.467	0.236	3.88721e-13
Cacnb4	2.36197e-17	-0.60676	0.516	0.693	5.23531e-13
Lrp1b	4.18895e-17	-0.995058	0.394	0.59	9.2848e-13
Lyst	4.26088e-17	0.45888	0.382	0.173	9.44423e-13
Zfhx4	4.93201e-17	0.478656	0.289	0.113	1.09318e-12
Ndst1	6.04701e-17	0.381273	0.211	0.069	1.34032e-12
Hdac9	6.43244e-17	0.405492	0.841	0.565	1.42575e-12
Frmpd4	6.59588e-17	-1.4875	0.354	0.535	1.46198e-12
Olfm2	1.3424e-16	0.414727	0.215	0.072	2.97543e-12
Gria3	1.37366e-16	-0.887201	0.102	0.353	3.04473e-12
Gm17359	1.55773e-16	0.547006	0.313	0.129	3.45271e-12
Plppr4	2.11865e-16	0.474623	0.215	0.074	4.69599e-12
Card19	2.53646e-16	0.457852	0.602	0.367	5.62207e-12
Epb41l3	3.1659e-16	-0.575984	0.508	0.69	7.01721e-12
Ppp1r1c	4.42402e-16	-0.575479	0.39	0.612	9.80584e-12
Emp3	5.33632e-16	0.476216	0.26	0.1	1.1828e-11
Pwwp2a	6.13552e-16	0.975146	0.402	0.209	1.35994e-11
Gpc5	7.24368e-16	-0.996444	0.106	0.342	1.60556e-11
Ptprd	7.40914e-16	-1.0232	0.423	0.615	1.64224e-11
Pfkfb4	7.5942e-16	0.465871	0.215	0.076	1.68326e-11
Mapt	1.01455e-15	0.577158	0.943	0.87	2.24875e-11
Itgb1	1.22714e-15	0.445902	0.415	0.206	2.71996e-11
Lbh	1.30106e-15	0.432552	0.268	0.106	2.8838e-11
Nfia	1.30111e-15	-0.738633	0.305	0.524	2.88391e-11
Tubb2a	2.13586e-15	0.45097	0.679	0.431	4.73414e-11
Nwd2	2.20259e-15	-0.705578	0.268	0.505	4.88204e-11
Unc5c	2.36959e-15	-0.898097	0.118	0.351	5.2522e-11
Btg1	2.54081e-15	0.383979	0.207	0.072	5.63171e-11
Edil3	2.95498e-15	-0.548629	0.496	0.689	6.54972e-11
Csdc2	3.31472e-15	0.411248	0.24	0.09	7.34707e-11
Srrm4	8.27335e-15	0.532231	0.285	0.123	1.83379e-10
Pcdh7	8.79968e-15	-1.04958	0.337	0.519	1.95045e-10
Kcnh7	1.28785e-14	-0.832417	0.573	0.7	2.85451e-10
Plcb1	1.33284e-14	-0.789288	0.252	0.465	2.95425e-10
RP24-274B19.1	1.45789e-14	-0.699158	0.199	0.432	3.23141e-10
Ncam1	1.47883e-14	0.53986	0.516	0.299	3.27783e-10
Tmem196	1.53563e-14	0.728528	0.211	0.079	3.40373e-10
Prune2	1.73471e-14	-0.300472	0.98	0.99	3.84498e-10
Rbfox1	1.7565e-14	-0.362908	0.951	0.973	3.89328e-10
Nrxn3	2.08314e-14	-0.601676	0.553	0.737	4.61728e-10
Park2	2.46754e-14	-0.574753	0.378	0.583	5.46931e-10
Erc2	2.8164e-14	0.442743	0.858	0.685	6.24254e-10
Rtn4	2.84584e-14	0.419515	0.809	0.614	6.3078e-10
Akap6	2.87159e-14	0.396179	0.894	0.783	6.36487e-10
Ctdspl	3.39773e-14	0.848236	0.285	0.123	7.53107e-10
Adgrl3	3.90625e-14	-0.656963	0.447	0.624	8.6582e-10
Ghr	4.08994e-14	-0.651341	0.215	0.438	9.06535e-10
Apba2	4.44267e-14	0.424871	0.301	0.133	9.84719e-10
Oxr1	5.53001e-14	-0.606569	0.443	0.623	1.22573e-09
Fndc3a	7.06467e-14	0.423587	0.293	0.127	1.56588e-09
Malat1	7.57726e-14	0.281559	1	1	1.6795e-09
Map7d1	7.94375e-14	0.460742	0.602	0.39	1.76073e-09
Tpcn2	8.47293e-14	0.611632	0.321	0.15	1.87803e-09
Tet3	9.54817e-14	0.380929	0.26	0.107	2.11635e-09
Smad1	9.69568e-14	0.399575	0.443	0.23	2.14905e-09
Tmem45b	1.28179e-13	0.419185	0.26	0.108	2.84109e-09
Scn1a	1.70943e-13	-0.741057	0.085	0.293	3.78894e-09
Pag1	2.85683e-13	0.425503	0.248	0.101	6.33217e-09
Plekho1	3.03564e-13	0.354195	0.232	0.093	6.72849e-09
Hip1	3.11134e-13	-0.623954	0.126	0.34	6.89629e-09
Chl1	3.76889e-13	0.63648	0.382	0.203	8.35375e-09
Azin1	4.11445e-13	0.421548	0.374	0.19	9.11969e-09
Myo15	4.43606e-13	0.392371	0.264	0.111	9.83252e-09
Ablim1	4.88464e-13	-0.545623	0.35	0.57	1.08268e-08
Cttn	5.49122e-13	0.425931	0.484	0.277	1.21713e-08
Pclo	5.55891e-13	-0.584973	0.411	0.582	1.23213e-08
Il1rapl1	5.70006e-13	-0.753234	0.179	0.392	1.26342e-08
Snap25	6.20707e-13	-0.476464	0.618	0.757	1.3758e-08
Basp1	6.81657e-13	0.35207	0.553	0.326	1.51089e-08
Irs2	7.31287e-13	0.390577	0.289	0.13	1.6209e-08
Bhlhe41	7.65255e-13	0.389044	0.285	0.125	1.69619e-08
Lrpap1	8.61212e-13	0.637422	0.508	0.318	1.90888e-08
Tenm2	8.71614e-13	-0.941966	0.154	0.367	1.93193e-08
Ret	9.38281e-13	0.378006	0.707	0.471	2.0797e-08
Enox1	1.26266e-12	-0.458185	0.533	0.709	2.79868e-08
Arpp21	1.26605e-12	-0.72523	0.138	0.343	2.8062e-08
Sv2b	1.56615e-12	-0.670612	0.154	0.357	3.47137e-08
Polg2	1.86636e-12	0.514459	0.37	0.192	4.13678e-08
Rhd	1.8922e-12	0.48923	0.504	0.297	4.19406e-08
Stac	1.92356e-12	0.553311	0.488	0.293	4.26358e-08
Mctp1	1.99363e-12	-0.763113	0.081	0.278	4.41888e-08
Dlgap1	2.03751e-12	0.435605	0.821	0.638	4.51614e-08
Rnh1	2.23829e-12	0.332214	0.207	0.08	4.96116e-08
Arfgap3	2.33385e-12	0.5041	0.622	0.427	5.17299e-08
2019-09-02	2.84733e-12	0.470641	0.439	0.247	6.31111e-08
Slc35f1	3.4139e-12	-0.782576	0.13	0.329	7.5669e-08
Rgs6	3.69388e-12	-0.977299	0.061	0.254	8.18749e-08
Elf1	3.70933e-12	0.344469	0.285	0.127	8.22174e-08
Cntnap5a	3.91624e-12	-0.870409	0.183	0.388	8.68035e-08
Fam214b	4.86496e-12	0.344421	0.248	0.105	1.07832e-07
Map3k19	4.8836e-12	0.401868	0.224	0.092	1.08245e-07
B3galt1	5.65089e-12	-0.661623	0.541	0.662	1.25252e-07
Rbms3	5.65119e-12	-0.300233	0.947	0.978	1.25259e-07
Tmsb10	6.06693e-12	0.41639	0.65	0.455	1.34474e-07
Osbpl9	7.30453e-12	-0.565012	0.244	0.445	1.61905e-07
Cpeb3	7.47068e-12	-0.593938	0.293	0.476	1.65588e-07
Kctd16	1.01605e-11	-0.437072	0.756	0.828	2.25207e-07
Gm26668	1.10398e-11	0.505648	0.276	0.133	2.44696e-07
Unc80	1.11248e-11	-0.605344	0.244	0.436	2.46582e-07
Cd24a	1.3014e-11	0.39152	0.569	0.365	2.88455e-07
Pitpnc1	1.57052e-11	0.290192	0.911	0.725	3.48105e-07
Uck2	1.69136e-11	0.370167	0.248	0.109	3.7489e-07
Aff2	1.91233e-11	0.366722	0.236	0.101	4.23869e-07
Zfp804b	1.95754e-11	-1.15147	0.114	0.298	4.33888e-07
Sh3glb1	2.37522e-11	0.377316	0.561	0.344	5.26468e-07
Spock3	2.82842e-11	-0.628567	0.154	0.353	6.2692e-07
Amph	2.88725e-11	-0.656049	0.24	0.421	6.3996e-07
Tmem108	3.09979e-11	-1.01706	0.093	0.269	6.87069e-07
Brip1os	3.96897e-11	0.415495	0.354	0.187	8.79723e-07
Lrrc49	4.07459e-11	-0.584835	0.285	0.469	9.03132e-07
Pde7a	4.31389e-11	0.388108	0.248	0.113	9.56174e-07
Auts2	4.34093e-11	-0.580592	0.402	0.572	9.62168e-07
H3f3b	4.50232e-11	0.377272	0.569	0.359	9.9794e-07
Npas3	4.52558e-11	0.345502	0.211	0.089	1.0031e-06
Eif1	4.56779e-11	0.381219	0.707	0.514	1.01245e-06
Gpr153	5.35864e-11	0.38832	0.236	0.105	1.18774e-06
Esrrg	5.56637e-11	-0.904964	0.077	0.251	1.23379e-06
Tenm1	5.85325e-11	-0.68163	0.065	0.247	1.29737e-06
Syne1	6.16412e-11	-0.518826	0.35	0.525	1.36628e-06
Dpp10	6.54884e-11	-0.85096	0.28	0.45	1.45155e-06
Paip2	6.891e-11	0.385861	0.455	0.261	1.52739e-06
Gm9844	7.78899e-11	0.329481	0.256	0.117	1.72643e-06
Slit1	8.62909e-11	0.310232	0.232	0.101	1.91264e-06
Hivep2	8.85997e-11	-0.491508	0.293	0.471	1.96381e-06
Mapk10	9.30101e-11	-0.455957	0.366	0.544	2.06157e-06
Ank1	9.64674e-11	-0.501724	0.301	0.485	2.1382e-06
Spock1	1.04399e-10	-0.572297	0.301	0.48	2.31401e-06
Serinc5	1.07204e-10	0.334992	0.325	0.166	2.37619e-06
Susd6	1.10449e-10	0.3849	0.508	0.328	2.4481e-06
Glul	1.30965e-10	0.376961	0.358	0.189	2.90283e-06
Focad	1.41711e-10	-0.683231	0.15	0.333	3.14103e-06
Adam11	1.56421e-10	-0.564865	0.171	0.357	3.46708e-06
Setbp1	1.65309e-10	-0.678241	0.215	0.394	3.66407e-06
Golga7	1.94093e-10	0.303739	0.215	0.092	4.30208e-06
Rundc3a	1.95114e-10	0.356295	0.492	0.299	4.32471e-06
Rph3a	2.1454e-10	-0.601131	0.215	0.39	4.75529e-06
Csmd3	2.43289e-10	-0.985725	0.11	0.285	5.39249e-06
Celf2	2.51717e-10	-0.748338	0.285	0.45	5.57932e-06
Lmna	2.53896e-10	0.330327	0.289	0.141	5.62761e-06
Gm2000	2.58259e-10	0.382973	0.358	0.195	5.72431e-06
Elmo1	2.62854e-10	-0.750767	0.28	0.442	5.82616e-06
Gm765	2.82678e-10	-0.756699	0.11	0.283	6.26555e-06
Gm43376	3.21102e-10	-0.543152	0.065	0.232	7.11722e-06
Gm13889	4.09466e-10	0.412436	0.524	0.353	9.07581e-06
Esd	4.30739e-10	0.303807	0.224	0.098	9.54733e-06
Ppp3ca	4.35265e-10	-0.478572	0.821	0.856	9.64764e-06
Camk2d	4.35299e-10	0.321499	0.785	0.576	9.64841e-06
Txn1	4.47575e-10	0.271326	0.687	0.478	9.92051e-06
Pfn1	4.89187e-10	0.319509	0.626	0.41	1.08428e-05
Cyfip2	4.97122e-10	0.366779	0.606	0.43	1.10187e-05
Zmym3	5.0801e-10	0.376205	0.252	0.119	1.126e-05
Kcnip1	5.08686e-10	-0.688866	0.065	0.233	1.1275e-05
Unc79	5.1293e-10	-0.525316	0.305	0.467	1.13691e-05
C230004F18Rik	5.63982e-10	-0.550961	0.195	0.383	1.25007e-05
Flnb	5.75285e-10	0.439453	0.346	0.19	1.27512e-05
Plek2	6.04242e-10	0.371405	0.211	0.092	1.3393e-05
Adam22	6.991e-10	-0.430525	0.398	0.56	1.54956e-05
Dclk2	7.26923e-10	-0.631206	0.154	0.331	1.61122e-05
Lhfpl4	7.35278e-10	-0.511555	0.431	0.565	1.62974e-05
Ccdc85a	9.29278e-10	-0.501404	0.407	0.561	2.05974e-05
Mnat1	1.03087e-09	0.689757	0.386	0.236	2.28493e-05
Nol4	1.13089e-09	-0.577244	0.154	0.326	2.50662e-05
Map2	1.15914e-09	-0.522549	0.366	0.541	2.56922e-05
Galnt13	1.34588e-09	-0.487161	0.333	0.5	2.98313e-05
Kcna2	1.35814e-09	-0.555073	0.215	0.386	3.01032e-05
Nbea	1.42536e-09	-0.532449	0.118	0.288	3.15931e-05
Rabep1	1.42627e-09	0.561784	0.569	0.401	3.16133e-05
Kcnab2	1.54994e-09	-0.365612	0.581	0.708	3.43543e-05
Fgf12	1.58367e-09	-0.604558	0.276	0.447	3.5102e-05
Car10	1.59025e-09	-0.545709	0.492	0.607	3.5248e-05
Dnajc17	1.674e-09	0.346504	0.293	0.151	3.71042e-05
Syt4	1.75876e-09	0.336459	0.638	0.45	3.89829e-05
Dync1i1	1.76528e-09	-0.436739	0.435	0.581	3.91274e-05
Gm1043	2.22265e-09	-0.552087	0.102	0.268	4.92651e-05
Tmeff2	2.45503e-09	0.334656	0.569	0.4	5.44158e-05
Carhsp1	2.52918e-09	0.366885	0.268	0.136	5.60592e-05
A330102I10Rik	2.76884e-09	-0.578914	0.146	0.318	6.13713e-05
Prdx2	3.13257e-09	0.321215	0.565	0.388	6.94333e-05
Peg3	3.22401e-09	-0.48857	0.301	0.481	7.14603e-05
Ppfia2	3.59899e-09	0.358696	0.646	0.448	7.97717e-05
Arf6	3.68102e-09	0.298886	0.22	0.101	8.15899e-05
Sh3bgrl3	3.87493e-09	0.300191	0.785	0.611	8.58878e-05
Cep170b	4.09253e-09	0.336344	0.423	0.25	9.07109e-05
Dlg2.1	4.44874e-09	-0.7559	0.431	0.558	9.86064e-05
Pop5	4.61807e-09	0.33066	0.419	0.253	0.00010236
Sema3e	4.7348e-09	0.470018	0.366	0.215	0.000104947
Nr3c2	4.98618e-09	-0.544901	0.102	0.263	0.000110519
Riok3	5.14952e-09	0.359425	0.26	0.133	0.000114139
Arnt2	5.63419e-09	0.315531	0.207	0.094	0.000124882
Ackr1	5.67908e-09	0.346697	0.451	0.272	0.000125877
Prkce	6.43272e-09	-0.448295	0.488	0.61	0.000142581
Cadps	6.52302e-09	-0.278034	0.841	0.914	0.000144583
Bptf	7.22668e-09	0.575764	0.654	0.504	0.000160179
Pou2f1	7.78942e-09	0.391975	0.252	0.127	0.000172652
M6pr	8.00306e-09	0.327847	0.22	0.104	0.000177388
Vat1	8.5031e-09	0.318829	0.394	0.233	0.000188471
Arl8a	8.71953e-09	0.272644	0.683	0.472	0.000193268
Pmp22	8.85174e-09	0.297808	0.528	0.337	0.000196199
Rbms1	1.05779e-08	-0.380406	0.776	0.827	0.000234459
Anxa2	1.0585e-08	0.266398	0.805	0.659	0.000234617
Zfp664	1.11042e-08	0.311851	0.431	0.269	0.000246124
Rgs5	1.18805e-08	0.413249	0.207	0.097	0.000263331
Syt2	1.19986e-08	-0.534547	0.228	0.386	0.000265948
Sgcd	1.20892e-08	-0.558913	0.585	0.678	0.000267957
Ulk4	1.22459e-08	0.375279	0.272	0.14	0.00027143
D430019H16Rik	1.23667e-08	0.310716	0.228	0.109	0.000274109
Galnt14	1.24024e-08	-0.490475	0.195	0.361	0.000274899
Atp1a1	1.26756e-08	-0.30618	0.862	0.869	0.000280955
Cltb	1.2768e-08	0.316713	0.602	0.44	0.000283004
Brinp1	1.30427e-08	-0.567887	0.142	0.298	0.000289091
Tmem178b	1.33903e-08	-0.515173	0.321	0.463	0.000296796
Rgs4	1.3942e-08	0.30781	0.691	0.506	0.000309024
Adcyap1	1.63258e-08	0.673723	0.248	0.131	0.000361862
Pea15a	1.76172e-08	0.315494	0.386	0.227	0.000390484
Ptpn11	1.86157e-08	0.422324	0.407	0.258	0.000412618
Nrg1	1.97375e-08	0.325583	0.744	0.584	0.000437481
Efna5	2.0139e-08	0.26865	0.472	0.29	0.00044638
Cux1	2.02853e-08	0.32434	0.297	0.162	0.000449623
Bcl2	2.21687e-08	-0.514342	0.085	0.231	0.00049137
Prkcb	2.26567e-08	-0.61159	0.154	0.306	0.000502185
Ntng1	2.35597e-08	-1.04016	0.142	0.291	0.000522201
Atf5	2.39905e-08	0.323912	0.224	0.11	0.00053175
Ralgds	2.95083e-08	0.309731	0.276	0.149	0.000654051
Meis2	2.9968e-08	-0.59992	0.171	0.322	0.00066424
Rims1	3.17637e-08	-0.431207	0.581	0.679	0.000704043
Ndst4	3.4162e-08	-0.83535	0.102	0.245	0.0007572
Dock3	3.70266e-08	-0.467858	0.325	0.473	0.000820694
Nectin1	3.97491e-08	0.27395	0.215	0.102	0.000881038
Nlgn1	4.19664e-08	-0.539448	0.268	0.43	0.000930186
Nav3	4.3904e-08	-0.427304	0.11	0.261	0.000973133
Gm28928	4.42e-08	-1.15232	0.159	0.303	0.000979693
Nat8l	4.49339e-08	-0.497914	0.39	0.509	0.000995959
Gfra3	4.73254e-08	0.261935	0.207	0.097	0.00104897
Pbx1	5.13325e-08	-0.464826	0.195	0.365	0.00113778
Csmd2	5.28007e-08	-0.558774	0.248	0.383	0.00117033
Palmd	5.29267e-08	0.273105	0.24	0.122	0.00117312
Adam23	5.37308e-08	-0.476603	0.472	0.581	0.00119094
Mycbp2	5.82352e-08	-0.306019	0.695	0.773	0.00129078
Dach1	5.90555e-08	-0.692036	0.171	0.317	0.00130897
Myh9	6.04805e-08	0.262546	0.26	0.134	0.00134055
Kalrn	6.74527e-08	-0.543282	0.199	0.346	0.00149509
Agtpbp1	7.22089e-08	0.341554	0.528	0.358	0.00160051
Luzp1	7.22886e-08	-0.466841	0.224	0.374	0.00160228
Gm2163	7.37878e-08	-0.452014	0.081	0.222	0.00163551
H13	7.45538e-08	0.303433	0.276	0.151	0.00165248
Adarb1	7.69113e-08	0.252973	0.337	0.194	0.00170474
Herc4	7.78007e-08	0.365667	0.272	0.148	0.00172445
Acly	7.86031e-08	0.304259	0.398	0.251	0.00174224
Gphn	8.18094e-08	-0.461065	0.37	0.496	0.00181331
Herc1	9.43028e-08	-0.41409	0.431	0.575	0.00209022
Atf4	1.00545e-07	0.295419	0.358	0.213	0.00222858
Lcp1	1.01987e-07	-0.538424	0.15	0.295	0.00226054
Ubash3b	1.06805e-07	-0.412069	0.386	0.529	0.00236732
Nptx1	1.11776e-07	-0.494576	0.106	0.252	0.00247751
Ogfrl1	1.23318e-07	-0.469139	0.154	0.302	0.00273333
Add2	1.35487e-07	0.325312	0.297	0.168	0.00300307
Midn	1.52043e-07	0.315927	0.236	0.124	0.00337003
Dgkh	1.60018e-07	-0.445717	0.35	0.485	0.00354679
Grin1	1.62566e-07	-0.459178	0.13	0.274	0.00360328
Fam13a	1.68966e-07	-0.445906	0.069	0.205	0.00374514
Elavl4	1.69074e-07	-0.27626	0.61	0.755	0.00374752
Dgki	1.69277e-07	-0.820652	0.5	0.582	0.00375202
Spata7	1.71135e-07	0.334037	0.374	0.233	0.0037932
Rnf157	1.92375e-07	-0.449395	0.134	0.277	0.00426399
Nefh	2.07862e-07	-0.433672	0.541	0.639	0.00460727
Parm1	2.13192e-07	-0.3968	0.431	0.572	0.00472539
Bean1	2.22191e-07	0.278731	0.337	0.201	0.00492487
Ccdc92	2.27875e-07	0.283882	0.638	0.48	0.00505085
Fbxw11	2.57437e-07	0.262616	0.451	0.292	0.00570609
Nkain2	2.69033e-07	-0.480191	0.561	0.649	0.00596312
Ncald	2.85655e-07	-0.459862	0.098	0.234	0.00633155
Abhd17b	3.07164e-07	0.344895	0.329	0.197	0.00680828
Gars	3.07213e-07	0.340622	0.374	0.235	0.00680938
Dnm3	3.21055e-07	-0.29715	0.703	0.767	0.00711619
Snhg14	3.28422e-07	-0.488314	0.248	0.377	0.00727948
Sdk2	3.42675e-07	0.372648	0.26	0.145	0.00759539
Calm1	3.57146e-07	-0.276204	0.89	0.889	0.00791613
Sgip1	3.62606e-07	-0.453665	0.289	0.425	0.00803717
RP23-416J8.1	3.74727e-07	-0.513961	0.167	0.306	0.00830583
Map4k4	4.13832e-07	0.290105	0.39	0.24	0.00917259
Gpatch8	4.3421e-07	-0.426974	0.386	0.521	0.00962427
Fam107b	4.56372e-07	0.290581	0.22	0.114	0.0101155
Dnm1	4.61334e-07	0.282227	0.289	0.165	0.0102255
Nfib	4.94685e-07	-0.492153	0.163	0.293	0.0109647
Ssh1	4.97896e-07	0.277726	0.24	0.13	0.0110359
Map7	5.03245e-07	-0.460937	0.35	0.465	0.0111544
Rabgap1l	5.40792e-07	-0.426329	0.382	0.497	0.0119866
Pdrg1	5.57294e-07	0.285727	0.203	0.105	0.0123524
Sntg1	5.90933e-07	-0.565923	0.106	0.232	0.013098
Sel1l3	6.03333e-07	0.256905	0.28	0.156	0.0133729
Egfem1	6.40913e-07	-0.464906	0.301	0.441	0.0142058
Maz	6.52392e-07	0.296459	0.268	0.153	0.0144603
Tnrc6a	6.55449e-07	-0.429344	0.126	0.264	0.014528
Otud7a	6.68079e-07	-0.454442	0.35	0.472	0.014808
Nrn1	6.68169e-07	-0.44098	0.301	0.453	0.01481
Lgals1	6.88057e-07	0.253836	0.321	0.191	0.0152508
Grik1	6.89971e-07	-0.263207	0.663	0.457	0.0152932
Akap13	6.95394e-07	0.323631	0.37	0.231	0.0154134
Tmtc1	7.00306e-07	-0.348817	0.378	0.517	0.0155223
Trappc3l	7.19135e-07	-0.71711	0.163	0.286	0.0159396
Ryr3	7.2165e-07	-0.59163	0.118	0.243	0.0159954
Gng2	7.31697e-07	0.283333	0.48	0.313	0.0162181
Chmp4b	7.5674e-07	0.276857	0.451	0.29	0.0167731
Wipf3	7.86435e-07	-0.425194	0.183	0.332	0.0174313
Syt9	8.22091e-07	0.275901	0.402	0.253	0.0182216
Snx10	8.32195e-07	0.282595	0.374	0.236	0.0184456
Tspan17	8.56372e-07	0.284767	0.492	0.347	0.0189815
Dock10	8.76122e-07	-0.573904	0.126	0.253	0.0194192
Ralgapa1	8.78605e-07	-0.414585	0.386	0.507	0.0194743
Tubb5	8.97586e-07	0.286516	0.76	0.621	0.019895
Nfasc	9.2708e-07	-0.405695	0.207	0.349	0.0205487
Fmn1	9.33137e-07	-0.410337	0.675	0.735	0.020683
Taldo1	9.3315e-07	0.289284	0.248	0.135	0.0206833
Ivns1abp	9.61579e-07	0.306889	0.293	0.172	0.0213134
Azin2	1.00992e-06	0.293853	0.358	0.227	0.0223849
Maf	1.01572e-06	-0.509742	0.098	0.223	0.0225134
Pde1c	1.07321e-06	0.289474	0.512	0.357	0.0237878
Slc17a6	1.08871e-06	0.260521	0.411	0.266	0.0241314
Epb41l1	1.09786e-06	-0.435886	0.215	0.35	0.0243341
Pum2	1.11793e-06	0.282424	0.358	0.227	0.024779
Mblac2	1.15447e-06	-0.387894	0.183	0.325	0.0255887
Ralgapa2	1.17452e-06	-0.479323	0.26	0.397	0.0260331
Kcnb1	1.26349e-06	-0.429215	0.126	0.261	0.0280053
Ttc3	1.27043e-06	-0.337929	0.496	0.615	0.0281592
Zmat5	1.36504e-06	0.459192	0.264	0.155	0.0302561
Timp2	1.38441e-06	-0.442178	0.447	0.547	0.0306855
Large	1.46821e-06	-0.402233	0.618	0.688	0.0325429
Itpkb	1.47393e-06	0.30941	0.268	0.155	0.0326697
Mcc	1.49769e-06	-0.536438	0.13	0.256	0.0331962
Akt3	1.64152e-06	-0.433047	0.317	0.439	0.0363842
Crmp1	1.67672e-06	0.288908	0.423	0.282	0.0371644
Shc2	1.82037e-06	0.25721	0.272	0.157	0.0403484
Frmd3	1.93842e-06	-0.395233	0.329	0.465	0.042965
Ryr2	2.06275e-06	-0.432827	0.199	0.328	0.0457208
Hecw1	2.29072e-06	-0.381114	0.496	0.591	0.0507739
Tln1	2.29141e-06	0.254343	0.228	0.124	0.0507891
Rims2	2.36685e-06	-0.38171	0.427	0.543	0.0524612
Mesdc1	2.38107e-06	0.267604	0.24	0.134	0.0527764
Calca	2.52376e-06	-0.638478	0.565	0.62	0.0559391
Mast4	2.62263e-06	0.267832	0.289	0.172	0.0581305
Hs2st1	2.79684e-06	0.309011	0.39	0.26	0.0619921
Aff3	2.89227e-06	-0.353788	0.305	0.433	0.0641073
Prdx3	3.08579e-06	0.266177	0.285	0.167	0.0683965
Kcnma1	3.1285e-06	0.317449	0.504	0.364	0.0693433
Tom1l2	3.16859e-06	0.277563	0.813	0.683	0.0702317
RP23-357C16.1	3.16981e-06	-0.368562	0.378	0.513	0.0702588
Rprm	3.25978e-06	0.295876	0.256	0.147	0.072253
Dennd4c	3.29759e-06	0.362948	0.297	0.178	0.0730911
Bod1	3.43194e-06	0.275626	0.211	0.113	0.0760689
Stat3	3.56555e-06	0.285521	0.606	0.463	0.0790305
Zfp385b	3.78777e-06	-0.437159	0.407	0.52	0.0839559
Fam102b	3.91477e-06	0.256355	0.398	0.261	0.0867709
Dlc1	4.10718e-06	-0.424597	0.138	0.264	0.0910356
Cntnap5c	4.28792e-06	-0.519328	0.134	0.25	0.0950418
Nedd4l	4.67782e-06	-0.50602	0.48	0.538	0.103684
Adgrb3	4.75143e-06	-0.485219	0.224	0.344	0.105315
Mdga2	4.999e-06	-0.30655	0.728	0.792	0.110803
Rhobtb2	5.41138e-06	-0.396631	0.114	0.234	0.119943
Tln2	5.43801e-06	-0.357678	0.317	0.448	0.120533
Frmpd1	5.66824e-06	-0.390716	0.142	0.271	0.125636
Grm8	5.67494e-06	-0.688444	0.163	0.276	0.125785
Ptk2	6.04424e-06	0.251776	0.402	0.267	0.133971
Rit2	6.58105e-06	-0.437025	0.098	0.209	0.145869
Utrn	6.86194e-06	-0.358188	0.476	0.583	0.152095
Ptma	6.89681e-06	0.288502	0.35	0.23	0.152868
Unc5cl	6.92535e-06	0.309791	0.236	0.136	0.1535
Gpc6	7.02701e-06	-0.628884	0.183	0.3	0.155754
Fkbp1b	7.12375e-06	0.310109	0.439	0.303	0.157898
Cpne6	7.34049e-06	-0.377841	0.126	0.243	0.162702
Sh3gl2	7.84342e-06	-0.368615	0.102	0.219	0.173849
Med12l	7.92831e-06	-0.408581	0.191	0.312	0.175731
Chka	8.17279e-06	0.256307	0.516	0.371	0.18115
D630045J12Rik	8.55559e-06	0.423334	0.272	0.17	0.189635
Esyt1	8.68229e-06	0.264813	0.276	0.166	0.192443
Clvs1	9.11344e-06	-0.406842	0.114	0.229	0.201999
Sbf1	9.69462e-06	0.257826	0.211	0.117	0.214881
Ctnna3	1.00642e-05	0.26825	0.203	0.112	0.223073
Ankfy1	1.01218e-05	0.352073	0.276	0.169	0.224349
Scmh1	1.19625e-05	-0.382368	0.13	0.244	0.26515
Lrfn5	1.22937e-05	-0.279534	0.634	0.702	0.27249
Fxyd7	1.27446e-05	-0.439311	0.268	0.383	0.282484
Atp11a	1.28198e-05	-0.484913	0.293	0.39	0.284151
Wnk2	1.29481e-05	-0.386893	0.093	0.202	0.286994
Actb	1.42293e-05	0.281389	0.858	0.747	0.315393
Arhgdig	1.50104e-05	0.252144	0.431	0.299	0.332706
Fam193b	1.53395e-05	-0.373085	0.122	0.235	0.340001
9330162G02Rik	1.55252e-05	-0.45815	0.122	0.229	0.344116
Tmem163	1.58565e-05	-0.462486	0.195	0.303	0.35146
Cbfb	1.63239e-05	-0.340613	0.398	0.502	0.361819
Ngfr	1.66688e-05	-0.587798	0.305	0.397	0.369463
Zfp804a	1.70302e-05	-0.438141	0.134	0.25	0.377474
Rab3a	1.79582e-05	-0.334924	0.325	0.442	0.398043
Dip2c	1.81897e-05	-0.31737	0.512	0.598	0.403176
Csrnp3	1.82164e-05	-0.362451	0.13	0.245	0.403767
Nras	1.85881e-05	0.273633	0.297	0.188	0.412005
Plekha6	1.93288e-05	-0.357525	0.142	0.253	0.428422
Gm37240	1.93912e-05	-0.394071	0.118	0.226	0.429807
Mlec	1.95686e-05	0.284327	0.325	0.212	0.433738
Acsl4	1.9739e-05	0.26189	0.268	0.167	0.437515
Syn2	2.01542e-05	-0.282357	0.276	0.403	0.446717
Lgmn	2.04892e-05	-0.383848	0.215	0.33	0.454144
Dner	2.08136e-05	-0.428364	0.236	0.347	0.461333
4930556J24Rik	2.09831e-05	0.364839	0.35	0.23	0.465091
Etv5	2.14778e-05	-0.424451	0.138	0.25	0.476055
Ica1	2.17765e-05	-0.381699	0.126	0.236	0.482676
Gnao1	2.25695e-05	-0.396328	0.378	0.471	0.500253
Plcxd3	2.26384e-05	-0.384547	0.179	0.299	0.501781
Magi2	2.26874e-05	-0.291063	0.589	0.672	0.502866
Fat3	2.44238e-05	-0.422692	0.325	0.441	0.541354
Negr1	2.59638e-05	-0.468478	0.118	0.221	0.575488
Robo2	2.63719e-05	-0.314772	0.577	0.657	0.584533
Magi3	2.68352e-05	-0.36033	0.179	0.298	0.594801
Srgap1	2.85698e-05	0.283364	0.476	0.336	0.633249
Mef2c	2.87589e-05	-0.416409	0.126	0.23	0.63744
Ppp1r12b	3.11417e-05	-0.392064	0.187	0.297	0.690256
Rspo2	3.16182e-05	0.269955	0.252	0.153	0.700816
Cntn4	3.19411e-05	-0.521667	0.171	0.275	0.707974
Pdlim7	3.2119e-05	0.254501	0.346	0.233	0.711917
Spock2	3.2711e-05	-0.295549	0.663	0.688	0.725039
Dgkb	3.27796e-05	-0.459764	0.126	0.229	0.726561
Pnisr	3.3411e-05	-0.348116	0.146	0.26	0.740554
Ctnna1	3.40498e-05	0.281158	0.256	0.157	0.754715
Cpne4	3.5944e-05	-0.4022	0.138	0.248	0.796699
Lix1	3.6532e-05	0.254242	0.435	0.314	0.809733
Ppp2r5b	3.67493e-05	0.253393	0.407	0.286	0.814549
Trib2	4.05875e-05	-0.346246	0.126	0.232	0.899622
Ppargc1a	4.18146e-05	-0.363918	0.106	0.206	0.926821
Asph	4.21172e-05	-0.330036	0.138	0.249	0.933528
Grb14	4.37949e-05	-0.396133	0.11	0.209	0.970715
Rbfox3	4.4301e-05	-0.354193	0.268	0.385	0.981932
Tnrc6b	4.62426e-05	-0.358819	0.276	0.39	1
Pex5l	4.83669e-05	-0.341997	0.451	0.553	1
Ccser1	5.04453e-05	-0.315649	0.476	0.553	1
Nrg3os	5.0599e-05	-0.33118	0.102	0.201	1
Lrrc8b	5.12079e-05	0.295786	0.24	0.144	1
Kcnt1	5.20165e-05	-0.367993	0.114	0.213	1
Fam155a	5.25211e-05	-0.359774	0.492	0.583	1
Grik2	5.49844e-05	-0.409342	0.142	0.242	1
Mbd5	5.52731e-05	-0.380913	0.354	0.454	1
Bnc2	5.59845e-05	-0.376103	0.341	0.445	1
Jmjd1c	5.87556e-05	0.291045	0.427	0.31	1
Nfic	5.94747e-05	-0.341439	0.175	0.279	1
Kif26b	6.50918e-05	-0.347659	0.215	0.33	1
Fkbp1a	6.96969e-05	0.253611	0.667	0.539	1
Scn2a1	6.98717e-05	-0.369359	0.146	0.251	1
Gramd1b	7.42491e-05	-0.33241	0.244	0.355	1
Lin7a	7.79749e-05	-0.318189	0.289	0.397	1
2019-03-11	8.13132e-05	-0.348449	0.175	0.28	1
Trnp1	8.34619e-05	-0.306358	0.362	0.456	1
Eepd1	8.34943e-05	-0.384382	0.232	0.336	1
Pvt1	8.521e-05	-0.313558	0.106	0.207	1
5330434G04Rik	8.79285e-05	-0.352428	0.415	0.504	1
Scn8a	8.79662e-05	-0.363601	0.39	0.472	1
Lrrc16a	9.5373e-05	-0.342542	0.134	0.236	1
Nf1	9.80395e-05	-0.375108	0.199	0.302	1
Gabrb3	0.000100517	-0.300679	0.39	0.485	1
Iscu	0.000100707	-0.358755	0.203	0.308	1
Tmem229b	0.000105974	-0.398505	0.24	0.338	1
Sybu	0.000113064	-0.339763	0.252	0.356	1
Pygb	0.000113256	-0.259393	0.451	0.55	1
Gnb4	0.000113682	0.287018	0.232	0.144	1
Dgkz	0.000116664	-0.42006	0.492	0.557	1
Pcp4l1	0.000117704	-0.349066	0.114	0.213	1
Ccdc141	0.000130682	-0.397969	0.215	0.313	1
Ctnnd2	0.000139592	-0.333087	0.504	0.577	1
Trpm3	0.000147807	-0.385095	0.215	0.326	1
Ckap5	0.00015111	-0.33334	0.285	0.394	1
Fut8	0.000153561	-0.321082	0.122	0.216	1
Bri3	0.00015394	0.25483	0.333	0.232	1
Unc13c	0.000179143	0.405813	0.346	0.257	1
Vamp1	0.000188082	-0.378918	0.183	0.277	1
Tuba4a	0.000195315	-0.326424	0.154	0.252	1
Arl15	0.000197113	-0.309512	0.256	0.356	1
Nmb	0.000200781	-0.348298	0.154	0.249	1
Tbc1d4	0.000217646	-0.329784	0.118	0.21	1
Dlst	0.000220322	-0.302173	0.179	0.28	1
Atp8a2	0.000238613	-0.484927	0.337	0.418	1
Asic2	0.000241436	0.334373	0.659	0.522	1
Prickle2	0.000245513	-0.335291	0.122	0.216	1
Cdh8	0.000258709	-0.449081	0.122	0.208	1
Tacc2	0.000259945	-0.274299	0.179	0.282	1
Map7d2	0.00027159	-0.330805	0.301	0.4	1
Clasp2	0.000275916	-0.309758	0.366	0.459	1
A330023F24Rik	0.000284194	-0.306635	0.22	0.311	1
Nav2	0.000286861	0.282385	0.439	0.332	1
Etfa	0.000293917	-0.320696	0.154	0.243	1
9330159F19Rik	0.000297054	-0.270556	0.346	0.438	1
Arid5b	0.000317231	-0.37893	0.159	0.248	1
Rnf19a	0.000329575	-0.277443	0.175	0.268	1
Ppp1r2	0.00033921	-0.35559	0.459	0.507	1
Clec2l	0.000343915	-0.339977	0.114	0.207	1
Ldhb	0.000356281	-0.306755	0.175	0.267	1
Tac1	0.000378664	-0.555482	0.232	0.321	1
Ophn1	0.000391245	-0.291399	0.126	0.218	1
Zeb2	0.000400269	-0.460226	0.15	0.234	1
Isl1	0.000423109	-0.290273	0.24	0.343	1
Vps41	0.000470964	-0.280738	0.175	0.272	1
Smc5	0.000478907	0.266661	0.228	0.145	1
Cntn3	0.000511703	-0.319194	0.163	0.257	1
Fam126b	0.000533647	-0.306905	0.134	0.223	1
Atp1b3	0.000535377	-0.322421	0.382	0.454	1
Myh10	0.000587206	-0.296711	0.187	0.274	1
Strbp	0.000589915	-0.317323	0.317	0.398	1
Clstn1	0.000608345	-0.276309	0.407	0.48	1
Kansl1	0.000614006	-0.293883	0.325	0.407	1
Aars	0.000632663	0.253593	0.224	0.147	1
Ncam2	0.000632805	-0.356197	0.126	0.207	1
Pcp4	0.00063594	-0.359049	0.341	0.438	1
Rps6ka3	0.000637613	-0.315294	0.419	0.494	1
Zfp462	0.000641221	-0.303386	0.26	0.349	1
Traf3	0.000682692	-0.293058	0.167	0.251	1
Smyd3	0.000733629	-0.273634	0.187	0.28	1
Panx2	0.000735701	-0.267283	0.118	0.204	1
Cd2ap	0.000788698	-0.279982	0.118	0.202	1
Vav3	0.000819124	-0.423925	0.167	0.244	1
Dscam	0.000845541	-0.267801	0.285	0.378	1
Scn10a	0.000887401	-0.458938	0.427	0.457	1
Zfyve28	0.000894679	-0.282938	0.272	0.36	1
Usp20	0.000896186	-0.25687	0.179	0.271	1
Airn	0.000910552	-0.315636	0.15	0.231	1
Tnrc6c	0.0009647	-0.303724	0.228	0.316	1
Fam188a	0.000966153	-0.268436	0.228	0.318	1
Nipal3	0.00101609	-0.305423	0.337	0.406	1
1700030F04Rik	0.00103258	-0.277783	0.183	0.271	1
Dnajc6	0.00104664	-0.30245	0.191	0.274	1
Nap1l5	0.00106167	-0.280899	0.15	0.232	1
Abhd12	0.00108319	-0.304676	0.183	0.262	1
Frmd4b	0.00109671	-0.31262	0.35	0.422	1
Haghl	0.00109783	-0.292773	0.13	0.208	1
B4galt6	0.00111681	-0.280727	0.215	0.305	1
Syn1	0.00113951	0.251425	0.52	0.417	1
Pten	0.00118118	-0.289451	0.358	0.436	1
Snph	0.00119691	-0.27887	0.244	0.33	1
Kirrel3	0.00128131	-0.592067	0.276	0.354	1
Ust	0.00133181	-0.269533	0.183	0.271	1
Luc7l2	0.00136102	-0.272112	0.528	0.582	1
Ttc9b	0.00136612	-0.272145	0.146	0.232	1
BC004004	0.00145913	0.312441	0.26	0.184	1
Cacna2d3	0.0014712	-0.306695	0.431	0.487	1
Pde4d	0.00151102	-0.327133	0.427	0.504	1
Jph4	0.00151159	-0.270585	0.199	0.288	1
Hmg20a	0.00151317	-0.287243	0.199	0.277	1
A330076H08Rik	0.00162712	-0.294848	0.142	0.217	1
Fam19a2	0.00162717	-0.371356	0.285	0.373	1
Usp25	0.00179445	-0.263494	0.183	0.262	1
Upp2	0.0018625	-0.278481	0.301	0.384	1
Mir99ahg	0.00188235	-0.336549	0.203	0.278	1
Myo5a	0.00194727	-0.274043	0.443	0.504	1
Dgkg	0.00196299	-0.297006	0.138	0.211	1
Col4a3bp	0.00198867	-0.281425	0.22	0.3	1
Zmat4	0.00218522	-0.40501	0.159	0.228	1
Gabbr2	0.00221847	-0.255678	0.337	0.412	1
Setd5	0.00223131	-0.266203	0.252	0.32	1
Thy1	0.00228129	-0.297175	0.341	0.427	1
Fgf14	0.00230238	-0.401227	0.142	0.22	1
Cdk14	0.00231005	-0.263826	0.407	0.484	1
Sh3kbp1	0.002354	-0.251113	0.163	0.237	1
Jakmip1	0.00242657	-0.27408	0.248	0.326	1
Mcu	0.00246782	-0.262695	0.15	0.227	1
Pcsk2	0.00249685	-0.270446	0.354	0.428	1
Vat1l	0.00254705	-0.256326	0.228	0.305	1
Cacna2d2	0.00259936	-0.278007	0.187	0.264	1
Dtnb	0.00261202	-0.277658	0.191	0.267	1
Iqsec1	0.00262713	-0.26516	0.134	0.208	1
Fam57b	0.00272694	-0.270391	0.159	0.234	1
Fchsd2	0.00280309	-0.297617	0.232	0.31	1
Zdhhc17	0.00304805	-0.257742	0.215	0.291	1
Osbpl10	0.00311375	-0.276406	0.146	0.213	1
Cend1	0.00318221	-0.262917	0.215	0.286	1
S100b	0.00334202	-0.253107	0.431	0.5	1
Map2k4	0.00336176	-0.272202	0.264	0.334	1
Ahcyl2	0.00364502	-0.285181	0.215	0.288	1
Onecut2	0.00371487	-0.296159	0.394	0.446	1
Sgpp2	0.00395468	-0.287568	0.248	0.321	1
Mllt3	0.00401849	-0.25301	0.232	0.3	1
Ankib1	0.00405254	-0.278918	0.232	0.309	1
Ptprn2	0.00405925	-0.262892	0.15	0.222	1
Dtx3	0.004083	-0.263033	0.163	0.229	1
Grin3a	0.00410226	-0.314699	0.142	0.208	1
Chchd10	0.0041629	-0.254127	0.183	0.255	1
Robo1	0.00426474	-0.350219	0.199	0.266	1
Fkbp4	0.00443645	-0.255084	0.171	0.241	1
Purg	0.00450497	-0.250273	0.228	0.304	1
Scg5	0.00467127	-0.266511	0.228	0.298	1
Gm15478	0.0047343	-0.305024	0.199	0.269	1
Ak5	0.00476973	-0.341332	0.167	0.236	1
Pik3r1	0.00482236	-0.276942	0.215	0.291	1
Vwa8	0.00489541	-0.253204	0.138	0.205	1
Runx1t1	0.0049426	-0.274448	0.252	0.32	1
Fbxl17	0.00498513	-0.268887	0.35	0.408	1
Slc6a17	0.00524397	-0.25217	0.293	0.357	1
Prkar2b	0.00528431	-0.284261	0.228	0.296	1
1700020I14Rik	0.00548436	-0.262107	0.276	0.345	1
2900011O08Rik	0.00551256	0.302247	0.252	0.187	1
Enah	0.00620054	-0.32503	0.533	0.549	1
Ntrk2	0.00747116	-0.383271	0.195	0.256	1
Dock11	0.00767336	-0.257771	0.305	0.368	1
Plekha5	0.007758	-0.250745	0.411	0.471	1
Terb1	0.00820701	0.273477	0.228	0.164	1
Cpne3	0.00821315	-0.274594	0.224	0.293	1
Lhfpl3	0.00821606	-0.282915	0.358	0.422	1
Adcy2	0.0085233	-0.253277	0.211	0.275	1
Agap1	0.00908893	-0.255881	0.207	0.271	1
Spryd3	0.00930564	-0.350076	0.142	0.208	1
Slc25a12	0.00944231	-0.253912	0.191	0.255	1
Glg1	0.00955782	-0.268334	0.337	0.391	1
Gabra2	0.00998973	-0.283599	0.207	0.27	1
Pcdh17	0.0103137	-0.251696	0.154	0.214	1
Peak1	0.0105303	-0.255517	0.276	0.331	1
Myo1e	0.010746	-0.344767	0.24	0.293	1
Rims3	0.0132335	-0.266022	0.224	0.285	1
Tmem117	0.0137025	-0.276906	0.24	0.298	1
Bach2	0.0141655	-0.26803	0.431	0.491	1
Osbpl6	0.014866	-0.251971	0.252	0.314	1
Baz2b	0.0148791	-0.256176	0.289	0.346	1
Fgf13	0.0149906	-0.280667	0.423	0.466	1
Snx7	0.0153079	-0.256273	0.333	0.385	1
Ldlrad4	0.0189232	-0.251599	0.191	0.247	1
Rasgrp1	0.021251	-0.307709	0.179	0.231	1
Pde11a	0.02293	-0.322226	0.236	0.287	1
Camkmt	0.0253279	0.296821	0.285	0.232	1
1110008L16Rik	0.0266562	0.287027	0.285	0.226	1
Ldb2	0.0291077	-0.296622	0.313	0.359	1
Cd9	0.036404	-0.250463	0.455	0.492	1
Spint2	0.0365158	-0.31517	0.211	0.265	1
Gfra1	0.044451	0.444381	0.289	0.249	1
Zfp521	0.0457538	-0.265357	0.159	0.207	1
Carnmt1	0.060759	0.263676	0.22	0.178	1
St6galnac3	0.0621645	-0.282456	0.301	0.333	1
Rora	0.150436	-0.400091	0.37	0.384	1
Prkca	0.382407	-0.339903	0.467	0.437	1
Fam19a1	0.569075	-0.570306	0.362	0.332	1
Kcnip4	0.966711	-0.258098	0.923	0.828	1
