# Supplementary material for: Stereotyped transcriptomic transformation of somatosensory neurons in response to injury
Source: eLife. 2019 Oct 8;8:e49679. doi: 10.7554/eLife.49679 (PMC6783272; doi:10.7554/eLife.49679)
Supplement: Supplementary file 4. — Markers for the classes identified in the clustering (Figure 5) were determined using the FindAllMarkers function and the default Wilcoxon rank sum test in Seurat; a minimum expression in 20% of neurons was set as the inclusion limit. One class per sheet (click through tabs at the bottom of the spreadsheet to see the different cell classes). I1 and I2 are the injured neurons; note clusters C1/2, C3, C5, C7/9/10, C8, C11, C12, C13 correspond directly to classes identified earlier (Nguyen et al., 2017). Clusters C4 and C6 from that analysis were divided further by the sequencing of nuclei. The new classes of these neurons have been designated C4, C6 or C4-C6 based on their UMap location and expression profiles; these are arbitrarily distinguished as (a), (b), (c)... etc. based solely on the number of neurons in a given cluster (see Figure 5). Note that although there are many advantages of sn-RNA sequencing, there are several drawbacks for example highly expressed ISH markers: Mrgprd (C13), Mrgrpa3 (C12), Nppb (C11), Trpv1 (C7/9/10 and C8), Cd34 (C3) show far lower pct. one values (i.e. greater dropout) than in single cell analysis. Some transcripts for example Hjurp (C1/2) are probably not expressed genes; Hjurp is located adjacent to Trpm8 (the primary marker of C1/2 cells) in the mouse genome but was not detected at high level in sc-sequencing (Nguyen et al., 2017). As Hjurp plays a role in cell division it is unlikely to be a neural marker. There are also some minor problems associated with the alignment of reads to the pre-mRNA build of the mouse genome including clear mis-naming of a few genes (Dlg2 is named Dlg2.1 in this build; some transcripts map to Bacs: RP23 and RP24 etc.). The pre-mRNA basis for mapping reads also led to removal of genes that fall in intervals where genes overlap because introns are considered part of the coding sequence. One notable example of this is the pan-neuronal marker Tubb3 that is in an interval spanned by a predicted gene (Gm203 [file elife-49679-supp4.xlsx]

## Sheet: Overview
Table S4. Markers for each of the trigeminal neural classes
Markers for the classes identified in the clustering (Fig. 5) were determined using the FindAllMarkers function and the default Wilcoxon rank sum test in Seurat; a minimum expression in 20% of neurons was set as the inclusion limit. One class is shown per sheet (click through tabs at the bottom of the spreadsheet to see the different cell classes). I1 and I2 are the injured neurons; note clusters…
p_val: p-value
avg_logFC : Mean ln(fold-change of expression)
pct.1: fraction of (I1+I2) cells positive
pct.2: fraction of non (I1+I2) cells positive
p_val_adj: adjusted p-value

## Sheet: I1
p_val	avg_logFC	pct.1	pct.2	p_val_adj	cluster	gene
0	1.98419	0.858	0.114	0	15	Sema6a
0	1.75321	0.981	0.638	0	15	Cacna2d1
0	1.74644	0.666	0.073	0	15	Gm29266
0	1.73338	0.891	0.331	0	15	Mmp16
0	1.72322	0.927	0.381	0	15	Tnik
0	1.66669	0.683	0.14	0	15	Pcdh15
0	1.63764	0.808	0.299	0	15	Caln1
0	1.615	0.451	0.08	0	15	RP24-348E18.1
0	1.60029	0.91	0.476	0	15	Etl4
0	1.59865	0.803	0.316	0	15	Unc5cl
0	1.55142	0.724	0.239	0	15	Gm35911
0	1.4897	0.913	0.383	0	15	Zfp13
0	1.46221	0.661	0.206	0	15	Pip5k1b
0	1.4544	0.627	0.03	0	15	Atf3
0	1.4449	0.8	0.237	0	15	Gfra1
0	1.43402	0.738	0.167	0	15	Palld
0	1.36916	0.419	0.028	0	15	Glis3
0	1.3352	0.515	0.098	0	15	1700034P13Rik
0	1.33011	0.748	0.205	0	15	Myo10
0	1.32797	0.582	0.157	0	15	Rab23
0	1.29874	0.707	0.222	0	15	Gm17359
0	1.28945	0.494	0.056	0	15	Man1a
0	1.27917	0.43	0.027	0	15	4930509E16Rik
0	1.24781	0.724	0.176	0	15	Sox11
0	1.23236	0.511	0.059	0	15	Itgb6
0	1.18548	0.752	0.282	0	15	Ube2l3
0	1.17286	0.741	0.229	0	15	Sdk1
0	1.15767	0.602	0.189	0	15	Cinp
0	1.14028	0.585	0.163	0	15	Ddr2
0	1.13678	0.99	0.853	0	15	Spag5
0	1.13346	0.581	0.154	0	15	Plek2
0	1.13293	0.61	0.164	0	15	Pou2f1
0	1.12544	0.946	0.65	0	15	Gm28153
0	1.11859	0.98	0.823	0	15	Mad1l1
0	1.11026	0.7	0.252	0	15	Brip1os
0	1.10423	0.549	0.136	0	15	Brca2
0	1.1042	0.317	0.022	0	15	Gm26534
0	1.0839	0.504	0.128	0	15	Gm20680
0	1.06545	0.612	0.156	0	15	Rasgrf2
0	1.06399	0.962	0.687	0	15	Dlgap1
0	1.05171	0.295	0.029	0	15	Nts
0	1.01883	0.672	0.206	0	15	Pcnx
0	1.01841	0.29	0.014	0	15	Frem3
0	1.01314	0.452	0.077	0	15	Klhl1
0	1.009	0.811	0.368	0	15	Nav2
0	0.994296	0.414	0.083	0	15	Prss41
0	0.957611	0.273	0.034	0	15	Btk
0	0.951681	0.475	0.065	0	15	Flrt3
0	0.939561	0.526	0.151	0	15	Cttnbp2
0	0.934066	0.503	0.109	0	15	Arhgap42
0	0.929205	0.49	0.084	0	15	Rab31
0	0.926876	0.377	0.061	0	15	Shcbp1l
0	0.925428	0.444	0.1	0	15	Cpm
0	0.903536	0.411	0.081	0	15	Pappa
0	0.89715	0.42	0.093	0	15	Gm8257
0	0.893432	0.435	0.104	0	15	Gm44875
0	0.885281	0.583	0.161	0	15	Itga7
0	0.833735	0.308	0.027	0	15	H2-T23
0	0.800865	0.326	0.058	0	15	Pla2g10
0	0.778675	0.267	0.015	0	15	Sprr1a
0	0.725442	0.307	0.052	0	15	Gm17058
0	0.671541	0.221	0.02	0	15	4930512B01Rik
0	0.671	0.323	0.054	0	15	Gadd45a
0	0.611789	0.238	0.032	0	15	1700003G18Rik
0	0.56226	0.239	0.033	0	15	Gm15398
0	0.55548	0.23	0.027	0	15	Adam8
9.57074e-306	0.815232	0.497	0.136	2.12135e-301	15	Ell2
3.95258e-302	0.915514	0.561	0.175	8.7609e-298	15	Abca1
1.76558e-297	0.74515	0.335	0.066	3.91342e-293	15	Slc26a8
1.9062e-297	0.974346	0.878	0.488	4.22509e-293	15	Grid2
2.20187e-276	0.6728	0.342	0.071	4.88045e-272	15	Rgs20
7.92199e-275	0.79647	0.343	0.074	1.75591e-270	15	Fam188b
3.70327e-270	1.07092	0.775	0.378	8.20829e-266	15	4930556J24Rik
8.03661e-270	0.717637	0.287	0.053	1.78132e-265	15	Lmo7
3.01059e-268	0.875875	0.675	0.278	6.67298e-264	15	Nrip1
9.46315e-258	0.886169	0.703	0.296	2.09751e-253	15	RP23-416J8.1
3.35815e-256	0.965948	0.642	0.262	7.44333e-252	15	Dnajc17
5.70359e-254	0.60854	0.247	0.042	1.2642e-249	15	Sag
1.60076e-252	0.6354	0.217	0.033	3.54809e-248	15	B4galnt3
4.16792e-251	0.775754	0.392	0.101	9.23821e-247	15	Kcnu1
1.06102e-250	1.06902	0.597	0.234	2.35176e-246	15	Chl1
1.28621e-249	0.83694	0.785	0.41	2.85088e-245	15	Phactr2
2.32793e-249	0.709087	0.374	0.091	5.15987e-245	15	Gabrg1
1.20488e-247	0.909142	0.52	0.174	2.67061e-243	15	Orc2
1.34892e-246	1.08575	0.506	0.168	2.98987e-242	15	Terb1
1.32365e-244	0.986777	0.402	0.11	2.93387e-240	15	Fam169a
1.06214e-243	0.98803	0.515	0.173	2.35423e-239	15	Slc2a12
7.18631e-243	0.805375	0.605	0.232	1.59285e-238	15	Rhoq
1.77132e-240	0.560275	0.293	0.059	3.92614e-236	15	Bach1
5.12256e-238	0.682587	0.215	0.034	1.13542e-233	15	Pole
1.40672e-233	0.514857	0.202	0.031	3.118e-229	15	Hvcn1
4.50319e-233	0.643602	0.268	0.053	9.98132e-229	15	Fgd1
7.58391e-232	0.894313	0.969	0.838	1.68097e-227	15	Mapt
5.07783e-231	0.630249	0.353	0.087	1.1255e-226	15	Mapkbp1
1.8325e-230	0.784899	0.337	0.081	4.06173e-226	15	C230088H06Rik
2.6994e-229	0.83277	0.408	0.115	5.98322e-225	15	Nlrp12
2.80173e-228	0.79354	0.895	0.564	6.21004e-224	15	Gpr158
1.83065e-225	0.763709	0.447	0.134	4.05764e-221	15	Nkain3
4.44455e-225	0.990381	0.686	0.323	9.85135e-221	15	Rhd
1.52872e-223	0.965486	0.551	0.204	3.38841e-219	15	Htr1f
5.23521e-222	0.677866	0.408	0.115	1.16038e-217	15	Fhod3
1.1548e-221	0.878217	0.321	0.078	2.55961e-217	15	Tmem219
3.96323e-216	1.20102	0.515	0.187	8.78451e-212	15	3300002A11Rik
1.8121e-214	0.685253	0.359	0.095	4.01651e-210	15	Zfp780b
7.23755e-211	0.744839	0.264	0.056	1.6042e-206	15	Tmc1
2.2635e-209	0.719377	0.313	0.077	5.01706e-205	15	Fancl
5.89646e-208	0.705679	0.91	0.6	1.30695e-203	15	Fam155a
2.42163e-205	0.742146	0.418	0.129	5.36755e-201	15	Myo15
9.61536e-205	0.574227	0.234	0.046	2.13124e-200	15	Usp9y
1.71287e-203	0.815364	0.326	0.085	3.79659e-199	15	Plk4
4.03834e-203	0.564256	0.257	0.054	8.95098e-199	15	Inpp4b
1.37358e-199	1.02704	0.512	0.196	3.04454e-195	15	Ulk4
1.52902e-199	0.650006	0.281	0.065	3.38907e-195	15	Gm17494
4.29869e-198	0.580828	0.954	0.79	9.52805e-194	15	Akap6
8.83217e-197	0.724205	0.81	0.451	1.95765e-192	15	Map7d1
3.9521e-191	0.656192	0.315	0.082	8.75984e-187	15	Olfm2
3.26094e-190	0.590974	0.225	0.045	7.22787e-186	15	Neto1
1.33913e-189	0.667611	0.208	0.039	2.96819e-185	15	Pde1a
6.90166e-189	0.625764	0.227	0.046	1.52975e-184	15	Hhla1
7.39938e-189	0.837085	0.4	0.126	1.64007e-184	15	Col5a3
9.09235e-189	0.66256	0.711	0.347	2.01532e-184	15	Kcnq3
2.85804e-183	0.501307	0.218	0.043	6.33485e-179	15	Gm13231
1.04176e-181	0.851318	0.434	0.149	2.30905e-177	15	Lncenc1
2.3356e-181	0.521765	0.215	0.042	5.17686e-177	15	Svopl
1.90855e-178	0.818264	0.792	0.476	4.23031e-174	15	Bptf
5.26718e-178	1.13366	0.713	0.425	1.16747e-173	15	Dmd
6.88562e-178	0.551053	0.26	0.061	1.5262e-173	15	Efhc2
2.89109e-177	0.654599	0.38	0.119	6.4081e-173	15	Pzp
1.49141e-176	0.706883	0.684	0.344	3.30571e-172	15	Dennd1a
2.35326e-176	0.529966	0.256	0.059	5.216e-172	15	Alad
3.90848e-176	0.620982	0.669	0.303	8.66315e-172	15	Gap43
8.74847e-176	0.665775	0.287	0.074	1.9391e-171	15	Ecsit
1.1965e-174	0.674877	0.373	0.117	2.65204e-170	15	Chst2
2.63494e-174	0.848144	0.608	0.288	5.84035e-170	15	Smurf2
6.72034e-174	0.576614	0.31	0.084	1.48956e-169	15	Gm15417
7.67575e-171	0.789878	0.719	0.397	1.70133e-166	15	Arfgap3
4.7934e-170	0.56307	0.241	0.055	1.06246e-165	15	Polh
3.51198e-168	0.562052	0.893	0.576	7.78429e-164	15	Dlg2.1
4.61252e-168	0.598596	0.405	0.137	1.02236e-163	15	Tet3
7.21219e-168	0.59954	0.255	0.061	1.59858e-163	15	B4galnt2
2.59e-164	0.631605	0.93	0.743	5.74074e-160	15	Ank3
2.85328e-164	0.749089	0.249	0.061	6.32429e-160	15	Gm15341
2.95528e-164	0.616174	0.284	0.076	6.55037e-160	15	1600010M07Rik
3.02023e-164	0.717539	0.356	0.111	6.69435e-160	15	Nck1
7.93271e-159	0.674598	0.303	0.087	1.75829e-154	15	B230312C02Rik
3.3356e-156	0.799564	0.288	0.081	7.39335e-152	15	Nfe2l3
2.05487e-154	0.634224	0.561	0.249	4.55462e-150	15	Ktn1
4.98343e-154	0.584875	0.401	0.14	1.10458e-149	15	Acvr1
1.645e-150	0.508993	0.239	0.059	3.64614e-146	15	Rps6ka1
3.10597e-150	0.583374	0.298	0.086	6.88439e-146	15	Anxa4
4.76993e-149	0.703084	0.475	0.199	1.05726e-144	15	Prpf6
1.35673e-148	0.637312	0.229	0.056	3.00718e-144	15	Clp1
2.2546e-147	0.687247	0.372	0.13	4.99733e-143	15	Cx3cr1
4.1704e-144	0.760779	0.439	0.172	9.24369e-140	15	Ube2v2
1.92057e-142	0.405506	1	1	4.25693e-138	15	Malat1
3.68685e-142	0.541836	0.231	0.058	8.17191e-138	15	Nif3l1
4.4515e-142	0.468755	0.277	0.077	9.86676e-138	15	Stmn4
2.89379e-140	0.551525	0.283	0.083	6.41409e-136	15	Ezh2
3.0863e-140	0.497916	0.208	0.049	6.84078e-136	15	Teddm2
7.06572e-140	0.470747	0.268	0.074	1.56612e-135	15	Camk1
3.18339e-138	0.540199	0.336	0.11	7.05599e-134	15	Zak
5.55276e-138	0.612835	0.386	0.139	1.23077e-133	15	2810459M11Rik
4.01689e-137	0.573375	0.257	0.071	8.90343e-133	15	Hemgn
1.07296e-136	0.582946	0.218	0.054	2.37821e-132	15	Sntb1
1.8556e-136	0.610535	0.415	0.16	4.11293e-132	15	Fndc3a
2.07468e-136	0.682808	0.604	0.311	4.59854e-132	15	Rc3h2
4.0137e-136	0.441501	0.218	0.053	8.89636e-132	15	Tox
1.38505e-133	0.583175	0.48	0.205	3.06997e-129	15	Spata13
2.952e-133	0.767267	0.508	0.231	6.5431e-129	15	Sorcs3
3.08332e-133	0.773807	0.284	0.086	6.83417e-129	15	Chrm3
3.71641e-133	0.649766	0.463	0.192	8.23742e-129	15	1700061I17Rik
3.99411e-133	0.561133	0.434	0.172	8.85295e-129	15	Mkl1
3.15768e-132	0.418846	0.212	0.052	6.99899e-128	15	Cped1
5.35647e-132	0.545757	0.65	0.341	1.18726e-127	15	Ano6
1.00441e-129	0.629849	0.554	0.267	2.22629e-125	15	Khdrbs3
2.60673e-127	0.521859	0.926	0.75	5.77782e-123	15	Stmn2
3.46839e-127	0.490397	0.862	0.564	7.6877e-123	15	Map2
2.1026e-124	0.540939	0.255	0.075	4.66042e-120	15	Tns3
2.16974e-124	0.728945	0.694	0.421	4.80924e-120	15	Pbx1
3.1394e-123	0.631756	0.29	0.094	6.95848e-119	15	Copb1
1.80919e-121	0.465874	0.231	0.064	4.01008e-117	15	2810425M01Rik
1.0808e-119	0.436061	0.309	0.103	2.3956e-115	15	Prss12
2.57582e-119	0.599901	0.498	0.225	5.70931e-115	15	Gm20754
4.28365e-117	0.554176	0.372	0.144	9.4947e-113	15	Tmem241
1.08876e-116	0.548559	0.274	0.088	2.41323e-112	15	Folh1
1.10398e-116	0.685581	0.488	0.23	2.44698e-112	15	Dennd4c
1.91314e-116	0.481371	0.89	0.696	4.24048e-112	15	Erc2
3.68437e-116	0.537866	0.896	0.682	8.1664e-112	15	Tom1l2
8.38483e-116	0.458409	0.213	0.058	1.8585e-111	15	Gm26542
1.75097e-115	0.52747	0.379	0.147	3.88102e-111	15	Sdk2
1.87945e-114	0.515072	0.205	0.055	4.1658e-110	15	4933416M07Rik
5.79621e-114	0.501153	0.205	0.055	1.28473e-109	15	Zbtb7c
4.07047e-113	0.562278	0.47	0.212	9.0222e-109	15	Frmd5
6.90072e-112	0.548975	0.339	0.127	1.52954e-107	15	Clpx
7.30018e-112	0.499317	0.275	0.091	1.61808e-107	15	Txndc16
2.85192e-111	0.433506	0.224	0.064	6.32128e-107	15	Sgf29
5.56394e-111	0.527892	0.346	0.13	1.23325e-106	15	Gabrb1
1.97624e-109	0.506332	0.918	0.734	4.38033e-105	15	Lpp
2.21998e-109	0.730382	0.516	0.261	4.92058e-105	15	Sema3e
4.53316e-109	0.706259	0.289	0.1	1.00478e-104	15	Adam2
1.31161e-107	0.527382	0.257	0.082	2.90717e-103	15	Tex22
1.635e-107	0.470426	0.944	0.73	3.62398e-103	15	Nkain2
1.48255e-106	0.54495	0.709	0.431	3.28607e-102	15	Plxna4
2.61368e-106	0.517354	0.453	0.204	5.79321e-102	15	Ctnna3
1.12018e-105	0.510867	0.628	0.347	2.48288e-101	15	Zeb1
3.69301e-105	0.512694	0.528	0.256	8.18557e-101	15	Stxbp5l
1.73074e-104	0.574415	0.66	0.4	3.83618e-100	15	Stk39
1.7769e-104	0.415925	0.7	0.396	3.9385e-100	15	Ano4
2.54945e-104	0.536052	0.331	0.126	5.65086e-100	15	Aldh2
6.53316e-104	0.603981	0.5	0.251	1.44808e-99	15	Ahi1
1.01522e-103	0.636123	0.295	0.107	2.25024e-99	15	Gm10069
3.1932e-103	0.567081	0.402	0.176	7.07774e-99	15	A330069E16Rik
4.43239e-103	0.503371	0.785	0.541	9.82438e-99	15	Anks1b
6.53776e-103	0.57179	0.671	0.395	1.44909e-98	15	Pde1c
8.97823e-103	0.428884	0.219	0.064	1.99002e-98	15	Cdh13
3.83778e-102	0.515082	0.746	0.492	8.50644e-98	15	Exoc6b
2.26242e-101	0.505409	0.451	0.207	5.01465e-97	15	Dysf
4.64574e-101	0.470207	0.362	0.146	1.02973e-96	15	Fam214b
3.83015e-100	0.74112	0.566	0.325	8.48952e-96	15	Lrpap1
3.95224e-100	0.544059	0.27	0.094	8.76014e-96	15	Casc5
1.33821e-99	0.470723	0.221	0.068	2.96614e-95	15	Tex14
1.36295e-99	0.499213	0.542	0.276	3.02097e-95	15	Smad1
3.28765e-99	0.571664	0.291	0.104	7.28708e-95	15	Adcyap1
1.23935e-98	0.538011	0.217	0.066	2.74702e-94	15	Ankrd36
2.83557e-98	0.591908	0.302	0.113	6.28504e-94	15	Gm11906
7.29681e-98	0.481412	0.89	0.71	1.61734e-93	15	Gm20388
1.24125e-95	0.509988	0.349	0.144	2.75122e-91	15	Plekhg3
2.91242e-95	0.483403	0.43	0.198	6.45539e-91	15	Catsperd
3.7101e-94	0.575518	0.304	0.117	8.22343e-90	15	Gm26668
2.69554e-93	0.626912	0.51	0.273	5.97467e-89	15	Srxn1
6.75691e-93	0.472254	0.299	0.113	1.49767e-88	15	Zfpm2
2.48536e-92	0.516065	0.251	0.087	5.50879e-88	15	Timp3
1.19059e-91	0.498439	0.335	0.137	2.63895e-87	15	Ppef1
2.75358e-90	0.389116	0.277	0.1	6.10332e-86	15	Mfap3l
6.92678e-90	0.515127	0.344	0.147	1.53532e-85	15	Vgll4
2.50359e-89	0.533779	0.398	0.181	5.5492e-85	15	Srpk1
6.42966e-89	0.631121	0.717	0.489	1.42513e-84	15	Khdrbs2
9.14612e-89	0.475387	0.702	0.451	2.02724e-84	15	Thsd7a
2.14827e-88	0.576806	0.638	0.392	4.76163e-84	15	Unc5c
2.10865e-87	0.529159	0.777	0.564	4.67382e-83	15	Glg1
7.24837e-87	0.516757	0.711	0.48	1.6066e-82	15	Vps13a
7.8255e-87	0.474948	0.405	0.186	1.73452e-82	15	Slc22a23
2.86449e-86	0.554254	0.474	0.237	6.34914e-82	15	Mgat4c
1.05746e-85	0.443225	0.37	0.164	2.34386e-81	15	Cers6
7.63181e-85	0.547568	0.477	0.248	1.69159e-80	15	Ptpn4
1.73923e-84	0.501367	0.554	0.31	3.855e-80	15	1700025G04Rik
1.87195e-84	0.543624	0.204	0.066	4.14918e-80	15	Gm26916
3.16672e-84	0.400327	0.244	0.086	7.01902e-80	15	Abcc4
1.81828e-83	0.643048	0.277	0.109	4.03023e-79	15	Chst3
6.31585e-83	0.483977	0.667	0.431	1.39991e-78	15	Dtna
6.50058e-83	0.467449	0.467	0.236	1.44085e-78	15	Otud7b
1.30129e-82	0.477225	0.486	0.249	2.88432e-78	15	Airn
4.28084e-82	0.489257	0.379	0.177	9.48849e-78	15	Gm38399
5.74336e-82	0.44149	0.726	0.482	1.27302e-77	15	Nr6a1
2.3342e-81	0.472296	0.273	0.106	5.17375e-77	15	Myh3
3.05154e-81	0.821988	0.252	0.097	6.76374e-77	15	Tmem196
1.00223e-80	0.624948	0.247	0.091	2.22145e-76	15	Map3k19
3.97148e-80	0.432	0.369	0.167	8.80279e-76	15	Itpr1
5.4189e-80	0.534813	0.487	0.263	1.2011e-75	15	2019-09-02
1.54444e-79	0.38637	0.273	0.105	3.42326e-75	15	Ankrd13a
1.77242e-79	0.550395	0.429	0.216	3.92858e-75	15	Tmem245
8.49668e-79	0.390257	0.323	0.133	1.88329e-74	15	Gm30382
1.06772e-78	0.452657	0.311	0.131	2.3666e-74	15	Npas3
3.57023e-78	0.45562	0.421	0.205	7.91341e-74	15	Grid1
5.1951e-78	0.356716	0.272	0.104	1.15149e-73	15	Pkib
5.92846e-78	0.463459	0.376	0.177	1.31404e-73	15	Lima1
2.64976e-77	0.396885	0.398	0.187	5.87319e-73	15	Lyst
3.04783e-77	0.376581	0.258	0.098	6.75551e-73	15	Trmt13
7.57579e-77	0.393279	0.244	0.091	1.67917e-72	15	Ern1
1.17644e-76	0.349121	0.214	0.073	2.60757e-72	15	Sec24d
2.47361e-76	0.437644	0.316	0.136	5.48277e-72	15	Sntb2
6.43987e-76	0.374337	0.265	0.103	1.4274e-71	15	Lrrc20
1.05249e-75	0.392001	0.234	0.086	2.33285e-71	15	Gm16432
6.21998e-75	0.440745	0.608	0.367	1.37866e-70	15	Kcnma1
2.4616e-74	0.464486	0.216	0.077	5.45613e-70	15	F630206G17Rik
1.47678e-73	0.44882	0.483	0.261	3.27329e-69	15	Pabpc1
2.02885e-73	0.371207	0.203	0.069	4.49695e-69	15	Adgrd1
4.44504e-73	0.352875	0.215	0.076	9.85243e-69	15	Mical2
7.88421e-73	0.437625	0.234	0.088	1.74753e-68	15	Gm21982
1.04865e-72	0.389463	0.339	0.15	2.32433e-68	15	Limch1
1.7708e-72	0.648361	0.255	0.104	3.92498e-68	15	Ddb2
3.39883e-72	0.481537	0.459	0.247	7.53351e-68	15	Ube2z
6.71674e-72	0.655518	0.363	0.18	1.48877e-67	15	Prdx3
1.30154e-71	0.414786	0.257	0.102	2.88486e-67	15	Crcp
1.33265e-71	0.693144	0.231	0.09	2.95381e-67	15	Lnx1
5.30203e-71	0.42299	0.24	0.091	1.1752e-66	15	Arhgap6
2.44813e-70	0.437445	0.523	0.291	5.42628e-66	15	Hn1
4.22735e-70	0.418801	0.249	0.099	9.36993e-66	15	a
4.69011e-70	0.478011	0.24	0.093	1.03956e-65	15	Hat1
1.14989e-69	0.341641	0.225	0.084	2.54873e-65	15	Hdac1
1.84637e-69	0.471747	0.349	0.163	4.09248e-65	15	Scn3a
3.53309e-69	0.416737	0.339	0.156	7.83109e-65	15	Srrm4
5.45947e-69	0.370306	0.234	0.088	1.21009e-64	15	Limd1
7.64558e-69	0.498612	0.259	0.106	1.69464e-64	15	Stambp
1.3504e-68	0.425825	0.475	0.259	2.99316e-64	15	Rock2
1.62275e-68	0.460391	0.296	0.13	3.59682e-64	15	Arhgef3
1.65528e-68	0.325603	0.861	0.643	3.66892e-64	15	Camk2d
1.73838e-68	0.437334	0.405	0.206	3.85312e-64	15	Eif4e
2.15897e-68	0.451152	0.735	0.532	4.78535e-64	15	Ehbp1
6.49036e-68	0.395187	0.375	0.179	1.43859e-63	15	Vgf
1.46726e-67	0.548004	0.234	0.093	3.25218e-63	15	Zfp141
1.48697e-67	0.43639	0.705	0.475	3.29588e-63	15	Syn1
1.53362e-67	0.32618	0.207	0.075	3.39926e-63	15	Adcy10
5.22103e-67	0.390983	0.443	0.231	1.15724e-62	15	Zbtb38
5.42523e-67	1.1486	0.357	0.181	1.2025e-62	15	Gm44905
7.48509e-67	0.528084	0.398	0.204	1.65907e-62	15	D630045J12Rik
7.73063e-67	0.392604	0.222	0.085	1.71349e-62	15	Gm26745
1.2377e-66	0.334078	0.79	0.547	2.74336e-62	15	Enah
1.7931e-66	0.323813	0.644	0.39	3.9744e-62	15	Fam19a2
4.01465e-66	0.341207	0.244	0.096	8.89847e-62	15	Lbh
4.62514e-66	0.309657	0.202	0.073	1.02516e-61	15	Pparg
5.19524e-66	0.389498	0.248	0.1	1.15152e-61	15	Frmd8
9.40148e-66	0.713033	0.391	0.209	2.08384e-61	15	Pwwp2a
2.15292e-65	0.355442	0.272	0.115	4.77195e-61	15	9430076C15Rik
3.41886e-65	0.35269	0.209	0.078	7.5779e-61	15	Plppr4
2.37122e-63	0.359964	0.269	0.114	5.2558e-59	15	Inf2
3.81259e-63	0.419546	0.545	0.327	8.45061e-59	15	Mtss1
7.89999e-63	0.443226	0.598	0.381	1.75103e-58	15	Chka
1.70775e-62	0.330665	0.723	0.468	3.78522e-58	15	Nlgn1
2.01048e-62	0.389862	0.52	0.308	4.45624e-58	15	Ptk2
2.22384e-62	0.456215	0.411	0.22	4.92913e-58	15	Herc4
5.82325e-62	0.514919	0.388	0.203	1.29072e-57	15	Tm9sf4
2.00431e-61	0.342961	0.244	0.101	4.44255e-57	15	Rnf19b
1.10794e-60	0.303079	0.782	0.545	2.45574e-56	15	Hdac9
2.97259e-60	0.363557	0.843	0.681	6.58875e-56	15	Dync1h1
3.72557e-60	0.376172	0.438	0.236	8.25773e-56	15	Itgb1
3.83333e-60	0.391566	0.549	0.332	8.49657e-56	15	Clstn2
1.66834e-59	0.308323	0.247	0.102	3.69788e-55	15	Dtnbp1
1.76457e-59	0.413219	0.428	0.237	3.91117e-55	15	Abhd17b
6.387e-59	0.57456	0.254	0.111	1.41568e-54	15	A830035A12Rik
6.83084e-59	0.321145	0.214	0.084	1.51406e-54	15	Galnt9
7.87416e-59	0.418727	0.441	0.248	1.74531e-54	15	Heatr5a
1.40544e-58	0.319853	0.236	0.097	3.11515e-54	15	Mdga1
1.74589e-58	0.304684	0.223	0.089	3.86976e-54	15	Zfp697
2.69236e-58	0.306377	0.332	0.157	5.96761e-54	15	2019-03-01
7.3351e-58	0.332818	0.377	0.192	1.62582e-53	15	Clmp
2.14326e-57	0.370748	0.334	0.165	4.75053e-53	15	Map4k5
5.92303e-57	0.386429	0.204	0.08	1.31284e-52	15	Arhgef40
6.30686e-57	0.456342	0.837	0.702	1.39792e-52	15	Large
6.72516e-57	0.318159	0.207	0.081	1.49063e-52	15	Mpp7
1.58132e-56	0.336404	0.231	0.096	3.505e-52	15	Ppp4r1
7.76814e-56	0.411314	0.567	0.371	1.72181e-51	15	Btbd9
8.98095e-56	0.336738	0.784	0.578	1.99063e-51	15	Hs3st5
2.02944e-55	0.361552	0.595	0.389	4.49826e-51	15	Rab3c
2.97901e-55	0.357126	0.63	0.416	6.60297e-51	15	Nebl
5.54223e-55	0.353664	0.454	0.256	1.22844e-50	15	Cttn
1.24546e-54	0.336605	0.339	0.168	2.76056e-50	15	Riok3
1.6044e-54	0.382858	0.461	0.267	3.55616e-50	15	Hs2st1
1.8429e-54	0.373105	0.537	0.329	4.08479e-50	15	Slc7a14
4.5234e-54	0.374311	0.281	0.132	1.00261e-49	15	Mcmbp
1.76432e-53	0.408178	0.232	0.099	3.91061e-49	15	Serpinb1a
2.00832e-53	0.372333	0.313	0.154	4.45144e-49	15	4931406P16Rik
3.1807e-53	0.372689	0.231	0.1	7.05003e-49	15	Dse
4.64044e-53	0.339776	0.33	0.166	1.02855e-48	15	Gm13622
5.75591e-53	0.328408	0.549	0.328	1.2758e-48	15	Tmem163
1.16291e-52	0.384537	0.586	0.381	2.57759e-48	15	Fgfr2
6.65396e-52	0.323789	0.298	0.143	1.47485e-47	15	Ubn1
6.72016e-52	0.322849	0.238	0.104	1.48952e-47	15	Znrf2
9.5989e-52	0.328632	0.205	0.084	2.1276e-47	15	Hsd17b7
1.00194e-51	0.516516	0.423	0.245	2.22081e-47	15	1110008L16Rik
1.17888e-51	0.368339	0.365	0.191	2.613e-47	15	Jun
1.43507e-51	0.370077	0.651	0.454	3.18083e-47	15	Zcchc7
4.35793e-51	0.360584	0.339	0.176	9.65935e-47	15	Aff1
2.20395e-50	0.375811	0.892	0.776	4.88506e-46	15	Lrfn5
2.31333e-50	0.309916	0.221	0.095	5.12749e-46	15	Gm3448
1.27857e-49	0.435266	0.363	0.199	2.83394e-45	15	BC004004
1.52091e-49	0.291063	0.205	0.085	3.37109e-45	15	Mapk6
2.87359e-49	0.360909	0.357	0.192	6.36931e-45	15	Gm26904
3.12955e-49	0.357759	0.261	0.124	6.93666e-45	15	Lin54
3.14112e-49	0.257039	0.701	0.468	6.9623e-45	15	Fat3
3.71478e-49	0.311437	0.221	0.094	8.2338e-45	15	Igf1
3.77446e-49	0.293201	0.234	0.102	8.36609e-45	15	Gadd45g
1.26418e-48	0.365365	0.303	0.154	2.80205e-44	15	Mipol1
1.92487e-48	0.313462	0.242	0.11	4.26647e-44	15	Il1rapl2
4.19708e-48	0.379224	0.307	0.156	9.30283e-44	15	1110004F10Rik
4.23777e-48	0.346655	0.538	0.344	9.39301e-44	15	Susd6
4.83642e-48	0.316841	0.357	0.19	1.07199e-43	15	Pacs1
7.16328e-48	0.326366	0.688	0.493	1.58774e-43	15	Snap91
9.65267e-48	0.41577	0.477	0.299	2.13951e-43	15	R3hdm2
1.1047e-47	0.355054	0.415	0.239	2.44857e-43	15	Vps8
1.29807e-47	0.331608	0.295	0.148	2.87717e-43	15	Taf3
1.42731e-47	0.314717	0.234	0.107	3.16364e-43	15	Uck2
1.5617e-47	0.35059	0.268	0.13	3.46151e-43	15	Vps53
2.35264e-47	0.362006	0.421	0.244	5.21462e-43	15	Mettl23
3.23159e-47	0.374403	0.812	0.662	7.16282e-43	15	Nrg1
8.92171e-47	0.287705	0.262	0.124	1.9775e-42	15	Ext2
1.29975e-46	0.334574	0.429	0.252	2.8809e-42	15	Akap13
1.33441e-46	0.29481	0.21	0.091	2.95771e-42	15	Ppp4r1l-ps
1.99751e-46	0.301274	0.62	0.417	4.42748e-42	15	Naaladl2
2.43397e-46	0.317698	0.416	0.238	5.3949e-42	15	Mfhas1
2.6918e-46	0.359092	0.309	0.159	5.96638e-42	15	Pip5k1a
2.86341e-46	0.293007	0.439	0.252	6.34675e-42	15	Epb41l4b
5.27876e-46	0.310662	0.454	0.267	1.17004e-41	15	Arid5b
5.86556e-46	0.339339	0.382	0.217	1.3001e-41	15	Fam110b
3.18348e-45	0.31016	0.745	0.557	7.05619e-41	15	Macf1
4.67994e-45	0.403368	0.211	0.094	1.03731e-40	15	Rhbdd3
1.61397e-44	0.28365	0.415	0.234	3.57736e-40	15	Snrpn
3.24633e-44	0.406953	0.216	0.099	7.19548e-40	15	Msh5
9.23338e-44	0.317475	0.517	0.327	2.04658e-39	15	Dock4
1.27312e-43	0.372449	0.277	0.141	2.82186e-39	15	Gm26573
7.64498e-43	0.403016	0.353	0.199	1.69451e-38	15	Gucd1
9.47893e-42	0.351656	0.31	0.167	2.101e-37	15	Hopx
7.66351e-41	0.350306	0.365	0.209	1.69862e-36	15	Sumo1
8.70003e-41	0.331113	0.593	0.417	1.92836e-36	15	Galnt18
2.62552e-40	0.254956	0.808	0.648	5.81947e-36	15	Rtn4
3.22146e-40	0.342066	0.509	0.332	7.14037e-36	15	Gm20642
6.63423e-40	0.300576	0.297	0.159	1.47048e-35	15	Apba2
1.65896e-39	0.353332	0.27	0.14	3.67709e-35	15	Clybl
2.09747e-39	0.309505	0.213	0.1	4.64904e-35	15	Tatdn1
4.56872e-39	0.276866	0.344	0.189	1.01266e-34	15	Wsb1
5.19118e-39	0.301443	0.369	0.214	1.15063e-34	15	Ttll5
7.94706e-39	0.334852	0.49	0.316	1.76147e-34	15	Ncam1
1.23249e-38	0.302612	0.388	0.226	2.73181e-34	15	Rapgef4os1
2.4071e-38	0.333371	0.452	0.285	5.33533e-34	15	Thsd7b
2.45022e-38	0.333522	0.333	0.189	5.43092e-34	15	A230046K03Rik
3.62297e-38	0.271763	0.539	0.356	8.03031e-34	15	Spop
1.10642e-37	0.254947	0.47	0.293	2.45237e-33	15	Robo1
2.44731e-37	0.390436	0.354	0.212	5.42447e-33	15	Zdhhc18
3.54554e-37	0.28643	0.389	0.231	7.85869e-33	15	Vmp1
7.17181e-37	0.294633	0.27	0.143	1.58963e-32	15	Tbc1d19
4.03525e-36	0.268301	0.297	0.161	8.94413e-32	15	Stim2
4.36507e-36	0.267212	0.483	0.305	9.67517e-32	15	Msi2
1.38969e-35	0.313205	0.287	0.156	3.08025e-31	15	Rhbdd1
3.69287e-35	0.270674	0.53	0.357	8.18524e-31	15	Adgrb3
4.06177e-35	0.278852	0.575	0.401	9.00291e-31	15	Kifap3
9.29212e-35	0.301715	0.372	0.224	2.0596e-30	15	Wapl
1.3347e-34	0.305446	0.518	0.354	2.95836e-30	15	Acyp2
1.56681e-34	0.302004	0.398	0.244	3.47284e-30	15	Phip
1.90252e-34	0.470494	0.244	0.131	4.21694e-30	15	Mrpl45
2.52548e-34	0.287266	0.202	0.099	5.59772e-30	15	Asb8
2.69895e-34	0.288215	0.464	0.299	5.98222e-30	15	Fbxw11
4.36916e-34	0.281721	0.351	0.208	9.68424e-30	15	Azin2
5.20175e-34	0.269852	0.297	0.165	1.15297e-29	15	Pak2
9.06496e-34	0.311832	0.38	0.233	2.00925e-29	15	Btaf1
9.90107e-34	0.296401	0.249	0.131	2.19457e-29	15	Fam107b
1.05015e-33	0.362699	0.294	0.167	2.32765e-29	15	Smc5
2.31189e-33	0.291005	0.386	0.239	5.12431e-29	15	Dennd5b
3.06615e-33	0.273281	0.519	0.349	6.79612e-29	15	Mpz
3.72588e-33	0.260603	0.623	0.449	8.25842e-29	15	Kcnq1ot1
6.13407e-33	0.340617	0.307	0.178	1.35962e-28	15	Pik3c2a
8.13243e-33	0.266155	0.292	0.163	1.80255e-28	15	Etv6
1.28827e-32	0.321417	0.218	0.111	2.85546e-28	15	Nip7
1.56372e-32	0.257344	0.326	0.186	3.46598e-28	15	Ppp1r12a
1.77892e-32	0.329476	0.551	0.391	3.94298e-28	15	Jmjd1c
2.24613e-32	0.2721	0.419	0.268	4.97855e-28	15	Arhgap32
3.31064e-32	0.274769	0.233	0.122	7.33804e-28	15	Nxn
4.18987e-32	0.297221	0.475	0.321	9.28685e-28	15	Fam171b
4.85409e-32	0.309761	0.259	0.142	1.07591e-27	15	Zmat5
5.1686e-32	0.273676	0.27	0.149	1.14562e-27	15	Gm26835
9.29291e-32	0.263988	0.306	0.174	2.05977e-27	15	Fnip1
9.29423e-32	0.336741	0.493	0.345	2.06007e-27	15	Abhd2
9.45923e-32	0.301976	0.358	0.219	2.09664e-27	15	Fermt2
1.15452e-31	0.327171	0.254	0.137	2.559e-27	15	Gk
1.25505e-31	0.261219	0.419	0.266	2.78182e-27	15	Sytl2
2.74849e-31	0.306586	0.518	0.372	6.09203e-27	15	Rasal2
3.38474e-31	0.262832	0.28	0.157	7.50228e-27	15	Slc38a6
3.65445e-31	0.284297	0.31	0.182	8.10008e-27	15	Mtus2
4.93049e-31	0.273576	0.806	0.666	1.09284e-26	15	Map4
2.41088e-30	0.251108	0.232	0.122	5.34372e-26	15	Atp13a3
3.16967e-30	0.254393	0.35	0.213	7.02557e-26	15	Flnb
3.61547e-30	0.268424	0.716	0.56	8.0137e-26	15	Kidins220
1.15888e-29	0.30665	0.243	0.134	2.56865e-25	15	Samd4b
3.36225e-29	0.40767	0.248	0.14	7.45244e-25	15	Tmeff1
3.51493e-29	0.270543	0.23	0.125	7.79084e-25	15	Pabpc4
6.03284e-29	0.274945	0.385	0.244	1.33718e-24	15	Trim33
7.63189e-29	0.26877	0.396	0.256	1.69161e-24	15	Tacc2
1.45402e-28	0.257354	0.33	0.201	3.22284e-24	15	Pbx3
2.30237e-28	0.284308	0.264	0.149	5.10321e-24	15	Rab39
3.10657e-28	0.250956	0.485	0.331	6.88572e-24	15	Rundc3a
3.99009e-28	0.289953	0.361	0.229	8.84403e-24	15	Lrrtm3
7.30973e-28	0.375331	0.234	0.132	1.6202e-23	15	Urgcp
2.02939e-27	0.285445	0.459	0.316	4.49813e-23	15	Kdm4c
3.26896e-27	0.300067	0.361	0.234	7.24565e-23	15	Dzank1
6.49973e-27	0.301324	0.229	0.127	1.44067e-22	15	Sufu
6.54783e-27	0.259128	0.344	0.215	1.45133e-22	15	Kdm5c
6.98548e-27	0.258074	0.285	0.171	1.54833e-22	15	Abcb7
1.20386e-26	0.251639	0.67	0.518	2.66837e-22	15	Ppfia2
1.9059e-26	0.308794	0.818	0.739	4.22444e-22	15	Edil3
2.05009e-26	0.381885	0.445	0.312	4.54402e-22	15	Ryr3
3.24179e-26	0.37348	0.516	0.381	7.18544e-22	15	Xist
5.68632e-26	0.252094	0.65	0.495	1.26037e-21	15	Strbp
5.70177e-26	0.343965	0.375	0.244	1.2638e-21	15	Camkmt
7.46915e-26	0.253994	0.323	0.199	1.65554e-21	15	Rab3gap2
9.33904e-26	0.294396	0.384	0.254	2.07e-21	15	Acer3
1.34577e-25	0.268358	0.335	0.211	2.9829e-21	15	Fam13b
2.50965e-24	0.252065	0.438	0.299	5.56264e-20	15	Fgf14
5.92703e-24	0.323116	0.404	0.28	1.31373e-19	15	Mnat1
1.51092e-23	0.259769	0.385	0.255	3.34895e-19	15	Agl
7.47912e-23	0.256937	0.422	0.293	1.65775e-18	15	Ankhd1
1.03055e-22	0.270206	0.207	0.117	2.28422e-18	15	Gtpbp4
1.74556e-22	0.260303	0.476	0.343	3.86903e-18	15	Phf21a
1.93871e-22	0.268034	0.26	0.159	4.29715e-18	15	6030443J06Rik
4.7901e-22	0.263937	0.648	0.523	1.06173e-17	15	Tmtc1
1.68869e-19	0.254816	0.403	0.281	3.74299e-15	15	Hspb1
5.3347e-19	0.253883	0.22	0.134	1.18244e-14	15	Ahdc1
2.11529e-16	0.261975	0.277	0.186	4.68855e-12	15	Fbxw2
8.29008e-15	0.275038	0.291	0.2	1.8375e-10	15	Sh3d19
3.24007e-14	0.313806	0.29	0.203	7.18162e-10	15	Carnmt1

## Sheet: I2
p_val	avg_logFC	pct.1	pct.2	p_val_adj	cluster	gene
0	2.56606	0.685	0.082	0	23	Gal
0	1.77425	0.861	0.184	0	23	Sox11
0	1.64478	0.703	0.13	0	23	Sema6a
0	1.62589	0.45	0.017	0	23	Sprr1a
0	1.43244	0.584	0.042	0	23	Atf3
0	1.36981	0.559	0.085	0	23	Gm29266
0	1.3326	0.475	0.054	0	23	Lmo7
0	1.08446	0.268	0.019	0	23	Frem3
0	1.00253	0.354	0.036	0	23	Kif22
3.25343e-301	1.06754	0.421	0.058	7.21123e-297	23	Gadd45a
1.27707e-282	1.0269	0.456	0.072	2.83063e-278	23	Flrt3
8.82446e-265	0.905882	0.317	0.037	1.95594e-260	23	Sez6l
7.69225e-254	1.24136	0.649	0.168	1.70499e-249	23	Itga7
1.66583e-241	0.998261	0.396	0.062	3.69231e-237	23	Cdkn1a
7.24849e-237	1.26778	0.732	0.237	1.60663e-232	23	Rhoq
3.09924e-231	1.07724	0.409	0.068	6.86946e-227	23	Itgb6
1.85527e-220	1.49329	0.963	0.645	4.1122e-216	23	Cacna2d1
2.09515e-196	0.885517	0.361	0.061	4.6439e-192	23	S100a11
1.28986e-171	0.804884	0.262	0.037	2.85896e-167	23	4930509E16Rik
1.3192e-162	1.15403	0.748	0.309	2.92401e-158	23	Gap43
3.27603e-157	1.13163	0.693	0.285	7.26131e-153	23	Nrip1
1.46508e-152	0.837965	0.371	0.079	3.24734e-148	23	Stmn4
1.71689e-148	0.926629	0.419	0.102	3.80548e-144	23	Gadd45g
2.50262e-146	1.08106	0.68	0.275	5.54707e-142	23	Srxn1
6.65498e-143	1.11518	0.232	0.035	1.47508e-138	23	Nts
2.07618e-142	1.007	0.943	0.746	4.60185e-138	23	Ank3
7.52229e-140	1.05918	0.461	0.13	1.66731e-135	23	Col5a3
1.09585e-138	0.981695	0.55	0.182	2.42895e-134	23	Abca1
1.6857e-136	0.766995	0.237	0.037	3.73636e-132	23	Glis3
7.21915e-136	0.766248	0.334	0.071	1.60012e-131	23	Rhoc
2.25535e-121	0.985748	0.626	0.251	4.99898e-117	23	Tubb2b
2.73055e-121	0.995176	0.562	0.198	6.05226e-117	23	Cd44
1.25924e-109	1.20595	0.676	0.344	2.7911e-105	23	Mmp16
1.62182e-101	0.83807	0.502	0.181	3.59477e-97	23	Vgf
6.8852e-101	0.72096	0.309	0.077	1.5261e-96	23	Camk1
2.91588e-99	0.833626	0.366	0.105	6.46305e-95	23	Pkib
6.54007e-98	0.887579	0.636	0.292	1.44961e-93	23	Ube2l3
2.06645e-92	0.797015	0.537	0.218	4.58029e-88	23	Myo10
2.92028e-92	1.00314	0.727	0.436	6.47281e-88	23	Plxna4
1.69766e-91	0.770383	0.268	0.065	3.76287e-87	23	B4galnt2
6.04852e-89	0.568034	0.225	0.047	1.34065e-84	23	Cd63
1.86832e-87	0.839402	0.629	0.313	4.14112e-83	23	1700025G04Rik
3.84763e-86	0.771849	0.911	0.754	8.52827e-82	23	Stmn2
2.01705e-81	0.854279	0.431	0.161	4.47078e-77	23	Gm26883
4.47309e-81	0.970511	0.537	0.242	9.9146e-77	23	Chl1
9.78911e-76	0.611402	0.331	0.103	2.16976e-71	23	Dtnbp1
1.40276e-75	0.644824	0.352	0.115	3.10922e-71	23	Klf6
4.20182e-74	0.711718	0.596	0.294	9.31333e-70	23	Hn1
1.55221e-73	0.681238	0.446	0.175	3.44047e-69	23	Marcks
1.55878e-73	0.72138	0.488	0.21	3.45504e-69	23	Spata13
1.55477e-72	0.833718	0.56	0.264	3.44614e-68	23	Stac
1.35924e-71	0.824798	0.529	0.241	3.01275e-67	23	Sdk1
1.39293e-70	0.723314	0.381	0.139	3.08742e-66	23	Ppef1
5.45366e-67	0.706793	0.678	0.394	1.2088e-62	23	Tnik
4.99001e-65	0.673438	0.871	0.665	1.10604e-60	23	Tuba1a
1.25121e-64	0.481803	0.255	0.072	2.7733e-60	23	Tpm4
1.36607e-64	0.716395	0.612	0.334	3.02789e-60	23	Arrb1
4.85865e-63	0.722436	0.668	0.393	1.07692e-58	23	Prr13
1.20918e-62	0.409618	1	1	2.68014e-58	23	Malat1
2.33523e-62	0.676435	0.344	0.127	5.17605e-58	23	Fam53c
2.95458e-62	0.693302	0.706	0.435	6.54883e-58	23	S100a10
7.05898e-61	0.673881	0.938	0.805	1.56462e-56	23	Tmsb4x
2.11671e-60	0.810275	0.666	0.396	4.6917e-56	23	Zfp13
4.03453e-60	0.771332	0.54	0.281	8.94253e-56	23	Hspb1
8.08313e-60	0.577162	0.842	0.65	1.79163e-55	23	Rtn4
9.46495e-59	0.563409	0.26	0.081	2.09791e-54	23	Runx2
2.63757e-58	0.582929	0.346	0.13	5.84617e-54	23	Sdc3
3.57193e-58	0.78933	0.416	0.18	7.91718e-54	23	Slc2a12
1.93126e-56	0.489718	0.232	0.068	4.28064e-52	23	Fam129b
6.71251e-56	0.54424	0.95	0.827	1.48783e-51	23	Mad1l1
7.78705e-56	1.06998	0.267	0.09	1.726e-51	23	RP24-348E18.1
9.82833e-56	0.727365	0.686	0.419	2.17845e-51	23	Tmsb10
3.12916e-55	0.502343	0.252	0.078	6.93578e-51	23	Rnh1
5.15852e-55	0.504141	0.273	0.089	1.14339e-50	23	Carhsp1
4.66289e-54	0.487742	0.201	0.055	1.03353e-49	23	Emp3
4.76137e-54	0.628279	0.413	0.181	1.05536e-49	23	Clic1
1.33809e-53	0.498921	0.862	0.669	2.96589e-49	23	Klf7
1.63482e-53	0.51244	0.277	0.093	3.62359e-49	23	D430019H16Rik
6.74307e-53	0.51707	0.893	0.794	1.4946e-48	23	Akap6
4.5276e-52	0.56729	0.559	0.297	1.00354e-47	23	Basp1
7.47943e-52	0.746462	0.804	0.665	1.65782e-47	23	Nrg1
3.77778e-51	0.527421	0.97	0.855	8.37344e-47	23	Spag5
1.33228e-50	0.657285	0.312	0.123	2.953e-46	23	Chst2
1.64152e-48	0.620022	0.629	0.381	3.63844e-44	23	Tubb2a
1.90069e-47	0.665028	0.512	0.281	4.21287e-43	23	Smad1
3.14285e-47	0.544619	0.698	0.456	6.96613e-43	23	Thsd7a
1.61808e-46	0.602577	0.421	0.205	3.58648e-42	23	Ap1s1
2.24958e-46	0.466944	0.221	0.07	4.9862e-42	23	Nt5e
3.25845e-45	0.578529	0.411	0.194	7.22236e-41	23	Jun
5.70834e-45	0.522858	0.304	0.119	1.26525e-40	23	Bhlhe41
9.8603e-45	0.570033	0.48	0.259	2.18554e-40	23	Cttn
2.17396e-43	0.615069	0.826	0.657	4.81859e-39	23	Gm28153
3.8993e-43	0.518407	0.242	0.085	8.6428e-39	23	Hsd17b7
6.75317e-43	0.624877	0.799	0.641	1.49684e-38	23	Ftl1
1.00558e-42	0.557784	0.574	0.352	2.22887e-38	23	Zeb1
3.63115e-42	0.440689	0.201	0.064	8.04845e-38	23	Mt2
2.0777e-41	0.445909	0.242	0.086	4.60522e-37	23	Mapk6
6.19909e-40	0.476847	0.225	0.08	1.37403e-35	23	Plppr4
5.0972e-39	0.601846	0.458	0.251	1.12979e-34	23	Gm35911
1.28109e-38	0.45316	0.22	0.078	2.83953e-34	23	Pfkfb4
6.02021e-38	0.501735	0.438	0.235	1.33438e-33	23	Zbtb38
5.22347e-37	0.499171	0.745	0.549	1.15778e-32	23	Tubb5
8.66817e-37	0.525835	0.567	0.367	1.9213e-32	23	Cltb
1.03792e-36	0.458981	0.648	0.421	2.30055e-32	23	Syt4
2.62226e-36	0.421873	0.216	0.078	5.81223e-32	23	Rgs20
2.96949e-36	0.408137	0.22	0.081	6.58188e-32	23	Btg1
3.97308e-36	0.497221	0.26	0.107	8.80632e-32	23	Socs2
6.30219e-36	0.507361	0.594	0.377	1.39688e-31	23	Gng3
9.2321e-36	0.474077	0.592	0.365	2.0463e-31	23	Stmn1
1.1471e-35	0.481089	0.362	0.177	2.54256e-31	23	Gan
4.58668e-35	0.560944	0.332	0.161	1.01664e-30	23	Apba2
7.71102e-35	0.415857	0.242	0.095	1.70915e-30	23	Rab31
1.16087e-34	0.416542	0.831	0.647	2.57306e-30	23	Camk2d
1.56444e-34	0.479443	0.482	0.278	3.46757e-30	23	Card19
3.87758e-34	0.542681	0.523	0.319	8.59466e-30	23	Ncam1
6.75509e-34	0.526716	0.305	0.141	1.49726e-29	23	Tagln2
2.59597e-33	0.459294	0.273	0.119	5.75396e-29	23	Arhgap42
3.44908e-33	0.440135	0.522	0.315	7.64488e-29	23	H3f3b
4.2243e-33	0.571871	0.636	0.441	9.36315e-29	23	Sema6d
2.29788e-32	0.485657	0.544	0.348	5.09324e-28	23	Ano6
3.70606e-32	0.476993	0.535	0.347	8.21448e-28	23	Susd6
9.60558e-32	0.425214	0.419	0.222	2.12908e-27	23	Ahnak
9.92582e-32	0.455197	0.812	0.701	2.20006e-27	23	Erc2
2.48778e-31	0.440929	0.441	0.25	5.51415e-27	23	Snx10
4.09583e-31	0.452255	0.703	0.521	9.07841e-27	23	Ppfia2
6.83724e-31	0.491772	0.265	0.118	1.51547e-26	23	Irs2
9.16092e-31	0.499371	0.394	0.218	2.03052e-26	23	Pcnx
2.32602e-30	0.440025	0.435	0.252	5.15563e-26	23	Zfp664
1.12652e-29	0.514914	0.663	0.497	2.49694e-25	23	Exoc6b
3.99802e-29	0.378253	0.727	0.527	8.8616e-25	23	Gcnt2
2.9803e-28	0.425482	0.287	0.136	6.60584e-24	23	Zfhx4
3.89227e-28	0.322741	0.674	0.435	8.62721e-24	23	Cacna1c
4.14521e-28	0.500205	0.235	0.101	9.18787e-24	23	Serpinb1a
4.76134e-28	0.465399	0.517	0.341	1.05535e-23	23	Add2
1.58354e-27	0.480107	0.237	0.103	3.50991e-23	23	Fam19a4
2.16563e-27	0.487158	0.322	0.166	4.80013e-23	23	Plek2
2.46134e-27	0.39901	0.594	0.416	5.45557e-23	23	Cyfip2
2.62304e-27	0.561113	0.242	0.107	5.81397e-23	23	Prss12
2.75223e-27	0.446618	0.29	0.143	6.10033e-23	23	Tet3
3.41928e-27	0.378045	0.22	0.091	7.57884e-23	23	Gfra3
8.89801e-27	0.446672	0.515	0.334	1.97224e-22	23	Rundc3a
1.0253e-26	0.400034	0.284	0.138	2.27257e-22	23	Lmna
1.73682e-26	0.404859	0.658	0.467	3.84965e-22	23	Sh3bgrl3
2.62303e-26	0.578321	0.245	0.112	5.81395e-22	23	Chst3
3.32876e-26	0.492325	0.307	0.16	7.37819e-22	23	Srrm4
3.48808e-26	0.404065	0.228	0.101	7.73132e-22	23	Gpr153
4.06243e-26	0.403804	0.695	0.521	9.00438e-22	23	Eif1
9.58429e-26	0.437949	0.604	0.426	2.12436e-21	23	Arl8a
3.14236e-25	0.382287	0.527	0.343	6.96505e-21	23	Txn1
4.73036e-25	0.463556	0.331	0.177	1.04848e-20	23	Gm2000
7.54357e-25	0.471925	0.433	0.27	1.67203e-20	23	Gm13889
9.16027e-25	0.520996	0.215	0.095	2.03037e-20	23	Zfp141
1.29039e-24	0.423329	0.367	0.21	2.86014e-20	23	Azin2
1.65088e-24	0.510231	0.475	0.313	3.65918e-20	23	Caln1
1.76905e-24	0.38282	0.201	0.086	3.92109e-20	23	Atf5
2.83444e-24	0.303993	0.428	0.241	6.28254e-20	23	Ptprt
4.27043e-24	0.316896	0.691	0.492	9.4654e-20	23	Rgs4
5.02217e-24	0.415879	0.757	0.594	1.11316e-19	23	Rpl41
1.61921e-23	0.38768	0.235	0.11	3.58897e-19	23	Myh3
1.99573e-23	0.411039	0.315	0.168	4.42355e-19	23	Rab23
2.12114e-23	0.330061	0.515	0.332	4.70152e-19	23	Cd24a
2.81622e-23	0.435245	0.359	0.211	6.24215e-19	23	Eif4e
3.55724e-23	0.38969	0.314	0.171	7.88462e-19	23	Riok3
8.50781e-23	0.372119	0.206	0.092	1.88576e-18	23	Arnt2
4.28993e-22	0.411867	0.25	0.122	9.50862e-18	23	Nlrp12
6.07372e-22	0.375131	0.899	0.841	1.34624e-17	23	Mapt
1.19391e-21	0.433084	0.376	0.223	2.6463e-17	23	Pfn1
2.08812e-21	0.475794	0.478	0.33	4.62832e-17	23	Unc5cl
2.50501e-21	0.627293	0.371	0.231	5.55235e-17	23	Lrrtm3
2.77295e-21	0.40617	0.649	0.502	6.14624e-17	23	Fkbp1a
2.86242e-21	0.398423	0.391	0.241	6.34455e-17	23	Mfhas1
2.88246e-21	0.384399	0.361	0.211	6.38896e-17	23	Gars
3.19407e-21	0.390654	0.372	0.223	7.07965e-17	23	Ptma
4.86956e-21	0.508932	0.409	0.266	1.07934e-16	23	Pabpc1
6.65081e-21	0.367541	0.718	0.565	1.47415e-16	23	Actg1
9.85363e-21	0.388919	0.706	0.55	2.18406e-16	23	Hdac9
1.10844e-20	0.359915	0.424	0.266	2.45686e-16	23	Paip2
1.14247e-20	0.369318	0.213	0.101	2.53228e-16	23	Csdc2
1.51997e-20	0.397586	0.361	0.217	3.36902e-16	23	Azin1
1.61701e-20	0.367174	0.317	0.178	3.58411e-16	23	Pop5
2.03837e-20	0.336487	0.23	0.112	4.51805e-16	23	Midn
2.12008e-20	0.407754	0.594	0.452	4.69915e-16	23	Ccdc92
2.52817e-20	0.369968	0.252	0.13	5.60369e-16	23	Pde7a
3.18436e-20	0.392166	0.619	0.461	7.05813e-16	23	Map7d1
4.02946e-20	0.701511	0.223	0.11	8.93131e-16	23	Ctdspl
4.20825e-20	0.679673	0.206	0.101	9.32759e-16	23	Tmem196
4.58489e-20	0.301571	0.263	0.134	1.01624e-15	23	Elf1
4.68103e-20	0.348011	0.352	0.207	1.03755e-15	23	Atf4
9.61738e-20	0.409587	0.201	0.095	2.13169e-15	23	Map3k19
1.10088e-19	0.364501	0.272	0.146	2.44009e-15	23	Ell2
1.50675e-19	0.37271	0.277	0.151	3.33972e-15	23	Fam214b
2.05471e-19	0.376898	0.334	0.199	4.55425e-15	23	3632451O06Rik
2.2257e-19	0.376815	0.386	0.241	4.93327e-15	23	Itgb1
3.48581e-19	0.428393	0.364	0.224	7.72631e-15	23	Herc4
5.44325e-19	0.271959	0.883	0.781	1.2065e-14	23	Ywhah
7.59985e-19	0.355641	0.498	0.36	1.68451e-14	23	Spop
8.66059e-19	0.300886	0.742	0.613	1.91962e-14	23	Anxa2
1.02728e-18	0.382447	0.517	0.373	2.27696e-14	23	Kcnma1
1.04811e-18	0.467091	0.371	0.236	2.32313e-14	23	Gm17359
1.61844e-18	0.454064	0.331	0.202	3.58727e-14	23	Glul
1.75782e-18	0.357526	0.216	0.109	3.89621e-14	23	Ankrd13a
2.56073e-18	0.391535	0.304	0.177	5.67586e-14	23	Pou2f1
4.55622e-18	0.503293	0.305	0.182	1.00989e-13	23	Lima1
5.02062e-18	0.304222	0.265	0.143	1.11282e-13	23	Ralgds
7.92622e-18	0.434918	0.287	0.166	1.75685e-13	23	Fndc3a
8.76957e-18	0.381785	0.285	0.162	1.94378e-13	23	Lgals1
1.73589e-17	0.353567	0.255	0.137	3.8476e-13	23	Nsg1
1.8266e-17	0.302421	0.206	0.103	4.04867e-13	23	Esd
2.05476e-17	0.344724	0.431	0.29	4.55437e-13	23	Rac1
3.11612e-17	0.376502	0.28	0.162	6.90688e-13	23	Shc2
4.00875e-17	0.333925	0.213	0.109	8.88539e-13	23	Uck2
1.36593e-16	0.406797	0.339	0.215	3.02759e-12	23	Flnb
2.88776e-16	0.338289	0.315	0.192	6.40071e-12	23	Lyst
5.4742e-16	0.272442	0.836	0.745	1.21336e-11	23	Uchl1
9.43731e-16	0.329698	0.312	0.189	2.09178e-11	23	Mapk14
1.25806e-15	0.714988	0.26	0.156	2.78848e-11	23	Pcdh15
1.60764e-15	0.316498	0.669	0.519	3.56333e-11	23	S100a6
2.04765e-15	0.295295	0.367	0.235	4.53863e-11	23	Fam102b
2.77209e-15	0.426234	0.534	0.406	6.14434e-11	23	Arfgap3
4.48209e-15	0.314679	0.594	0.456	9.93456e-11	23	Hint1
4.80814e-15	0.3404	0.394	0.268	1.06572e-10	23	2019-09-02
6.26655e-15	0.298833	0.215	0.115	1.38898e-10	23	Flna
6.57875e-15	0.381865	0.572	0.461	1.45818e-10	23	Zwint
6.65779e-15	0.323603	0.228	0.125	1.4757e-10	23	Dhrs1
1.39739e-14	0.349742	0.416	0.288	3.0973e-10	23	Crmp1
1.41413e-14	0.368919	0.297	0.184	3.13442e-10	23	Orc2
2.29697e-14	0.4176	0.314	0.201	5.09124e-10	23	Cinp
2.36707e-14	0.305807	0.221	0.122	5.2466e-10	23	Zmym3
3.27618e-14	0.269617	0.555	0.411	7.26165e-10	23	Cfl1
3.29977e-14	0.367799	0.285	0.177	7.31393e-10	23	Tmbim6
3.59465e-14	0.366846	0.247	0.144	7.96755e-10	23	Ndrg1
4.06319e-14	0.32312	0.44	0.313	9.00606e-10	23	Ptk2
4.29518e-14	0.311671	0.315	0.199	9.52026e-10	23	Wdr1
4.40373e-14	0.312172	0.837	0.742	9.76087e-10	23	Actb
4.67288e-14	0.281857	0.669	0.554	1.03574e-09	23	Wbscr17
5.91596e-14	0.293323	0.258	0.151	1.31127e-09	23	Esyt1
5.97378e-14	0.334076	0.248	0.144	1.32409e-09	23	Zmat5
6.89252e-14	0.294465	0.282	0.171	1.52773e-09	23	Ddah1
7.34962e-14	0.268369	0.69	0.57	1.62904e-09	23	Reep1
7.90144e-14	0.276287	0.263	0.153	1.75135e-09	23	H2-D1
8.74952e-14	0.266239	0.567	0.435	1.93933e-09	23	Stat3
1.01576e-13	0.446134	0.668	0.577	2.25144e-09	23	Zdhhc2
1.50236e-13	0.253165	0.221	0.122	3.32998e-09	23	Fbxl7
2.03301e-13	0.314364	0.602	0.481	4.50617e-09	23	Eif1b
2.04614e-13	0.330136	0.336	0.222	4.53526e-09	23	Pea15a
2.14216e-13	0.339463	0.302	0.192	4.7481e-09	23	Slc22a23
2.47681e-13	0.321972	0.596	0.486	5.48985e-09	23	Sepw1
2.9684e-13	0.308673	0.275	0.17	6.57945e-09	23	H13
3.27341e-13	0.311194	0.619	0.516	7.25552e-09	23	Plec
3.47042e-13	0.32074	0.555	0.442	7.69219e-09	23	Rap1gds1
3.85402e-13	0.321728	0.252	0.148	8.54243e-09	23	Brca2
5.03515e-13	0.323419	0.372	0.257	1.11604e-08	23	Prdx2
8.62214e-13	0.274403	0.582	0.456	1.9111e-08	23	Ppia
1.10903e-12	0.279671	0.455	0.33	2.45817e-08	23	Arhgdia
1.33578e-12	0.287954	0.339	0.226	2.96077e-08	23	B230219D22Rik
1.43918e-12	0.298595	0.537	0.417	3.18995e-08	23	Agtpbp1
1.80323e-12	0.302773	0.455	0.335	3.99685e-08	23	Wdr89
1.85161e-12	0.252653	0.332	0.218	4.1041e-08	23	Eif4a1
1.9694e-12	0.302606	0.29	0.186	4.36518e-08	23	Eif2s2
1.97636e-12	0.311186	0.23	0.137	4.3806e-08	23	Aars
2.16408e-12	0.310075	0.424	0.309	4.79668e-08	23	Chmp4b
2.32224e-12	0.28688	0.356	0.243	5.14726e-08	23	Gabarap
3.0629e-12	0.499127	0.252	0.156	6.78892e-08	23	Haus8
3.32593e-12	0.297446	0.289	0.187	7.37192e-08	23	Nras
3.38344e-12	0.312271	0.8	0.778	7.49941e-08	23	Ppp2r2b
3.78813e-12	0.377736	0.431	0.325	8.39639e-08	23	Fam171b
4.04362e-12	0.269685	0.247	0.151	8.96269e-08	23	Csnk1e
4.71415e-12	0.330368	0.235	0.141	1.04489e-07	23	Taldo1
5.46178e-12	0.318442	0.279	0.179	1.2106e-07	23	Ube2v2
5.77852e-12	0.272592	0.232	0.137	1.28081e-07	23	Myo15
7.21812e-12	0.385366	0.584	0.485	1.5999e-07	23	Bptf
9.82782e-12	0.353006	0.304	0.196	2.17834e-07	23	3300002A11Rik
1.04885e-11	0.252165	0.3	0.193	2.32477e-07	23	Adarb1
1.61893e-11	0.318428	0.359	0.257	3.58836e-07	23	Ppp2r5b
2.61079e-11	0.275618	0.294	0.193	5.78681e-07	23	Serinc5
2.86956e-11	0.309826	0.569	0.46	6.36037e-07	23	Capns1
3.04711e-11	0.308561	0.445	0.328	6.75393e-07	23	Flot2
3.08636e-11	0.280971	0.389	0.281	6.84091e-07	23	Morf4l2
3.79529e-11	0.31808	0.243	0.153	8.41226e-07	23	Sdk2
3.80275e-11	0.276228	0.349	0.244	8.4288e-07	23	Swi5
4.36069e-11	0.287869	0.21	0.126	9.66547e-07	23	Maz
5.31283e-11	0.261884	0.47	0.361	1.17759e-06	23	Sh3glb1
5.4761e-11	0.32667	0.374	0.273	1.21378e-06	23	Dnajc17
6.4515e-11	0.405542	0.431	0.332	1.42997e-06	23	Lrpap1
6.71269e-11	0.283727	0.27	0.175	1.48787e-06	23	Ddr2
8.91184e-11	0.258816	0.359	0.255	1.97531e-06	23	Limk2
9.22597e-11	0.589228	0.304	0.213	2.04494e-06	23	Pwwp2a
1.02679e-10	0.259707	0.284	0.186	2.27588e-06	23	Srpk1
1.32574e-10	0.292051	0.495	0.392	2.93851e-06	23	Tspan17
1.67611e-10	0.255751	0.436	0.332	3.71509e-06	23	Mtss1
1.82725e-10	0.325799	0.262	0.17	4.05009e-06	23	Tmtc4
3.19434e-10	0.340161	0.453	0.353	7.08025e-06	23	Mpz
4.32494e-10	0.28241	0.32	0.227	9.58622e-06	23	Tkt
6.75309e-10	0.280697	0.245	0.159	1.49682e-05	23	Vat1
8.66228e-10	0.277609	0.263	0.177	1.91999e-05	23	Stat5b
8.93584e-10	0.272381	0.279	0.188	1.98063e-05	23	Kif13b
1.22741e-09	0.277383	0.419	0.319	2.72056e-05	23	Rc3h2
1.38306e-09	0.261663	0.315	0.224	3.06554e-05	23	Rab11fip5
1.60863e-09	0.276388	0.396	0.303	3.56554e-05	23	Fbxw11
2.45519e-09	0.298868	0.3	0.21	5.44193e-05	23	Ctnna3
3.47895e-09	0.293758	0.341	0.248	7.71109e-05	23	Phip
4.95048e-09	0.294498	0.27	0.184	0.000109727	23	Prdx3
7.76184e-09	0.273202	0.364	0.272	0.000172041	23	Hs2st1
8.57518e-09	0.266491	0.347	0.256	0.000190069	23	Map4k4
9.48224e-09	0.259131	0.352	0.26	0.000210174	23	Tceb2
1.54329e-08	0.269315	0.564	0.487	0.00034207	23	Vps13a
1.55354e-08	0.251342	0.285	0.198	0.000344343	23	Rps3
1.66553e-08	0.290135	0.272	0.19	0.000369165	23	Amotl1
2.08159e-08	0.339304	0.297	0.215	0.000461384	23	Zdhhc18
3.54505e-08	0.309291	0.344	0.261	0.000785761	23	Oaz2
3.59944e-08	0.253029	0.232	0.158	0.000797816	23	Gm14303
5.36428e-08	0.278735	0.349	0.262	0.00118899	23	Adam10
6.22637e-08	0.276113	0.352	0.266	0.00138007	23	Brip1os
7.48269e-08	0.252416	0.258	0.18	0.00165854	23	Adam19
8.51943e-08	0.277571	0.315	0.234	0.00188833	23	Cep170b
2.14504e-07	0.276935	0.466	0.395	0.00475449	23	Jmjd1c
2.90113e-07	0.25506	0.206	0.138	0.00643035	23	Cdk19
4.20737e-07	0.250044	0.366	0.289	0.00932563	23	Gm4149
1.61265e-06	0.293297	0.275	0.204	0.0357445	23	Catsperd
1.75541e-05	0.250928	0.27	0.209	0.389087	23	D630045J12Rik
4.60769e-05	0.260161	0.639	0.593	1	23	Tuba1b
5.54765e-05	0.308668	0.317	0.262	1	23	Ptpn11
0.00030752	0.278477	0.48	0.428	1	23	Rabep1
0.00247782	0.355583	0.322	0.284	1	23	Mnat1

## Sheet: C1,2
p_val	avg_logFC	pct.1	pct.2	p_val_adj	cluster	gene
0	2.35426	0.827	0.142	0	2	Hjurp
0	2.22258	0.784	0.026	0	2	Trpm8
0	2.08587	0.942	0.356	0	2	Rora
0	1.95643	0.8	0.086	0	2	Kcnh8
0	1.83898	0.735	0.056	0	2	Foxp2
0	1.43841	0.704	0.169	0	2	Ntm
0	1.39276	0.764	0.238	0	2	Slc24a3
0	1.39019	0.714	0.19	0	2	Cdh8
0	1.37862	0.758	0.325	0	2	Efr3a
0	1.34577	0.965	0.663	0	2	B3galt1
0	1.30448	0.663	0.204	0	2	Kcnc2
0	1.23846	0.782	0.258	0	2	Tenm1
0	1.22862	0.506	0.086	0	2	A330008L17Rik
0	1.22347	0.825	0.319	0	2	Kirrel3
0	1.18591	0.797	0.263	0	2	Fgf14
0	1.1253	0.943	0.723	0	2	Fmn1
0	1.11663	0.987	0.743	0	2	Kcnh7
0	1.10593	0.411	0.024	0	2	Gpr26
0	1.09549	0.893	0.479	0	2	Dgkh
0	1.08495	0.372	0.035	0	2	Hpca
0	1.08485	0.538	0.111	0	2	Kcnk2
0	1.05195	0.517	0.119	0	2	Olfm3
0	1.02162	0.698	0.277	0	2	Cntn3
0	1.00825	0.537	0.109	0	2	Kcnmb2
0	1.00052	0.424	0.084	0	2	Plcd4
0	0.971412	0.368	0.024	0	2	Gsg1l
0	0.960625	0.822	0.464	0	2	Il1rapl1
0	0.941285	0.4	0.08	0	2	Rarres1
0	0.93238	0.482	0.127	0	2	Maml3
0	0.929866	0.443	0.107	0	2	Tmem72
0	0.913253	0.536	0.168	0	2	Dab1
0	0.905468	0.538	0.212	0	2	RP23-127M7.1
0	0.89981	0.544	0.213	0	2	Sptbn2
0	0.885383	0.654	0.301	0	2	Prkcb
0	0.876275	0.48	0.125	0	2	Pde8b
0	0.858481	0.734	0.388	0	2	Xkr4
0	0.848657	0.677	0.355	0	2	Cntn2
0	0.844311	0.37	0.067	0	2	Zfp536
0	0.842333	0.569	0.255	0	2	Adcy2
0	0.836879	0.391	0.077	0	2	Fam184b
0	0.827933	0.514	0.197	0	2	Grin3a
0	0.824817	0.387	0.102	0	2	Hs3st4
0	0.819687	0.41	0.137	0	2	Haus8
0	0.819027	0.271	0.041	0	2	Tox
0	0.805215	0.839	0.626	0	2	Atp1b1
0	0.801075	0.723	0.375	0	2	Gria3
0	0.795325	0.362	0.081	0	2	Fndc5
0	0.770212	0.436	0.145	0	2	Kcnn2
0	0.765361	0.424	0.128	0	2	Flrt2
0	0.757679	0.951	0.692	0	2	Zbtb20
0	0.752257	0.672	0.37	0	2	Rph3a
0	0.742445	0.63	0.326	0	2	Runx1t1
0	0.741014	0.892	0.724	0	2	Nkain2
0	0.728037	0.673	0.383	0	2	Dner
0	0.726792	0.491	0.183	0	2	Slc35f4
0	0.716041	0.302	0.053	0	2	Tmem132d
0	0.694	0.391	0.13	0	2	Asic1
0	0.693673	0.773	0.472	0	2	Rgs4
0	0.685553	0.413	0.146	0	2	Sptb
0	0.6788	0.26	0.05	0	2	Mt2
0	0.677784	0.952	0.697	0	2	Grm7
0	0.67546	0.297	0.064	0	2	Sort1
0	0.674355	0.793	0.41	0	2	Cacna1c
0	0.650798	0.473	0.19	0	2	Cacna2d2
0	0.649478	0.676	0.313	0	2	Ldb2
0	0.614935	0.975	0.81	0	2	Syt1
0	0.612907	0.249	0.048	0	2	Ebf2
0	0.607747	0.201	0.012	0	2	Slc6a7
0	0.607445	0.972	0.865	0	2	Macrod2
0	0.602807	0.224	0.025	0	2	Gng4
0	0.598562	0.646	0.322	0	2	Syt7
0	0.525026	0.994	0.87	0	2	Pcdh9
0	0.396137	0.993	0.967	0	2	Rbms3
9.77794e-304	0.577356	0.929	0.798	2.16728e-299	2	Ralyl
9.68847e-289	0.552722	0.276	0.08	2.14745e-284	2	Wls
5.90547e-286	0.552978	0.491	0.211	1.30895e-281	2	Zfp521
9.5659e-284	0.577516	0.297	0.09	2.12028e-279	2	Rgs8
1.21603e-283	0.604988	0.695	0.413	2.69533e-279	2	Dmd
2.27396e-282	0.698862	0.54	0.267	5.04022e-278	2	Zcchc18
5.24196e-280	0.564012	0.779	0.509	1.16188e-275	2	Gcnt2
9.2682e-280	0.901966	0.201	0.048	2.0543e-275	2	Cep89
1.29409e-275	0.608606	0.774	0.537	2.86836e-271	2	Wbscr17
1.29005e-273	0.547483	0.84	0.646	2.8594e-269	2	Atp2b1
1.18869e-272	0.629404	0.386	0.151	2.63474e-268	2	Susd4
1.99877e-271	0.45968	0.902	0.629	4.43028e-267	2	Tshz2
1.59578e-269	0.483755	0.886	0.691	3.53704e-265	2	Robo2
1.72663e-263	0.680821	0.231	0.063	3.82708e-259	2	Mboat2
2.54023e-257	0.51298	0.27	0.082	5.63041e-253	2	Syndig1
4.23634e-242	0.581305	0.381	0.154	9.38985e-238	2	Tmtc4
5.65078e-242	0.607763	0.443	0.202	1.2525e-237	2	Slc2a13
7.87887e-240	0.473687	0.224	0.062	1.74635e-235	2	Sv2a
8.59042e-239	0.646586	0.466	0.225	1.90407e-234	2	Elovl5
1.73259e-238	0.594299	0.391	0.162	3.84028e-234	2	Cacnb2
2.29243e-233	0.58014	0.45	0.202	5.08116e-229	2	Oprm1
4.95361e-229	0.572974	0.322	0.123	1.09797e-224	2	Kcnc1
5.08237e-220	0.459776	0.553	0.274	1.12651e-215	2	Runx1
1.77075e-217	0.587551	0.394	0.173	3.92487e-213	2	Chchd10
3.42926e-213	0.461012	0.221	0.066	7.60096e-209	2	Ppargc1b
6.21527e-212	0.518152	0.333	0.131	1.37761e-207	2	Itga6
1.89255e-211	0.55168	0.444	0.212	4.19483e-207	2	Necab1
3.9492e-208	0.558667	0.562	0.317	8.75341e-204	2	Tmem163
5.13857e-207	0.417471	0.658	0.383	1.13896e-202	2	Pde1c
9.05126e-204	0.535297	0.296	0.113	2.00621e-199	2	Lrrc3b
1.70198e-201	0.605874	0.553	0.32	3.77244e-197	2	Grik2
5.58714e-194	0.581777	0.415	0.203	1.23839e-189	2	Tcf4
6.68361e-194	0.579223	0.515	0.287	1.48142e-189	2	Scn4b
1.03455e-192	0.51506	0.733	0.538	2.29308e-188	2	Frmd3
5.40933e-192	0.451207	0.803	0.596	1.19898e-187	2	Scn7a
9.53421e-191	0.301816	0.527	0.259	2.11326e-186	2	Ndst4
2.44899e-185	0.459414	0.233	0.078	5.42818e-181	2	Rasgrf1
6.98202e-182	0.507186	0.809	0.643	1.54757e-177	2	Hs6st3
3.30435e-176	0.573777	0.471	0.259	7.32409e-172	2	Tle4
1.26115e-175	0.521651	0.32	0.136	2.79535e-171	2	RP23-217F11.4
1.98838e-175	0.474119	0.275	0.107	4.40724e-171	2	Rapgef5
2.43293e-175	0.540268	0.569	0.357	5.39258e-171	2	Ankib1
2.17069e-173	0.587403	0.502	0.29	4.81134e-169	2	Bcam
6.81374e-173	0.274144	0.832	0.634	1.51026e-168	2	Cacna2d1
1.28098e-172	0.530057	0.262	0.1	2.83928e-168	2	4930555F03Rik
2.17718e-168	0.26639	0.999	0.974	4.82573e-164	2	Meg3
6.4084e-168	0.339997	0.925	0.824	1.42042e-163	2	Prph
1.838e-166	0.498982	0.314	0.137	4.07393e-162	2	Adora1
6.51024e-164	0.449356	0.263	0.104	1.44299e-159	2	A4galt
8.3979e-160	0.344096	0.903	0.828	1.86139e-155	2	Elavl4
3.69916e-157	0.504278	0.391	0.198	8.19919e-153	2	Acsl6
8.66229e-157	0.53524	0.409	0.211	1.92e-152	2	Lxn
1.6205e-155	0.424098	0.212	0.075	3.59185e-151	2	2019-09-04
3.89538e-155	0.481949	0.36	0.175	8.6341e-151	2	Sbk1
4.41826e-152	0.470467	0.451	0.247	9.79307e-148	2	Rit2
4.91962e-152	0.349899	0.72	0.483	1.09043e-147	2	Grid2
2.69266e-150	0.362597	0.887	0.781	5.96829e-146	2	Rian
2.12495e-145	0.491917	0.601	0.415	4.70994e-141	2	Sgip1
3.23202e-145	0.447874	0.357	0.176	7.16378e-141	2	Slc4a10
3.36631e-142	0.3486	0.904	0.81	7.46142e-138	2	Atp1a1
2.22558e-136	0.396216	0.218	0.084	4.93299e-132	2	Arnt2
9.64022e-136	0.396292	0.226	0.089	2.13676e-131	2	Pgbd5
5.88819e-135	0.357759	0.302	0.136	1.30512e-130	2	Sphkap
8.66348e-133	0.442983	0.521	0.325	1.92026e-128	2	Kcna2
8.73103e-133	0.47483	0.47	0.283	1.93523e-128	2	Cnst
1.03057e-130	0.44547	0.535	0.338	2.28426e-126	2	Kalrn
1.19804e-130	0.408657	0.247	0.105	2.65546e-126	2	Igsf21
1.28065e-130	0.429809	0.263	0.115	2.83855e-126	2	Inpp5j
2.00208e-130	0.275309	0.982	0.958	4.43761e-126	2	Prkg1
1.25548e-124	0.437058	0.666	0.507	2.78276e-120	2	Gab2
2.23225e-124	0.412543	0.256	0.114	4.94778e-120	2	Ppp4r4
7.27758e-120	0.401863	0.236	0.101	1.61307e-115	2	Mt1
9.14559e-120	0.326093	0.867	0.779	2.02712e-115	2	Dnm3
9.84826e-120	0.398447	0.728	0.605	2.18287e-115	2	Pclo
1.34344e-118	0.461905	0.444	0.267	2.97774e-114	2	Ostf1
6.99994e-118	0.308935	0.482	0.275	1.55154e-113	2	Synpr
3.08149e-117	0.451216	0.512	0.33	6.83013e-113	2	Mir99ahg
7.239e-116	0.439633	0.659	0.5	1.60452e-111	2	Synm
1.91261e-115	0.47685	0.537	0.364	4.2393e-111	2	Mdh1
2.26604e-115	0.434868	0.389	0.221	5.02268e-111	2	Pvt1
1.24076e-113	0.426921	0.645	0.473	2.75015e-109	2	Fgf13
1.53251e-113	0.425131	0.635	0.483	3.39682e-109	2	Ncoa7
2.12163e-112	0.36406	0.203	0.083	4.70259e-108	2	Nim1k
2.94147e-112	0.426563	0.352	0.19	6.51977e-108	2	Stt3b
4.23107e-111	0.357583	0.223	0.096	9.37816e-107	2	Prkg2
9.24462e-110	0.429606	0.276	0.134	2.04907e-105	2	Selm
1.12593e-108	0.460036	0.29	0.146	2.49562e-104	2	Cd81
1.27135e-107	0.374923	0.298	0.149	2.81794e-103	2	Nr2f2
2.48333e-106	0.298534	0.877	0.796	5.5043e-102	2	Slc9a9
7.88161e-104	0.312934	0.205	0.085	1.74696e-99	2	Cacna1h
1.26669e-102	0.265971	0.574	0.384	2.80761e-98	2	Tnik
5.87768e-102	0.274937	0.862	0.734	1.30279e-97	2	Cadm2
1.11275e-101	0.33581	0.328	0.172	2.4664e-97	2	Cdh10
2.18013e-100	0.40531	0.345	0.191	4.83225e-96	2	Tshz3
4.19308e-100	0.365626	0.248	0.118	9.29396e-96	2	Ndrg2
3.13138e-98	0.335897	0.23	0.106	6.94071e-94	2	St3gal6
1.76412e-96	0.329314	0.66	0.474	3.91017e-92	2	Pirt
3.26542e-96	0.339636	0.532	0.356	7.2378e-92	2	Osbpl6
1.19054e-95	0.429242	0.558	0.402	2.63883e-91	2	Atp5b
3.50324e-94	0.393642	0.46	0.3	7.76492e-90	2	Tspan7
3.9701e-94	0.349556	0.212	0.097	8.79972e-90	2	Tpbgl
4.01633e-94	0.403035	0.456	0.302	8.90219e-90	2	Ctif
1.47039e-93	0.426965	0.42	0.26	3.25912e-89	2	Ldhb
2.20419e-92	0.35134	0.214	0.098	4.88558e-88	2	Meis3
4.36956e-91	0.331195	0.742	0.634	9.68513e-87	2	Herc1
8.0801e-91	0.358606	0.375	0.218	1.79095e-86	2	Prdm12
2.49061e-90	0.330153	0.737	0.608	5.52043e-86	2	Kcnab2
1.12639e-89	0.410572	0.444	0.29	2.49665e-85	2	Cpne6
1.6425e-89	0.365824	0.572	0.42	3.64061e-85	2	Ppm1l
3.104e-89	0.316015	0.704	0.569	6.88002e-85	2	Pex5l
1.21317e-87	0.386716	0.54	0.382	2.68899e-83	2	Trnp1
3.57501e-87	0.378611	0.483	0.326	7.92401e-83	2	Dok4
1.03505e-86	0.358995	0.446	0.286	2.29419e-82	2	Ust
1.1275e-86	0.428413	0.494	0.349	2.4991e-82	2	Acot7
6.59083e-86	0.336737	0.211	0.1	1.46086e-81	2	Rab37
4.67647e-85	0.358723	0.302	0.167	1.03654e-80	2	Prr16
1.3149e-84	0.322769	0.247	0.123	2.91448e-80	2	Scg2
1.01899e-81	0.310542	0.808	0.726	2.25859e-77	2	Ndrg4
2.25919e-81	0.327547	0.203	0.096	5.00749e-77	2	Vegfa
9.89298e-81	0.35762	0.298	0.168	2.19278e-76	2	Trappc10
2.69569e-80	0.333047	0.669	0.545	5.97499e-76	2	Myt1l
3.30493e-79	0.400444	0.34	0.205	7.32539e-75	2	Gm12709
1.36955e-78	0.305403	0.676	0.544	3.03562e-74	2	Cplx1
1.49918e-78	0.362364	0.522	0.378	3.32292e-74	2	1700020I14Rik
3.93351e-77	0.336024	0.336	0.202	8.71862e-73	2	Mast4
2.018e-76	0.348541	0.513	0.374	4.4729e-72	2	Caprin1
9.54996e-75	0.336219	0.636	0.501	2.11675e-70	2	Ubash3b
1.0924e-74	0.380353	0.462	0.325	2.4213e-70	2	Slc17a6
6.29707e-73	0.331525	0.235	0.123	1.39574e-68	2	Tfrc
9.37737e-73	0.370116	0.39	0.257	2.07849e-68	2	Agpat3
2.40529e-72	0.377535	0.535	0.403	5.33132e-68	2	Arl15
4.7591e-71	0.269957	0.661	0.51	1.05486e-66	2	S100a6
1.46232e-70	0.363409	0.372	0.243	3.24122e-66	2	Sh3bp5l
4.66502e-70	0.298796	0.666	0.555	1.034e-65	2	Macf1
2.8212e-69	0.312627	0.218	0.112	6.25319e-65	2	Ptprz1
5.66362e-67	0.31413	0.666	0.55	1.25534e-62	2	Pkm
1.01452e-66	0.329171	0.63	0.512	2.24869e-62	2	Dock3
2.24796e-66	0.3532	0.419	0.288	4.98261e-62	2	Cox6c
4.3512e-66	0.3522	0.412	0.283	9.64444e-62	2	Diaph2
2.16756e-65	0.312795	0.23	0.125	4.8044e-61	2	Desi1
4.94722e-65	0.366215	0.311	0.193	1.09655e-60	2	Cycs
1.3573e-64	0.38253	0.696	0.602	3.00846e-60	2	Cox6a1
1.64631e-63	0.347565	0.255	0.146	3.64905e-59	2	Mif
4.00349e-63	0.471495	0.376	0.251	8.87373e-59	2	Negr1
1.59643e-62	0.330105	0.443	0.312	3.53848e-58	2	Ppp1r12b
3.46218e-62	0.341555	0.413	0.289	7.67391e-58	2	Cerk
4.79965e-62	0.316305	0.632	0.53	1.06384e-57	2	Hivep2
5.09351e-59	0.313052	0.448	0.324	1.12898e-54	2	Mtss1
6.77275e-59	0.291943	0.674	0.557	1.50118e-54	2	Parm1
9.78832e-59	0.296156	0.367	0.241	2.16958e-54	2	Clvs1
1.03576e-58	0.333293	0.417	0.293	2.29575e-54	2	Atp5g1
3.24567e-58	0.365101	0.455	0.333	7.19403e-54	2	Itm2b
3.97899e-58	0.298161	0.71	0.609	8.81942e-54	2	Cox8a
5.49001e-58	0.257207	0.764	0.674	1.21686e-53	2	Grip1
2.15817e-57	0.315671	0.541	0.426	4.78358e-53	2	Eps15
6.58793e-57	0.32093	0.31	0.198	1.46021e-52	2	Pmm1
7.75161e-57	0.270325	0.548	0.413	1.71814e-52	2	Pam
1.40648e-56	0.331903	0.461	0.342	3.11746e-52	2	Uqcrh
2.85277e-56	0.300781	0.228	0.13	6.32316e-52	2	Skap2
9.15718e-56	0.256796	0.708	0.615	2.02969e-51	2	Akap12
4.57537e-54	0.294868	0.288	0.18	1.01413e-49	2	Reps2
7.30639e-54	0.280276	0.272	0.166	1.61946e-49	2	Camk2b
1.29998e-53	0.296573	0.512	0.391	2.88142e-49	2	Galnt14
1.36598e-53	0.313239	0.314	0.204	3.02768e-49	2	Atp11c
4.20412e-53	0.284924	0.25	0.15	9.31844e-49	2	Sec61a1
5.55681e-53	0.309884	0.375	0.259	1.23167e-48	2	Atp5g3
7.63147e-53	0.271004	0.213	0.12	1.69152e-48	2	2019-03-04
1.1967e-52	0.290143	0.285	0.18	2.65248e-48	2	Rab11fip4
2.68812e-52	0.270037	0.532	0.409	5.95821e-48	2	Cyfip2
4.368e-51	0.293595	0.332	0.221	9.68167e-47	2	Rapgef2
5.64978e-51	0.299235	0.369	0.258	1.25227e-46	2	Lpin1
7.54995e-51	0.268215	0.207	0.117	1.67345e-46	2	Zc3h12c
1.36049e-50	0.313851	0.369	0.256	3.01553e-46	2	Aco2
1.75665e-50	0.284533	0.238	0.143	3.89361e-46	2	Dpy19l4
2.55731e-50	0.284054	0.252	0.154	5.66827e-46	2	Eml5
2.81265e-49	0.266427	0.358	0.241	6.23424e-45	2	Mef2c
4.58073e-49	0.260972	0.686	0.603	1.01532e-44	2	Rims2
1.16438e-48	0.28918	0.264	0.164	2.58085e-44	2	Cyc1
2.02832e-48	0.292253	0.277	0.176	4.49578e-44	2	1810041L15Rik
3.39208e-48	0.305154	0.508	0.401	7.51855e-44	2	Ckb
5.32579e-48	0.302817	0.219	0.13	1.18046e-43	2	6030419C18Rik
6.26109e-48	0.274619	0.468	0.358	1.38777e-43	2	Plekhm3
2.24171e-47	0.296316	0.315	0.209	4.96875e-43	2	Cox5b
3.33665e-47	0.288731	0.529	0.415	7.39567e-43	2	Nptn
6.19973e-47	0.293879	0.451	0.34	1.37417e-42	2	Cend1
1.43729e-46	0.288889	0.526	0.422	3.18575e-42	2	Ncoa1
2.09829e-46	0.282684	0.391	0.285	4.65086e-42	2	Zdhhc17
2.16187e-46	0.276853	0.273	0.174	4.79179e-42	2	Adgrl2
3.60635e-46	0.251952	0.277	0.176	7.99348e-42	2	Snx25
3.98388e-46	0.288232	0.313	0.211	8.83028e-42	2	Got2
4.20176e-46	0.268928	0.454	0.338	9.31321e-42	2	Sgpp2
4.50293e-46	0.267295	0.201	0.116	9.98075e-42	2	Pdcd4
4.27698e-45	0.259095	0.414	0.302	9.47992e-41	2	Msi2
4.57945e-45	0.289168	0.474	0.362	1.01504e-40	2	Cox5a
5.24198e-45	0.320775	0.35	0.247	1.16188e-40	2	Cox7b
2.87333e-44	0.33321	0.38	0.277	6.36874e-40	2	Tomm70a
7.91081e-44	0.331303	0.396	0.295	1.75343e-39	2	Atp5j
1.26546e-43	0.274299	0.531	0.432	2.80489e-39	2	Krit1
3.63943e-43	0.298032	0.301	0.204	8.0668e-39	2	Slc20a1
5.11892e-43	0.250899	0.236	0.145	1.13461e-38	2	Trp53inp2
1.83724e-42	0.282351	0.223	0.136	4.07225e-38	2	Slc25a5
6.12027e-42	0.264528	0.31	0.213	1.35656e-37	2	Xpo6
1.24302e-41	0.275506	0.338	0.237	2.75516e-37	2	Nrip3
1.76076e-41	0.271844	0.349	0.246	3.90274e-37	2	Heatr5a
2.8118e-41	0.328544	0.315	0.217	6.23235e-37	2	Gm10039
3.08997e-41	0.303051	0.446	0.341	6.84891e-37	2	Abhd2
1.2514e-40	0.266935	0.275	0.182	2.77372e-36	2	Amigo1
2.278e-40	0.278803	0.47	0.367	5.0492e-36	2	Isl1
2.49057e-40	0.273118	0.308	0.213	5.52035e-36	2	Cacna1d
8.32097e-40	0.283062	0.437	0.336	1.84434e-35	2	Atp5a1
1.15245e-39	0.265727	0.372	0.271	2.55442e-35	2	Tpi1
1.40021e-39	0.295422	0.316	0.222	3.10356e-35	2	Ndufb9
1.90669e-39	0.25637	0.561	0.469	4.22619e-35	2	Map1lc3a
3.73156e-39	0.287219	0.544	0.46	8.27101e-35	2	RP23-357C16.1
6.98487e-38	0.262381	0.319	0.226	1.5482e-33	2	Ppargc1a
8.60571e-38	0.257355	0.432	0.331	1.90745e-33	2	Pou4f1
4.97351e-34	0.258935	0.34	0.25	1.10238e-29	2	Tbl1x
8.43353e-34	0.257676	0.592	0.511	1.86929e-29	2	Slc25a4
2.14243e-29	0.262677	0.307	0.226	4.7487e-25	2	Atp5f1
8.20221e-29	0.254381	0.315	0.233	1.81802e-24	2	Cox7c
1.52281e-27	0.408589	0.302	0.229	3.37531e-23	2	Tmod3
1.06294e-24	0.254509	0.343	0.269	2.35602e-20	2	Gm12338

## Sheet: C3
p_val	avg_logFC	pct.1	pct.2	p_val_adj	cluster	gene
0	1.85911	0.976	0.465	0	4	Dpp10
0	1.82982	0.862	0.249	0	4	Kcnd3
0	1.81249	0.659	0.037	0	4	Cdh9
0	1.75674	0.676	0.071	0	4	Fam19a4
0	1.66989	0.795	0.199	0	4	Zfp521
0	1.53588	0.592	0.051	0	4	Gm7271
0	1.49509	0.457	0.015	0	4	Gm38256
0	1.44182	0.701	0.158	0	4	Rasgrp1
0	1.42746	1	0.821	0	4	Kcnip4
0	1.4075	0.686	0.179	0	4	Rnf112
0	1.3444	0.909	0.42	0	4	Fxyd2
0	1.31445	0.929	0.536	0	4	Pde4d
0	1.31037	0.918	0.476	0	4	Asic2
0	1.28087	0.533	0.074	0	4	Rgs5
0	1.11316	0.581	0.177	0	4	Tox3
0	1.05959	0.847	0.329	0	4	Kirrel3
0	1.05494	0.871	0.527	0	4	Phf24
0	1.03231	0.534	0.139	0	4	Gfra2
0	1.01503	0.387	0.067	0	4	P2ry1
0	1.01292	0.382	0.057	0	4	Adamts9
0	0.987061	0.601	0.239	0	4	Casz1
0	0.962704	0.794	0.486	0	4	Bach2
0	0.945983	0.921	0.674	0	4	Pitpnc1
0	0.941234	0.997	0.94	0	4	Csmd1
0	0.929237	0.704	0.329	0	4	Ptprr
0	0.926202	0.69	0.351	0	4	Osbpl6
0	0.924107	0.446	0.119	0	4	Itpkb
0	0.91216	0.495	0.165	0	4	Cdh10
0	0.892558	0.682	0.268	0	4	Synpr
0	0.878995	0.968	0.751	0	4	Piezo2
0	0.861191	0.829	0.563	0	4	Zdhhc2
0	0.857194	0.648	0.274	0	4	Runx1
0	0.852174	0.623	0.29	0	4	Cpne3
0	0.832454	0.385	0.089	0	4	Rgs8
0	0.825679	0.641	0.303	0	4	Ncam1
0	0.824776	0.274	0.013	0	4	Dgkk
0	0.805276	0.734	0.423	0	4	Lhfpl3
0	0.784257	0.942	0.753	0	4	Luzp2
0	0.753293	0.847	0.617	0	4	Magi1
0	0.753032	0.348	0.097	0	4	Chd5
0	0.751822	0.722	0.385	0	4	Pde1c
0	0.690931	0.284	0.062	0	4	Sorbs2
0	0.682249	0.934	0.393	0	4	Grik1
0	0.680164	0.255	0.05	0	4	Celf3
0	0.647715	0.217	0.032	0	4	Pou4f2
0	0.626145	0.25	0.051	0	4	Peli2
0	0.575183	0.881	0.615	0	4	Ano3
4.35739e-304	0.771786	0.791	0.547	9.65816e-300	4	Zfhx3
1.52648e-303	0.79394	0.612	0.292	3.38345e-299	4	Pld5
7.53033e-301	0.814208	0.588	0.268	1.6691e-296	4	Nrp1
1.9322e-299	0.769975	0.759	0.459	4.28271e-295	4	Fat3
8.47182e-295	0.840191	0.458	0.172	1.87778e-290	4	Rgs10
5.9963e-289	0.793941	0.604	0.291	1.32908e-284	4	Cntn3
1.43917e-288	0.694439	0.808	0.515	3.18991e-284	4	Dgkz
3.84276e-281	0.753089	0.75	0.454	8.51747e-277	4	Tusc5
1.83471e-280	0.61613	0.27	0.066	4.06662e-276	4	Paqr5
5.2423e-275	0.6396	0.881	0.714	1.16196e-270	4	Kif5c
2.44186e-274	0.633169	0.674	0.32	5.41238e-270	4	Ldb2
1.8159e-273	0.705166	0.399	0.136	4.02493e-269	4	St6galnac5
1.52955e-272	0.720525	0.784	0.508	3.39025e-268	4	Egfem1
5.39448e-266	1.09504	0.492	0.22	1.19569e-261	4	Tmod3
1.47582e-256	0.647521	0.82	0.589	3.27115e-252	4	Alcam
3.00903e-255	0.746428	0.556	0.264	6.66952e-251	4	Ak5
5.78125e-253	0.829965	0.601	0.336	1.28142e-248	4	Ano6
6.56121e-252	0.451752	0.983	0.885	1.45429e-247	4	Lsamp
7.73019e-247	0.401373	0.996	0.985	1.7134e-242	4	Prune2
2.49845e-238	0.504024	0.898	0.74	5.53782e-234	4	Ank3
3.11239e-234	0.652434	0.303	0.093	6.8986e-230	4	Rarres1
1.5959e-233	0.745318	0.685	0.448	3.53731e-229	4	Apba1
2.02359e-232	0.636487	0.79	0.539	4.48528e-228	4	Hdac9
2.45949e-229	0.375238	0.989	0.967	5.45146e-225	4	Rbms3
2.62957e-229	0.728838	0.431	0.178	5.82843e-225	4	Mid1
6.17704e-222	0.449786	0.943	0.815	1.36914e-217	4	Syt1
2.62599e-218	0.737506	0.599	0.336	5.82051e-214	4	Sdcbp
2.89184e-217	0.533116	0.206	0.05	6.40977e-213	4	5730508B09Rik
4.29888e-217	0.665529	0.475	0.21	9.52846e-213	4	Ahnak
1.41669e-211	0.60476	0.622	0.33	3.1401e-207	4	Syt7
2.35771e-208	0.649686	0.312	0.106	5.22587e-204	4	Camk2n1
5.71057e-203	0.577385	0.921	0.8	1.26575e-198	4	Tmsb4x
3.81367e-202	0.689315	0.337	0.122	8.45299e-198	4	Kcnd2
8.06258e-200	0.57842	0.776	0.546	1.78707e-195	4	Nedd4l
8.53942e-199	0.482902	0.928	0.826	1.89276e-194	4	Prph
8.61673e-196	0.739206	0.437	0.199	1.9099e-191	4	9530026P05Rik
2.73866e-195	0.594355	0.821	0.673	6.07024e-191	4	Grip1
8.78543e-192	0.661831	0.704	0.499	1.94729e-187	4	Prkar1a
2.81529e-189	0.629122	0.346	0.135	6.2401e-185	4	Csgalnact1
2.15092e-177	0.646962	0.601	0.361	4.76751e-173	4	Pmp22
2.29015e-176	0.523459	0.208	0.058	5.07612e-172	4	Cdkn1a
1.17562e-174	0.623317	0.506	0.261	2.60577e-170	4	Vav3
1.46102e-174	0.661672	0.653	0.434	3.23835e-170	4	Tmeff2
1.90986e-173	0.581336	0.567	0.312	4.23321e-169	4	Cdh11
1.36323e-172	0.542204	0.785	0.625	3.0216e-168	4	Asap1
4.21794e-172	0.675882	0.553	0.326	9.34906e-168	4	Pou4f1
8.73154e-170	0.671528	0.528	0.3	1.93535e-165	4	Efna5
3.39064e-167	0.558643	0.738	0.555	7.51535e-163	4	Plekha5
2.31282e-165	0.668982	0.549	0.32	5.12636e-161	4	St6galnac3
2.88735e-165	0.671161	0.424	0.207	6.3998e-161	4	Fbxo9
4.4123e-163	0.653231	0.318	0.128	9.77986e-159	4	Rprm
4.3292e-161	0.483274	0.727	0.481	9.59566e-157	4	Rgs4
4.10729e-154	0.519341	0.229	0.075	9.10381e-150	4	Myo1a
1.31646e-152	0.585361	0.644	0.437	2.91793e-148	4	Atp1b3
5.56672e-150	0.499221	0.31	0.122	1.23386e-145	4	Tmem72
3.42774e-149	0.484702	0.222	0.072	7.59757e-145	4	Kcnip2
1.12919e-146	0.564087	0.457	0.235	2.50285e-142	4	Sorcs1
3.26035e-146	0.552096	0.253	0.092	7.22657e-142	4	Nrsn1
1.66122e-143	0.459303	0.795	0.635	3.68209e-139	4	Adgrl3
1.21263e-142	0.594118	0.501	0.292	2.6878e-138	4	2019-03-11
3.82006e-142	0.586577	0.382	0.184	8.46716e-138	4	Tmem132e
3.90991e-140	0.475026	0.219	0.074	8.66632e-136	4	Arhgap31
1.1846e-139	0.524616	0.813	0.678	2.62567e-135	4	Tppp3
4.52957e-138	0.518879	0.39	0.183	1.00398e-133	4	Acpp
1.72193e-137	0.486978	0.753	0.603	3.81666e-133	4	2010111I01Rik
2.48045e-137	0.448921	0.8	0.664	5.49791e-133	4	Klf7
2.13482e-136	0.596192	0.619	0.441	4.73182e-132	4	Raph1
5.63645e-134	0.538456	0.524	0.309	1.24932e-129	4	Ccdc141
4.87452e-133	0.560489	0.36	0.17	1.08044e-128	4	Abtb2
5.69423e-133	0.583028	0.372	0.183	1.26213e-128	4	Lyst
5.93035e-130	0.589795	0.6	0.416	1.31446e-125	4	Klhl29
5.85067e-128	0.522098	0.323	0.145	1.2968e-123	4	Sdk2
2.13246e-127	0.442824	0.201	0.068	4.72659e-123	4	Tmem200a
2.03279e-126	0.54777	0.326	0.149	4.50568e-122	4	Cdk15
2.0615e-126	0.49591	0.289	0.122	4.56931e-122	4	Aff2
1.73723e-125	0.543144	0.602	0.421	3.85057e-121	4	Ppm1l
1.68058e-121	0.419095	0.878	0.747	3.72501e-117	4	Sncg
7.90077e-116	0.467138	0.228	0.087	1.75121e-111	4	Cacna1h
8.74431e-115	0.480037	0.608	0.413	1.93818e-110	4	Pam
5.33922e-114	0.36384	0.898	0.819	1.18344e-109	4	Kctd16
1.93791e-111	0.524997	0.444	0.257	4.29538e-107	4	2510009E07Rik
3.01002e-111	0.528615	0.391	0.212	6.67171e-107	4	D930015E06Rik
1.22173e-109	0.435167	0.75	0.625	2.70796e-105	4	Ccser1
2.47971e-108	0.390229	0.223	0.085	5.49628e-104	4	Chrm3
5.70378e-108	0.482451	0.681	0.526	1.26424e-103	4	Pgm2l1
2.4175e-107	0.378074	0.816	0.748	5.35838e-103	4	Mbnl2
2.52909e-107	0.448625	0.413	0.223	5.60574e-103	4	Mpped2
1.36446e-106	0.469565	0.285	0.13	3.02433e-102	4	Zfhx4
2.24342e-105	0.313315	0.437	0.227	4.97254e-101	4	Kcnc2
2.69868e-104	0.542935	0.492	0.317	5.98163e-100	4	Ssbp3
1.23838e-103	0.474347	0.337	0.17	2.74486e-99	4	Marcks
5.86624e-103	0.550492	0.305	0.149	1.30025e-98	4	Tmem126a
1.26355e-102	0.516384	0.544	0.358	2.80066e-98	4	Stmn1
1.43994e-101	0.527369	0.528	0.354	3.19163e-97	4	Nol4
2.64974e-101	0.570795	0.389	0.216	5.87315e-97	4	Lxn
5.30355e-101	0.466724	0.28	0.129	1.17553e-96	4	Brinp2
5.95446e-101	0.542157	0.43	0.255	1.31981e-96	4	Isl2
3.10932e-100	0.463373	0.596	0.425	6.89181e-96	4	Pten
3.71613e-99	0.435771	0.688	0.547	8.23679e-95	4	Wbscr17
5.25438e-99	0.51609	0.515	0.344	1.16463e-94	4	Olfm1
3.94772e-97	0.475338	0.292	0.143	8.75013e-93	4	Tlx3
1.34527e-96	0.450481	0.227	0.096	2.9818e-92	4	Maoa
4.69433e-95	0.371913	0.787	0.639	1.0405e-90	4	Scn9a
3.39791e-94	0.398073	0.764	0.655	7.53147e-90	4	Atp2b1
6.84467e-94	0.441826	0.52	0.34	1.51712e-89	4	Arhgap26
1.19094e-93	0.356873	0.821	0.699	2.63973e-89	4	Robo2
3.23639e-93	0.463102	0.492	0.309	7.17346e-89	4	Plcxd3
3.11851e-92	0.483156	0.541	0.373	6.91218e-88	4	Dock11
1.25444e-91	0.473427	0.308	0.158	2.78046e-87	4	Asxl3
7.35035e-90	0.400079	0.22	0.094	1.6292e-85	4	Pakap
7.57678e-90	0.466379	0.328	0.175	1.67939e-85	4	Tcerg1l
1.45844e-87	0.395474	0.765	0.675	3.23264e-83	4	Ttll7
2.2624e-87	0.460953	0.482	0.315	5.01462e-83	4	Eepd1
1.55347e-85	0.485552	0.544	0.385	3.44327e-81	4	Trnp1
6.71712e-84	0.427726	0.641	0.504	1.48885e-79	4	Synm
1.25178e-83	0.5134	0.496	0.332	2.77457e-79	4	Mbp
6.06875e-83	0.481322	0.382	0.224	1.34514e-78	4	Fkbp1b
2.36511e-82	0.355761	0.769	0.657	5.24226e-78	4	Scd2
2.40294e-82	0.422966	0.266	0.129	5.32612e-78	4	Gabrb1
2.95858e-80	0.41974	0.251	0.122	6.55769e-76	4	Efr3b
2.70777e-79	0.4278	0.278	0.143	6.00177e-75	4	Rsu1
6.85393e-78	0.428074	0.237	0.113	1.51917e-73	4	AF529169
2.18953e-77	0.437315	0.446	0.29	4.85308e-73	4	Ppm1e
2.6384e-76	0.447269	0.474	0.325	5.84801e-72	4	Aatk
6.91217e-76	0.380456	0.346	0.191	1.53208e-71	4	Slc8a1
4.60746e-75	0.430922	0.293	0.156	1.02124e-70	4	A930011G23Rik
5.97894e-74	0.432752	0.321	0.18	1.32523e-69	4	Pitpnm2
2.5892e-72	0.436792	0.289	0.157	5.73896e-68	4	Ctnnbip1
5.47666e-72	0.472081	0.468	0.325	1.2139e-67	4	Brap
7.50284e-71	0.374378	0.235	0.116	1.663e-66	4	Ptpre
7.91522e-70	0.404675	0.489	0.337	1.75441e-65	4	Txn1
2.39138e-69	0.461923	0.494	0.354	5.30049e-65	4	Fez1
1.42405e-67	0.440857	0.476	0.341	3.1564e-63	4	Mef2a
1.48372e-67	0.447913	0.331	0.198	3.28866e-63	4	Cobl
4.68707e-67	0.426347	0.362	0.222	1.03889e-62	4	Rab15
1.92533e-66	0.410666	0.272	0.148	4.26749e-62	4	Gramd4
1.55088e-65	0.39321	0.521	0.384	3.43753e-61	4	Magi3
2.14213e-65	0.323813	0.76	0.663	4.74804e-61	4	Tuba1a
1.22559e-64	0.427083	0.519	0.382	2.71652e-60	4	Adam11
2.33057e-61	0.354169	0.74	0.638	5.1657e-57	4	Ftl1
4.15895e-61	0.344371	0.623	0.488	9.2183e-57	4	Ret
3.84525e-60	0.350028	0.204	0.1	8.52299e-56	4	Tbc1d1
1.4893e-59	0.405293	0.402	0.267	3.30104e-55	4	Tle4
6.33982e-58	0.373556	0.334	0.204	1.40522e-53	4	Adrbk1
6.94367e-58	0.378636	0.388	0.249	1.53906e-53	4	Tubb2b
1.30915e-57	0.259671	0.624	0.503	2.90174e-53	4	Fgf12
1.52038e-57	0.353181	0.222	0.115	3.36992e-53	4	Slit1
2.15691e-57	0.301781	0.777	0.717	4.78079e-53	4	Dpysl2
3.15258e-57	0.355284	0.23	0.12	6.98769e-53	4	Nbl1
3.31101e-56	0.390542	0.515	0.39	7.33884e-52	4	Ckap5
4.94075e-55	0.374251	0.224	0.118	1.09512e-50	4	Fbxl7
6.72998e-55	0.351507	0.627	0.522	1.4917e-50	4	Rcan2
7.94608e-55	0.275657	0.663	0.544	1.76125e-50	4	Auts2
3.36485e-54	0.392981	0.246	0.137	7.45819e-50	4	Tmem2
8.26002e-53	0.405616	0.305	0.188	1.83083e-48	4	Ivns1abp
8.96074e-53	0.385568	0.427	0.308	1.98615e-48	4	Pak3
1.93652e-52	0.369663	0.361	0.238	4.2923e-48	4	Nrip3
8.42776e-52	0.27797	0.714	0.606	1.86801e-47	4	Scn7a
9.52219e-52	0.400571	0.409	0.293	2.11059e-47	4	Rps6ka2
2.17801e-51	0.293555	0.701	0.615	4.82756e-47	4	Prkce
4.12849e-51	0.389112	0.367	0.246	9.1508e-47	4	Prrxl1
5.44392e-51	0.355224	0.61	0.503	1.20664e-46	4	Samd12
1.01095e-49	0.272865	0.714	0.624	2.24076e-45	4	Oxr1
1.04528e-49	0.306435	0.21	0.111	2.31687e-45	4	Tmem151b
1.89682e-49	0.36533	0.608	0.514	4.20431e-45	4	Gab2
3.88124e-49	0.340131	0.244	0.138	8.60278e-45	4	Tagln2
5.18201e-49	0.32984	0.668	0.593	1.14859e-44	4	Rpl41
1.82064e-48	0.315346	0.643	0.547	4.03545e-44	4	Tubb5
7.21205e-48	0.376073	0.537	0.438	1.59855e-43	4	Cdc42bpa
1.24858e-47	0.349901	0.483	0.364	2.76749e-43	4	Tpd52
2.06784e-47	0.329448	0.244	0.14	4.58336e-43	4	Gm17231
5.69924e-47	0.369099	0.31	0.199	1.26324e-42	4	Mbd6
1.80817e-46	0.314565	0.604	0.506	4.0078e-42	4	Ubash3b
3.82729e-46	0.356013	0.314	0.204	8.48319e-42	4	Mvb12b
4.56213e-46	0.382156	0.394	0.279	1.0112e-41	4	Rps9
5.23516e-46	0.385525	0.483	0.38	1.16037e-41	4	Purg
7.5676e-46	0.260687	0.68	0.573	1.67736e-41	4	Pex5l
1.32621e-45	0.395738	0.355	0.246	2.93955e-41	4	Tnks
3.33427e-45	0.34011	0.246	0.145	7.3904e-41	4	Plcxd2
1.42876e-44	0.338716	0.361	0.248	3.16684e-40	4	Ncald
2.21812e-44	0.264917	0.745	0.688	4.91646e-40	4	Enox1
9.42305e-44	0.342042	0.408	0.289	2.08862e-39	4	Wipf3
9.65944e-44	0.325985	0.605	0.519	2.14101e-39	4	Eif1
6.8858e-43	0.301249	0.245	0.143	1.52624e-38	4	Ptger3
1.0114e-42	0.261203	0.755	0.721	2.24178e-38	4	Camta1
1.39272e-42	0.372249	0.302	0.197	3.08695e-38	4	Slc9a6
1.91641e-42	0.346788	0.302	0.195	4.24772e-38	4	Hdac4
2.20919e-42	0.36161	0.373	0.265	4.89666e-38	4	Sytl2
1.71705e-41	0.266603	0.34	0.22	3.80584e-37	4	Syt9
4.2003e-41	0.333452	0.473	0.364	9.30997e-37	4	Nipal3
2.72977e-40	0.349644	0.245	0.152	6.05054e-36	4	Mtfr1l
2.35544e-39	0.3169	0.297	0.196	5.22083e-35	4	Dpysl5
1.55813e-38	0.31411	0.224	0.135	3.45358e-34	4	Colgalt2
4.6038e-38	0.320814	0.381	0.278	1.02043e-33	4	Lpgat1
6.3618e-38	0.299185	0.568	0.48	1.41009e-33	4	Akt3
1.22659e-37	0.352564	0.452	0.351	2.71874e-33	4	Gmfb
1.3873e-37	0.34247	0.357	0.254	3.07494e-33	4	Ptms
1.4938e-37	0.341761	0.412	0.314	3.311e-33	4	Ap1ar
3.04568e-37	0.361967	0.405	0.31	6.75076e-33	4	Arhgap21
4.08202e-37	0.26353	0.7	0.646	9.0478e-33	4	Ppp1r1c
5.08432e-37	0.35496	0.525	0.434	1.12694e-32	4	S100a10
5.41272e-37	0.321809	0.561	0.479	1.19973e-32	4	Atxn1
6.34514e-37	0.365829	0.376	0.276	1.4064e-32	4	Card19
1.00341e-36	0.35344	0.501	0.41	2.22405e-32	4	Lrrn1
1.6007e-36	0.333762	0.494	0.412	3.54796e-32	4	Pitpna
1.63075e-36	0.372017	0.418	0.325	3.61456e-32	4	Sobp
1.96713e-36	0.323911	0.243	0.155	4.36015e-32	4	B3glct
2.20346e-36	0.304279	0.276	0.178	4.88397e-32	4	1810041L15Rik
2.92198e-36	0.342935	0.341	0.24	6.47656e-32	4	AI593442
3.18696e-36	0.269392	0.667	0.619	7.0639e-32	4	Akap12
4.62516e-36	0.343322	0.313	0.215	1.02517e-31	4	Ap1s2
7.17383e-36	0.294581	0.223	0.137	1.59008e-31	4	Sae1
8.61219e-36	0.272029	0.562	0.466	1.90889e-31	4	Garnl3
8.98745e-36	0.337771	0.309	0.212	1.99207e-31	4	Rnf7
5.1895e-35	0.308117	0.232	0.145	1.15025e-30	4	Rtn4rl1
1.76506e-34	0.314703	0.271	0.179	3.91225e-30	4	Zmiz1
1.79909e-34	0.264957	0.702	0.651	3.98767e-30	4	Gnb1
3.48312e-34	0.366273	0.274	0.181	7.72034e-30	4	Prdx3
5.34128e-34	0.266219	0.654	0.59	1.18389e-29	4	Tuba1b
5.50438e-34	0.308052	0.547	0.46	1.22005e-29	4	Eef1a1
6.25622e-34	0.338405	0.277	0.187	1.38669e-29	4	Foxo3
6.62831e-34	0.314155	0.312	0.218	1.46916e-29	4	Pea15a
1.16797e-32	0.300132	0.276	0.185	2.58881e-28	4	Disp2
1.51163e-32	0.278533	0.209	0.128	3.35053e-28	4	Camk4
3.15537e-32	0.305692	0.591	0.52	6.99389e-28	4	Oaz1
3.31852e-32	0.27814	0.39	0.29	7.35549e-28	4	Cpne8
5.34039e-31	0.28323	0.319	0.22	1.1837e-26	4	Ngfrap1
5.53069e-31	0.301304	0.24	0.158	1.22588e-26	4	Ept1
2.00705e-30	0.738711	0.336	0.258	4.44862e-26	4	Ptpn11
2.78999e-30	0.318594	0.288	0.203	6.18402e-26	4	Fam135a
2.82804e-30	0.295471	0.207	0.13	6.26836e-26	4	Necab3
3.44057e-30	0.326966	0.479	0.392	7.62601e-26	4	Prr13
4.10596e-30	0.315956	0.351	0.263	9.10087e-26	4	Mcu
5.5407e-30	0.262578	0.306	0.21	1.2281e-25	4	Cdh1
8.86539e-30	0.304356	0.437	0.344	1.96501e-25	4	Bex2
1.3649e-29	0.285157	0.495	0.416	3.02531e-25	4	Tmod2
1.93667e-29	0.265661	0.215	0.136	4.29263e-25	4	Osbpl1a
2.67333e-29	0.291399	0.237	0.157	5.92544e-25	4	Iqsec2
6.63915e-29	0.302014	0.403	0.316	1.47157e-24	4	Nhs
6.6438e-29	0.319746	0.474	0.393	1.4726e-24	4	Cacnb3
9.64868e-29	0.262655	0.627	0.563	2.13863e-24	4	Actg1
1.60602e-28	0.285154	0.278	0.193	3.55975e-24	4	Coro2a
8.12702e-28	0.294953	0.235	0.157	1.80135e-23	4	Eml5
1.18135e-26	0.277018	0.305	0.22	2.61846e-22	4	Ptma
1.29707e-26	0.26968	0.29	0.207	2.87496e-22	4	Foxp1
4.24926e-25	0.279026	0.339	0.259	9.41849e-21	4	Tex2
1.62715e-24	0.28651	0.388	0.313	3.60659e-20	4	Csrnp3
2.57315e-24	0.305216	0.415	0.337	5.70338e-20	4	Gm9843
2.45877e-23	0.271209	0.299	0.225	5.44986e-19	4	Stac2
3.29817e-23	0.278046	0.337	0.262	7.31039e-19	4	Lpin1
8.28516e-23	0.276235	0.209	0.141	1.83641e-18	4	Crebzf
1.39963e-22	0.282065	0.231	0.16	3.10227e-18	4	AI413582
2.3416e-22	0.251435	0.306	0.226	5.19015e-18	4	Prdm12
2.85922e-22	0.356436	0.473	0.406	6.33745e-18	4	Apoe
1.23171e-20	0.253377	0.201	0.138	2.73009e-16	4	Palmd
2.27893e-20	0.263792	0.448	0.379	5.05125e-16	4	Hmgcs1
3.5796e-20	0.25283	0.426	0.365	7.93419e-16	4	Vps13d
5.27578e-20	0.284419	0.376	0.307	1.16938e-15	4	Selk
1.86683e-19	0.270512	0.228	0.165	4.13784e-15	4	Nyap1
2.00532e-19	0.265918	0.29	0.223	4.44479e-15	4	Arpc2
4.16592e-19	0.261474	0.276	0.209	9.23377e-15	4	Mast4
4.94964e-19	0.251209	0.322	0.255	1.09709e-14	4	Rasa1
1.32294e-18	0.260526	0.344	0.279	2.93231e-14	4	Clock
4.60564e-18	0.266529	0.401	0.34	1.02084e-13	4	Mprip
1.12637e-17	0.26953	0.271	0.209	2.49661e-13	4	Ago2
4.5446e-17	0.262369	0.417	0.367	1.00731e-12	4	Gramd1b
5.01377e-17	0.29497	0.265	0.205	1.1113e-12	4	Bri3
5.86121e-17	0.261057	0.256	0.195	1.29914e-12	4	Kcnd1
6.19515e-14	0.255842	0.436	0.391	1.37316e-09	4	Tspan17
9.98569e-09	0.428455	0.251	0.213	0.000221333	4	Pwwp2a

## Sheet: C5
p_val	avg_logFC	pct.1	pct.2	p_val_adj	cluster	gene
0	2.20191	0.917	0.112	0	9	Cadps2
0	2.03639	0.914	0.313	0	9	Gm28928
0	1.89861	0.935	0.239	0	9	Ntrk2
0	1.56591	0.907	0.33	0	9	Ptprr
0	1.51161	0.949	0.384	0	9	Pde1c
0	1.47293	0.924	0.338	0	9	Kirrel3
0	1.3694	0.647	0.123	0	9	Baiap2l1
0	1.32318	0.64	0.075	0	9	Cacna1h
0	1.23739	0.425	0.088	0	9	Rgs5
0	1.20713	0.215	0.027	0	9	Gm42950
0	1.20283	0.793	0.293	0	9	Pld5
0	1.15719	0.55	0.081	0	9	Gm38073
0	1.11541	0.948	0.697	0	9	Large
0	1.10753	0.443	0.039	0	9	Col23a1
0	1.09904	0.659	0.176	0	9	Kcnab1
0	1.08987	0.947	0.645	0	9	Hs6st3
0	1.07145	0.551	0.119	0	9	Kcnd2
0	1.05689	0.909	0.518	0	9	Dgkz
0	1.05531	0.621	0.176	0	9	Mid1
0	0.989495	0.988	0.753	0	9	Kcnh7
0	0.975017	0.715	0.239	0	9	Tmem108
0	0.942922	0.701	0.255	0	9	Mcc
0	0.921882	0.547	0.151	0	9	Cntnap5b
0	0.906129	0.553	0.168	0	9	Abtb2
0	0.8625	0.411	0.067	0	9	Pdia5
0	0.858556	0.496	0.12	0	9	Tmem72
0	0.855521	0.359	0.028	0	9	Scn5a
0	0.836757	0.917	0.479	0	9	Dpp10
0	0.832894	0.478	0.125	0	9	Brinp2
0	0.804837	0.989	0.816	0	9	Syt1
0	0.800391	0.391	0.068	0	9	Arhgap20
0	0.730362	0.336	0.056	0	9	Lhfpl2
0	0.691686	0.8	0.293	0	9	Ntng1
0	0.663091	0.262	0.02	0	9	Skor2
0	0.631152	0.257	0.035	0	9	Gm8239
0	0.557136	0.239	0.034	0	9	Pitpnm3
0	0.55314	0.221	0.028	0	9	Itga9
0	0.536575	0.22	0.028	0	9	Pdlim1
0	0.517685	0.218	0.028	0	9	Plk2
8.90274e-301	0.832471	0.921	0.601	1.97329e-296	9	Scn7a
4.91225e-293	0.716121	0.98	0.756	1.0888e-288	9	Piezo2
2.24754e-287	0.821723	0.956	0.819	4.98166e-283	9	Kctd16
2.08832e-275	0.811719	0.561	0.192	4.62875e-271	9	Pbx3
1.23702e-274	0.720635	0.341	0.075	2.74186e-270	9	P2ry1
9.53515e-273	0.77239	0.939	0.688	2.11347e-268	9	Sgcd
1.63246e-268	0.709316	0.399	0.104	3.61835e-264	9	Mob3b
1.7234e-264	0.831499	0.717	0.325	3.81992e-260	9	Clstn2
1.34715e-253	0.780001	0.841	0.462	2.98596e-249	9	Fat3
5.22055e-251	0.782107	0.648	0.261	1.15713e-246	9	Vav3
6.28265e-248	0.809842	0.607	0.233	1.39255e-243	9	Ppm1j
6.46657e-245	0.804609	0.716	0.346	1.43332e-240	9	Kcnq3
1.91797e-243	0.734819	0.934	0.697	4.25118e-239	9	Robo2
5.28301e-241	0.943342	0.804	0.5	1.17098e-236	9	Prkar1a
9.63489e-234	0.694289	0.768	0.349	2.13557e-229	9	Dach1
9.53532e-232	0.627446	0.328	0.079	2.1135e-227	9	Gria1
2.41447e-230	0.594042	0.288	0.063	5.35168e-226	9	Galnt3
5.65875e-230	0.729104	0.927	0.699	1.25426e-225	9	Rgs7bp
1.06948e-225	0.696501	0.399	0.115	2.3705e-221	9	Kcnc4
2.84985e-216	0.741987	0.638	0.273	6.31669e-212	9	Nrp1
2.44016e-215	0.706956	0.875	0.546	5.40861e-211	9	Pde4d
3.95259e-213	0.646108	0.345	0.093	8.76091e-209	9	Tbx3
4.81553e-210	0.588586	0.303	0.074	1.06736e-205	9	Btbd11
6.05293e-203	0.632077	0.865	0.524	1.34163e-198	9	Cdh18
7.92916e-189	0.506826	0.243	0.054	1.7575e-184	9	Shc4
8.87451e-186	0.558573	0.292	0.076	1.96704e-181	9	Cntnap3
2.31568e-182	0.756434	0.777	0.436	5.13271e-178	9	Fxyd2
3.59595e-182	0.685777	0.57	0.248	7.97042e-178	9	Casz1
1.12641e-181	0.657493	0.656	0.315	2.4967e-177	9	Cdh11
5.47202e-180	0.632508	0.868	0.641	1.21287e-175	9	Ppp1r1c
1.92731e-179	0.60582	0.75	0.393	4.27188e-175	9	Ano4
4.44883e-179	0.626658	0.557	0.228	9.86082e-175	9	Sorcs3
1.23246e-177	0.727127	0.656	0.34	2.73176e-173	9	Ano6
3.63224e-171	0.628252	0.728	0.39	8.05085e-167	9	Gria3
4.01385e-170	0.450695	0.207	0.043	8.89671e-166	9	Samd5
2.28109e-169	0.671476	0.619	0.297	5.05603e-165	9	Cpne3
1.55557e-167	0.62168	0.436	0.16	3.44792e-163	9	Gabra1
3.19244e-167	0.6138	0.483	0.19	7.07604e-163	9	Tox3
1.91494e-161	0.664755	0.601	0.293	4.24447e-157	9	2019-03-11
4.61988e-161	0.666541	0.758	0.47	1.024e-156	9	Otud7a
3.3668e-157	0.56247	0.351	0.114	7.46252e-153	9	Tbx3os1
5.02074e-156	0.723729	0.447	0.176	1.11285e-151	9	Vgf
1.07705e-155	0.634832	0.602	0.288	2.38728e-151	9	Robo1
1.70485e-155	0.493444	0.275	0.076	3.7788e-151	9	Hsbp1l1
2.57451e-155	0.646618	0.586	0.285	5.7064e-151	9	Cpne8
2.63054e-155	0.631231	0.649	0.34	5.8306e-151	9	Atp2b2
7.6875e-152	0.574594	0.354	0.12	1.70394e-147	9	Htr1d
2.91222e-147	0.579762	0.475	0.194	6.45493e-143	9	Adgrg2
2.93178e-144	0.610154	0.847	0.66	6.49828e-140	9	Nrg1
8.39013e-141	0.491498	0.277	0.083	1.85967e-136	9	Necab2
2.14464e-140	0.395843	0.713	0.39	4.75359e-136	9	Rora
2.32895e-139	0.579734	0.563	0.268	5.16212e-135	9	Slc24a3
4.166e-138	0.59878	0.597	0.296	9.23394e-134	9	Sntg1
1.14692e-137	0.506412	0.284	0.088	2.54214e-133	9	Chn2
3.4551e-136	0.34099	0.99	0.968	7.65824e-132	9	Rbms3
1.72253e-134	0.541152	0.341	0.12	3.81798e-130	9	Ndrg2
3.62205e-133	0.576643	0.381	0.147	8.02828e-129	9	Glce
8.27929e-133	0.345406	0.994	0.978	1.8351e-128	9	Ank2
3.21925e-131	0.540998	0.808	0.595	7.13548e-127	9	Rbfox2
9.0073e-131	0.512222	0.292	0.094	1.99647e-126	9	Fam184b
5.94145e-130	0.467429	0.874	0.642	1.31692e-125	9	Camk2d
6.70458e-130	0.568672	0.774	0.5	1.48607e-125	9	Ghr
2.07482e-129	0.600416	0.671	0.399	4.59884e-125	9	Lin7a
2.51263e-129	0.56644	0.762	0.502	5.56924e-125	9	Ubash3b
1.17924e-128	0.549877	0.768	0.519	2.61379e-124	9	Rcan2
1.4785e-128	0.531323	0.525	0.24	3.27708e-124	9	Mef2c
3.8123e-128	0.593107	0.412	0.172	8.44996e-124	9	Efcab14
1.1149e-121	0.49718	0.837	0.565	2.47118e-117	9	Gpr158
1.28044e-121	0.416332	0.229	0.064	2.83809e-117	9	Moxd1
4.35881e-121	0.565938	0.609	0.326	9.66131e-117	9	Tmem163
4.03618e-120	0.488114	0.301	0.104	8.94619e-116	9	Adcy1
1.92567e-118	0.50142	0.319	0.115	4.26824e-114	9	Ptpre
4.50568e-117	0.476554	0.375	0.148	9.98685e-113	9	Lgi2
2.64213e-116	0.494135	0.56	0.279	5.85627e-112	9	Sorl1
1.36681e-113	0.516086	0.411	0.175	3.02953e-109	9	1810041L15Rik
3.17683e-113	0.525589	0.785	0.557	7.04145e-109	9	Plekha5
3.413e-113	0.521015	0.705	0.431	7.56492e-109	9	Lhfpl3
3.58657e-113	0.495198	0.701	0.408	7.94964e-109	9	Plcb1
1.98113e-110	0.311253	0.998	0.986	4.39117e-106	9	Prune2
2.50551e-108	0.489938	0.363	0.147	5.55346e-104	9	Sdk2
1.06157e-106	0.467189	0.294	0.106	2.35297e-102	9	Sgk1
1.36732e-105	0.462107	0.253	0.085	3.03067e-101	9	Eda
2.88827e-105	0.362995	0.711	0.387	6.40184e-101	9	Fam19a2
1.33801e-104	0.439014	0.895	0.731	2.96571e-100	9	Nkain2
1.8026e-103	0.492433	0.332	0.132	3.99545e-99	9	Rprm
6.62342e-103	0.403889	0.934	0.824	1.46808e-98	9	Kif21a
3.4961e-102	0.500319	0.629	0.37	7.74912e-98	9	Cntn2
1.10252e-99	0.517055	0.691	0.454	2.44373e-95	9	Slc4a4
2.65003e-99	0.507929	0.677	0.443	5.87379e-95	9	Raph1
2.8738e-99	0.484627	0.538	0.287	6.36977e-95	9	Wipf3
3.99268e-99	0.407677	0.913	0.798	8.84977e-95	9	Slc9a9
6.13214e-99	0.469449	0.34	0.14	1.35919e-94	9	Arhgap24
2.68595e-97	0.504664	0.645	0.407	5.95342e-93	9	Lrrn1
1.03874e-96	0.498522	0.522	0.272	2.30237e-92	9	Ak5
4.7343e-95	0.432398	0.8	0.544	1.04936e-90	9	Hdac9
3.56992e-94	0.554179	0.318	0.13	7.91272e-90	9	Gabrb1
6.46063e-94	0.512312	0.411	0.196	1.432e-89	9	Agps
2.24619e-93	0.496243	0.482	0.248	4.97869e-89	9	Prkab2
3.83153e-92	0.445116	0.8	0.577	8.49258e-88	9	Hs3st5
1.00241e-91	0.252541	0.856	0.538	2.22184e-87	9	Pcdh7
9.11296e-91	0.418639	0.352	0.15	2.01989e-86	9	Pcdh15
9.66151e-91	0.477843	0.559	0.32	2.14147e-86	9	Slc6a17
1.85751e-90	0.490903	0.437	0.216	4.11716e-86	9	Vsnl1
6.49083e-90	0.443263	0.468	0.237	1.43869e-85	9	Sdk1
2.12341e-89	0.35881	0.592	0.318	4.70654e-85	9	Gpc6
9.08948e-87	0.376076	0.224	0.076	2.01468e-82	9	Sort1
2.17769e-86	0.486401	0.518	0.291	4.82685e-82	9	Ppm1e
2.34103e-86	0.56301	0.567	0.343	5.1889e-82	9	Sdcbp
1.56771e-85	0.404095	0.818	0.628	3.47482e-81	9	Asap1
1.98992e-84	0.423736	0.286	0.115	4.41066e-80	9	Slit1
5.21526e-84	0.458229	0.632	0.381	1.15596e-79	9	Adam11
2.65447e-81	0.40233	0.219	0.078	5.88364e-77	9	Btg1
4.16945e-80	0.462781	0.594	0.366	9.24158e-76	9	Ankib1
4.22292e-80	0.422729	0.354	0.161	9.3601e-76	9	Kcnn2
4.52564e-80	0.453389	0.571	0.346	1.00311e-75	9	Nf1
1.15797e-78	0.409813	0.247	0.094	2.56664e-74	9	Kcnk1
1.48783e-78	0.379637	0.334	0.147	3.29777e-74	9	Maml3
5.8381e-78	0.39434	0.248	0.095	1.29402e-73	9	Slc9a5
1.82823e-76	0.377536	0.265	0.105	4.05228e-72	9	Chd5
1.92495e-76	0.350231	0.906	0.759	4.26665e-72	9	Luzp2
9.99159e-76	0.463257	0.581	0.364	2.21464e-71	9	Nek1
1.30155e-75	0.387816	0.239	0.091	2.88488e-71	9	Parp4
2.15035e-75	0.359495	0.201	0.07	4.76624e-71	9	Abca6
5.49876e-75	0.350077	0.22	0.081	1.2188e-70	9	Chst9
4.35733e-74	0.349955	0.554	0.308	9.65802e-70	9	Ryr3
4.9655e-74	0.439588	0.368	0.177	1.1006e-69	9	Nrp2
8.69258e-74	0.433834	0.599	0.374	1.92671e-69	9	Dock11
1.03693e-73	0.418269	0.286	0.123	2.29835e-69	9	2019-09-03
1.91539e-73	0.429798	0.565	0.342	4.24547e-69	9	Elovl7
5.07848e-73	0.410749	0.541	0.317	1.12564e-68	9	Eepd1
9.55475e-73	0.459234	0.512	0.297	2.11781e-68	9	Fam126b
1.27048e-72	0.425856	0.517	0.289	2.81601e-68	9	Cntn4
2.18613e-72	0.372368	0.251	0.101	4.84557e-68	9	Grm4
4.0382e-71	0.417828	0.748	0.548	8.95067e-67	9	Tenm3
9.38671e-70	0.39369	0.541	0.313	2.08056e-65	9	Ccdc141
1.06951e-69	0.361773	0.746	0.516	2.37056e-65	9	Pde4b
5.15828e-69	0.344635	0.617	0.376	1.14333e-64	9	Slc35f1
1.14859e-68	0.397055	0.331	0.158	2.54586e-64	9	5730522E02Rik
1.25931e-68	0.374715	0.237	0.095	2.79127e-64	9	Gabrb2
3.93589e-67	0.42431	0.447	0.249	8.7239e-63	9	Myo1d
7.69051e-67	0.435347	0.456	0.259	1.7046e-62	9	Lpin1
9.84366e-67	0.402872	0.314	0.147	2.18185e-62	9	Rab39
7.40089e-66	0.297384	0.726	0.467	1.64041e-61	9	Nlgn1
7.38333e-65	0.488873	0.885	0.804	1.63652e-60	9	Tmsb4x
2.90023e-64	0.408616	0.495	0.29	6.42836e-60	9	Cnst
3.52888e-64	0.322189	0.201	0.076	7.82176e-60	9	Mical2
8.17017e-64	0.442286	0.371	0.195	1.81092e-59	9	Cntn6
9.47421e-64	0.350987	0.288	0.129	2.09996e-59	9	Tspan8
1.46383e-62	0.419125	0.366	0.193	3.24457e-58	9	Jarid2
3.3734e-62	0.40677	0.402	0.219	7.47715e-58	9	Golim4
8.58305e-62	0.313942	0.205	0.079	1.90243e-57	9	Fam189a1
2.9873e-61	0.369429	0.347	0.176	6.62135e-57	9	Parvb
6.02333e-60	0.401319	0.468	0.276	1.33507e-55	9	A330102I10Rik
2.17844e-59	0.378465	0.304	0.147	4.82851e-55	9	Gyg
4.38578e-59	0.388141	0.56	0.364	9.72108e-55	9	Nipal3
4.65117e-59	0.400219	0.34	0.174	1.03093e-54	9	Ankrd24
5.01744e-59	0.356972	0.295	0.138	1.11212e-54	9	Tagln2
5.98507e-58	0.439201	0.469	0.286	1.32659e-53	9	Fut8
1.91154e-57	0.338153	0.216	0.089	4.23692e-53	9	Itga3
2.11464e-57	0.351218	0.607	0.398	4.6871e-53	9	Dner
4.69258e-57	0.393904	0.398	0.222	1.04011e-52	9	Pla2g7
2.90626e-56	0.371187	0.296	0.144	6.44172e-52	9	Ikzf2
1.02438e-54	0.39093	0.53	0.343	2.27055e-50	9	Susd6
2.80031e-54	0.33339	0.237	0.106	6.20689e-50	9	Abhd18
5.65841e-54	0.282026	0.387	0.204	1.25419e-49	9	Plxnc1
2.42603e-53	0.379927	0.567	0.381	5.3773e-49	9	Depdc5
2.61691e-53	0.370807	0.68	0.502	5.80039e-49	9	Samd12
2.65122e-53	0.344169	0.381	0.206	5.87643e-49	9	9530026P05Rik
3.31457e-53	0.337611	0.729	0.564	7.34675e-49	9	Ablim1
7.2752e-53	0.318571	0.291	0.142	1.61255e-48	9	Csgalnact1
1.41283e-52	0.365292	0.308	0.156	3.13154e-48	9	Srrm4
1.4209e-52	0.344228	0.613	0.415	3.14943e-48	9	Phactr2
2.01729e-52	0.304437	0.242	0.109	4.47132e-48	9	Pag1
1.41749e-51	0.376152	0.381	0.216	3.14186e-47	9	D930015E06Rik
7.85546e-51	0.37982	0.547	0.371	1.74116e-46	9	Pfkp
1.90021e-50	0.381147	0.373	0.214	4.21181e-46	9	Dock9
2.16183e-50	0.311249	0.222	0.099	4.79169e-46	9	Mpzl1
2.2001e-50	0.373635	0.493	0.309	4.87653e-46	9	Arhgap28
2.95942e-50	0.33304	0.274	0.134	6.55956e-46	9	2900055J20Rik
4.47312e-50	0.335932	0.412	0.24	9.91468e-46	9	Kcnb1
5.36474e-50	0.337146	0.362	0.2	1.1891e-45	9	Kif16b
1.18385e-49	0.3808	0.442	0.266	2.62399e-45	9	Ldhb
2.00411e-49	0.287426	0.423	0.241	4.44211e-45	9	Sorcs1
3.27414e-49	0.387401	0.473	0.302	7.25712e-45	9	Hecw2
1.47394e-48	0.305066	0.226	0.103	3.26698e-44	9	Acsl1
3.56599e-48	0.31196	0.806	0.689	7.90402e-44	9	Pcbp3
2.05221e-46	0.295851	0.236	0.11	4.54873e-42	9	Gda
4.86985e-46	0.364016	0.299	0.157	1.0794e-41	9	2019-03-01
5.31224e-46	0.364124	0.428	0.268	1.17746e-41	9	Cbl
8.06645e-46	0.337439	0.32	0.173	1.78793e-41	9	Kcns3
1.27308e-45	0.318191	0.51	0.324	2.82179e-41	9	Lix1
1.57117e-45	0.390241	0.516	0.348	3.48249e-41	9	Olfm1
4.12585e-45	0.301921	0.206	0.093	9.14494e-41	9	Mecr
4.37342e-45	0.349175	0.577	0.4	9.69369e-41	9	Ptprn
1.88432e-44	0.328263	0.429	0.263	4.1766e-40	9	Foxn3
4.10114e-44	0.366457	0.464	0.3	9.09017e-40	9	Bcam
1.50127e-42	0.354776	0.424	0.268	3.32758e-38	9	Hs2st1
1.67419e-41	0.308482	0.324	0.181	3.71083e-37	9	Dock5
2.8713e-41	0.316771	0.277	0.146	6.36424e-37	9	Tlx3
3.14423e-41	0.320493	0.337	0.193	6.96919e-37	9	Ndrg3
1.90677e-40	0.330152	0.326	0.186	4.22636e-36	9	Sorbs1
3.57582e-40	0.26672	0.254	0.131	7.9258e-36	9	Arhgef3
6.47582e-40	0.306075	0.331	0.188	1.43537e-35	9	Ctnna1
1.25163e-39	0.304359	0.376	0.224	2.77424e-35	9	Rab15
3.82183e-39	0.314363	0.319	0.182	8.47109e-35	9	Plekhd1
4.28378e-39	0.353358	0.324	0.185	9.49499e-35	9	Chchd10
2.2277e-38	0.299011	0.407	0.253	4.93769e-34	9	Epb41l4b
2.87087e-38	0.26986	0.284	0.154	6.36327e-34	9	Cdk15
3.69662e-38	0.282916	0.249	0.13	8.19357e-34	9	Psen2
1.16418e-37	0.346243	0.518	0.362	2.58041e-33	9	Ogfrl1
1.18213e-37	0.338404	0.505	0.352	2.6202e-33	9	Nlk
5.50242e-37	0.296357	0.282	0.156	1.21961e-32	9	B3glct
6.16916e-37	0.300778	0.368	0.224	1.3674e-32	9	Stac2
8.6829e-37	0.275977	0.22	0.11	1.92457e-32	9	Tbc1d8
1.38334e-36	0.297847	0.361	0.219	3.06618e-32	9	Zdhhc14
1.91889e-36	0.301057	0.257	0.139	4.25322e-32	9	Ints9
1.92898e-36	0.276976	0.53	0.364	4.27558e-32	9	Osbpl6
2.42178e-36	0.278197	0.251	0.132	5.36788e-32	9	Slc4a3
3.94673e-36	0.282828	0.679	0.533	8.74794e-32	9	Pde4dip
6.22104e-36	0.297117	0.245	0.13	1.37889e-31	9	Necab3
1.0638e-35	0.313888	0.518	0.363	2.35791e-31	9	Vps13d
1.84389e-35	0.30405	0.373	0.232	4.08698e-31	9	Ptpn3
5.29401e-35	0.261765	0.761	0.625	1.17342e-30	9	Oxr1
1.39276e-34	0.287809	0.69	0.564	3.08706e-30	9	Hmbox1
1.51651e-34	0.261859	0.206	0.103	3.36134e-30	9	Ssfa2
2.07681e-34	0.297333	0.481	0.328	4.60325e-30	9	Aatk
6.72212e-34	0.285379	0.639	0.507	1.48996e-29	9	Pygb
1.24815e-33	0.262039	0.215	0.11	2.76652e-29	9	Avl9
1.75643e-33	0.271531	0.445	0.293	3.89312e-29	9	Ust
2.04876e-33	0.30077	0.549	0.395	4.54107e-29	9	Galnt14
2.71364e-33	0.307388	0.323	0.194	6.01478e-29	9	Abca5
2.92457e-33	0.276873	0.247	0.134	6.48231e-29	9	Kcnc1
8.24037e-33	0.304467	0.262	0.147	1.82648e-28	9	Tmem184c
1.59248e-32	0.263784	0.205	0.105	3.52973e-28	9	Snx9
4.77368e-32	0.271944	0.23	0.124	1.05809e-27	9	Dpf3
1.06467e-31	0.282588	0.35	0.216	2.35985e-27	9	Sh3pxd2a
1.12277e-31	0.291544	0.349	0.219	2.48863e-27	9	Pea15a
1.15207e-31	0.272307	0.341	0.207	2.55356e-27	9	Cacna2d2
1.57511e-31	0.288107	0.376	0.243	3.49123e-27	9	Dlst
3.82704e-31	0.28409	0.416	0.275	8.48263e-27	9	Tmem63b
6.12867e-31	0.267012	0.337	0.208	1.35842e-26	9	Fam13a
8.0291e-31	0.299169	0.324	0.199	1.77965e-26	9	Sh3d19
1.59786e-30	0.262606	0.269	0.153	3.54166e-26	9	Cd81
1.69409e-30	0.265049	0.433	0.288	3.75496e-26	9	Vat1l
3.65037e-30	0.268502	0.21	0.111	8.09105e-26	9	Arhgap33
1.20742e-29	0.292051	0.326	0.203	2.67625e-25	9	Fam135a
1.24588e-29	0.250086	0.278	0.163	2.76149e-25	9	Sptb
2.28469e-29	0.286584	0.515	0.379	5.06401e-25	9	Kmt2c
3.63778e-29	0.280328	0.457	0.318	8.06315e-25	9	Dlc1
1.56166e-27	0.277787	0.458	0.329	3.46142e-23	9	Brap
2.185e-27	0.268462	0.366	0.243	4.84306e-23	9	Ptprn2
3.56214e-27	0.275404	0.493	0.359	7.89549e-23	9	Chchd3
3.05004e-25	0.278075	0.421	0.298	6.76042e-21	9	Tagln3
1.31179e-24	0.284157	0.344	0.23	2.90758e-20	9	Pik3r3
6.16195e-24	0.268367	0.358	0.243	1.3658e-19	9	Eya3
1.33719e-23	0.254295	0.297	0.191	2.96388e-19	9	Pacs1
1.10596e-22	0.25293	0.421	0.304	2.45136e-18	9	Ehd3
1.31478e-20	0.266347	0.269	0.174	2.91421e-16	9	Prr16
3.09347e-20	0.259056	0.463	0.345	6.85668e-16	9	Abhd2
4.03622e-14	0.331392	0.293	0.212	8.94629e-10	9	Pwwp2a

## Sheet: C7,9,10
p_val	avg_logFC	pct.1	pct.2	p_val_adj	cluster	gene
0	1.64693	0.845	0.291	0	3	Tac1
0	1.56752	0.934	0.463	0	3	Calca
0	1.215	0.459	0.087	0	3	Adcyap1
0	1.19749	0.547	0.171	0	3	Lcorl
0	1.11042	0.617	0.233	0	3	Celf4
0	1.08495	0.779	0.502	0	3	Celf2
0	1.07615	0.647	0.268	0	3	Zeb2
0	1.06808	0.725	0.337	0	3	Trpm3
0	1.06613	0.816	0.414	0	3	Cacna1c
0	1.02966	0.626	0.245	0	3	Stac
0	1.0282	0.495	0.164	0	3	Kcnq5
0	1.01696	0.963	0.696	0	3	Zbtb20
0	0.995102	0.505	0.182	0	3	Zmat4
0	0.99124	0.417	0.123	0	3	Kcnmb2
0	0.990886	0.214	0.039	0	3	Cartpt
0	0.953999	0.469	0.171	0	3	Gpr149
0	0.916337	0.57	0.217	0	3	Kcnc2
0	0.900089	0.318	0.069	0	3	6330403K07Rik
0	0.889978	0.375	0.117	0	3	Scg2
0	0.887542	0.349	0.084	0	3	Tmem176b
0	0.886851	0.316	0.055	0	3	Atp2b4
0	0.847066	0.347	0.076	0	3	Gfra3
0	0.836632	0.327	0.06	0	3	Trpv1
0	0.803614	0.938	0.631	0	3	Tshz2
0	0.770932	0.735	0.437	0	3	Cd9
0	0.743398	0.252	0.045	0	3	Kit
0	0.725806	0.25	0.053	0	3	Gpx3
0	0.718406	0.224	0.036	0	3	Cacna1e
0	0.659507	0.878	0.634	0	3	Cacna2d1
0	0.60152	0.984	0.941	0	3	Nrxn1
0	0.586222	0.959	0.861	0	3	Fstl1
0	0.527054	0.972	0.848	0	3	Ppp3ca
6.38112e-306	0.783028	0.328	0.097	1.41438e-301	3	S1pr3
1.68336e-292	0.858534	0.638	0.351	3.73117e-288	3	Stmn1
5.3061e-281	0.643241	0.248	0.061	1.1761e-276	3	Tmem176a
1.24088e-279	0.875264	0.67	0.407	2.75041e-275	3	Pam
1.09243e-277	0.728241	0.738	0.472	2.42138e-273	3	Pirt
1.1869e-276	0.547798	0.949	0.82	2.63076e-272	3	Kcnb2
6.86238e-267	0.752807	0.586	0.297	1.52105e-262	3	Gap43
4.91655e-264	0.738395	0.72	0.47	1.08975e-259	3	Fgf13
1.79609e-250	0.575348	0.9	0.774	3.98104e-246	3	Ywhah
1.10265e-244	0.710119	0.467	0.205	2.44403e-240	3	Oprm1
1.66182e-243	0.751846	0.681	0.464	3.68342e-239	3	Dpysl3
1.45529e-237	0.758922	0.534	0.278	3.22565e-233	3	Rims3
3.69168e-235	0.817088	0.647	0.41	8.1826e-231	3	Syt4
1.99569e-217	0.600567	0.303	0.1	4.42344e-213	3	Kcnt2
3.12012e-213	0.721213	0.312	0.113	6.91574e-209	3	Nxn
3.27843e-211	0.616435	0.258	0.079	7.26663e-207	3	Gal
7.28706e-211	0.576905	0.219	0.06	1.61518e-206	3	Tmem100
8.12698e-194	0.629767	0.368	0.152	1.80134e-189	3	Epha5
1.01361e-193	0.584461	0.257	0.084	2.24666e-189	3	Adcy5
1.53452e-192	0.593574	0.728	0.517	3.40126e-188	3	Gcnt2
1.43067e-177	0.506801	0.881	0.746	3.17109e-173	3	Sncg
1.26605e-176	0.415754	0.918	0.837	2.8062e-172	3	Gm26871
8.07531e-171	0.70381	0.441	0.231	1.78989e-166	3	Chd3
9.44437e-170	0.775763	0.452	0.23	2.09335e-165	3	Ptprt
1.76468e-168	0.397369	0.95	0.856	3.91142e-164	3	Calm1
3.39754e-168	0.569154	0.269	0.099	7.53065e-164	3	Arhgef28
1.44581e-159	0.401171	0.915	0.826	3.20463e-155	3	Prph
5.06578e-155	0.524269	0.788	0.661	1.12283e-150	3	Tuba1a
2.00036e-151	0.710425	0.445	0.251	4.4338e-147	3	Rit2
2.8747e-151	0.535669	0.66	0.454	6.37178e-147	3	Osbpl3
5.64319e-151	0.695608	0.273	0.11	1.25081e-146	3	St3gal4
2.54509e-146	0.65136	0.511	0.319	5.64119e-142	3	Pik3r1
5.83373e-143	0.471096	0.204	0.068	1.29305e-138	3	Svil
3.48747e-141	0.543228	0.684	0.549	7.72998e-137	3	Cdk14
2.74862e-139	0.569397	0.251	0.098	6.09232e-135	3	Ift122
1.90285e-137	0.574332	0.259	0.105	4.21766e-133	3	Arhgap15
1.19566e-134	0.57682	0.238	0.092	2.65019e-130	3	Nrsn1
1.50983e-134	0.600239	0.335	0.16	3.34653e-130	3	Lrrc8b
2.20501e-131	0.515787	0.684	0.511	4.88741e-127	3	S100a6
2.28086e-131	0.508509	0.216	0.079	5.05552e-127	3	Gria1
1.47358e-130	0.551804	0.258	0.107	3.26618e-126	3	Tmcc3
3.38217e-129	0.576502	0.695	0.591	7.49657e-125	3	Ctnnd2
1.11582e-128	0.523836	0.682	0.546	2.47322e-124	3	Myt1l
6.27567e-127	0.591594	0.365	0.186	1.391e-122	3	Aqp1
3.79832e-126	0.466826	0.833	0.7	8.41898e-122	3	Ptprd
1.93028e-123	0.3289	0.884	0.705	4.27846e-119	3	Grm7
3.40351e-121	0.504736	0.681	0.543	7.54388e-117	3	Tubb5
1.58684e-118	0.582733	0.313	0.154	3.51723e-114	3	Rps6ka5
2.66478e-118	0.388564	0.671	0.436	5.90649e-114	3	Scn10a
1.1301e-116	0.4758	0.222	0.088	2.50487e-112	3	D430019H16Rik
2.12519e-114	0.533034	0.613	0.452	4.71049e-110	3	Atp8a1
6.85668e-114	0.557981	0.392	0.216	1.51978e-109	3	Syt9
5.45794e-112	0.581704	0.532	0.376	1.20975e-107	3	Dpyd
1.22016e-110	0.396662	0.826	0.745	2.70449e-106	3	Hsp90ab1
1.77807e-108	0.500416	0.234	0.1	3.94109e-104	3	Pard3b
3.42608e-105	0.333004	0.862	0.8	7.59391e-101	3	Rbms1
3.57266e-105	0.470168	0.207	0.084	7.9188e-101	3	Bcl11b
3.29993e-104	0.543932	0.485	0.317	7.3143e-100	3	Prkcb
1.83772e-103	0.750703	0.389	0.236	4.07331e-99	3	Sdk1
6.25099e-103	0.444161	0.828	0.738	1.38553e-98	3	Actb
4.65746e-102	0.541409	0.555	0.41	1.03233e-97	3	Cyfip2
1.10673e-100	0.593719	0.328	0.181	2.45306e-96	3	4930578G10Rik
9.584e-100	0.530809	0.427	0.266	2.12429e-95	3	Frmpd1
1.7655e-99	0.501658	0.613	0.487	3.91324e-95	3	Ncoa7
2.35416e-98	0.679631	0.314	0.17	5.21799e-94	3	Cacnb2
2.62944e-98	0.517385	0.492	0.338	5.82816e-94	3	Srgap1
1.93723e-97	0.508802	0.447	0.275	4.29387e-93	3	Pde11a
4.44839e-97	0.516438	0.242	0.111	9.85986e-93	3	Klf6
2.20803e-96	0.379974	0.755	0.666	4.89411e-92	3	Klf7
5.46857e-96	0.542586	0.317	0.17	1.21211e-91	3	Marcks
6.65847e-96	0.501408	0.57	0.426	1.47585e-91	3	Ncdn
1.23116e-94	0.478322	0.641	0.528	2.72888e-90	3	Pgm2l1
1.27485e-91	0.509964	0.475	0.312	2.8257e-87	3	Ncam1
1.17295e-90	0.400679	0.842	0.796	2.59984e-86	3	Fth1.1
2.11488e-90	0.501204	0.619	0.517	4.68764e-86	3	Ppfia2
3.64157e-90	0.461717	0.663	0.543	8.07153e-86	3	Auts2
1.92362e-89	0.584467	0.531	0.378	4.2637e-85	3	Gpc5
3.13661e-87	0.499286	0.587	0.457	6.95231e-83	3	Eef1a1
4.89986e-86	0.419908	0.679	0.575	1.08605e-81	3	Fam189b
1.94714e-85	0.383725	0.756	0.687	4.31583e-81	3	Enox1
2.89253e-84	0.483953	0.303	0.168	6.4113e-80	3	Nectin3
2.09968e-83	0.510813	0.302	0.166	4.65393e-79	3	Tmem255a
4.56356e-82	0.332608	0.804	0.753	1.01151e-77	3	Stmn2
8.56893e-82	0.500703	0.426	0.279	1.8993e-77	3	Samd14
1.31818e-81	0.459285	0.327	0.186	2.92174e-77	3	Hpcal1
3.1541e-81	0.450286	0.483	0.332	6.99106e-77	3	Ngfr
3.81368e-77	0.385991	0.726	0.649	8.45303e-73	3	Pcsk1n
1.33986e-76	0.505652	0.542	0.415	2.96979e-72	3	Tmsb10
4.06332e-76	0.417013	0.446	0.288	9.00634e-72	3	Tenm1
3.22321e-75	0.412487	0.273	0.144	7.14423e-71	3	Pde8b
9.12061e-73	0.420716	0.669	0.592	2.02158e-68	3	Rpl41
1.76442e-72	0.491222	0.23	0.116	3.91084e-68	3	Fbxl7
5.07002e-72	0.455453	0.577	0.469	1.12377e-67	3	Map1lc3a
1.40109e-71	0.469402	0.56	0.44	3.10551e-67	3	Dynll1
8.96386e-71	0.452728	0.561	0.442	1.98684e-66	3	Anxa5
2.79269e-69	0.468152	0.579	0.481	6.18999e-65	3	Sepw1
1.02074e-68	0.360014	0.733	0.638	2.26247e-64	3	Ftl1
1.2651e-68	0.453501	0.272	0.154	2.8041e-64	3	Ndn
6.1827e-67	0.427508	0.386	0.248	1.3704e-62	3	Tubb2b
5.94958e-64	0.438841	0.442	0.317	1.31872e-59	3	Eepd1
1.29024e-63	0.490812	0.235	0.127	2.85982e-59	3	Bdnf
8.17287e-62	0.327934	0.793	0.778	1.81152e-57	3	Ppp2r2b
1.89141e-59	0.45542	0.377	0.26	4.19232e-55	3	Vwa5a
5.06063e-59	0.401368	0.214	0.113	1.12169e-54	3	Plxdc2
1.07384e-58	0.324574	0.751	0.718	2.38016e-54	3	Dpysl2
3.17696e-57	0.430773	0.254	0.147	7.04173e-53	3	Pdzrn3
1.24322e-56	0.39915	0.35	0.23	2.75561e-52	3	Fam102b
1.6381e-56	0.436531	0.551	0.46	3.63085e-52	3	Ywhab
2.38609e-56	0.431588	0.341	0.227	5.28878e-52	3	Jph4
5.46639e-56	0.254595	0.842	0.792	1.21162e-51	3	Calm2
2.46721e-55	0.403142	0.534	0.442	5.46857e-51	3	Aff3
1.89387e-54	0.41667	0.531	0.424	4.19775e-50	3	Crip2
4.1022e-54	0.358403	0.694	0.649	9.09253e-50	3	Gnas
1.803e-53	0.380958	0.273	0.165	3.99636e-49	3	Tmtc4
1.97045e-53	0.44379	0.451	0.342	4.36751e-49	3	Bex2
1.99058e-53	0.400288	0.409	0.294	4.41213e-49	3	Basp1
7.09722e-53	0.368891	0.273	0.163	1.5731e-48	3	Dusp26
7.31506e-52	0.418606	0.54	0.457	1.62138e-47	3	Zwint
1.32197e-51	0.426935	0.39	0.281	2.93015e-47	3	Nrbp2
1.62746e-51	0.370974	0.243	0.142	3.60727e-47	3	Nptxr
2.42021e-51	0.293486	0.777	0.744	5.36439e-47	3	Uchl1
2.77375e-51	0.350697	0.563	0.463	6.14802e-47	3	Cds2
8.53037e-51	0.434557	0.313	0.206	1.89076e-46	3	Gnai2
1.48218e-50	0.351779	0.675	0.605	3.28525e-46	3	Cox6a1
3.26014e-50	0.441955	0.447	0.35	7.22611e-46	3	Maged1
4.37958e-50	0.33706	0.644	0.578	9.70735e-46	3	Mapk3
6.02349e-50	0.408746	0.255	0.154	1.33511e-45	3	Vat1
1.52757e-49	0.386939	0.222	0.127	3.38585e-45	3	Sdc3
4.80134e-49	0.40798	0.536	0.453	1.06422e-44	3	Ppia
2.31621e-48	0.28313	0.611	0.504	5.13387e-44	3	Dgkh
4.89413e-48	0.391663	0.51	0.43	1.08478e-43	3	Eps15
1.09612e-47	0.367716	0.554	0.464	2.42955e-43	3	Sh3bgrl3
5.66817e-47	0.408466	0.425	0.323	1.25635e-42	3	Flot2
1.71921e-46	0.295424	0.639	0.553	3.81062e-42	3	Nedd4l
1.75053e-46	0.371999	0.605	0.514	3.88006e-42	3	Ubb
2.70465e-46	0.317222	0.67	0.619	5.99486e-42	3	Rtn1
1.31676e-45	0.270491	0.853	0.821	2.9186e-41	3	Kctd16
5.5205e-45	0.418009	0.301	0.204	1.22362e-40	3	Pls3
1.25746e-44	0.401116	0.509	0.432	2.78716e-40	3	Stat3
1.91506e-44	0.409002	0.347	0.249	4.24473e-40	3	Gm2163
4.18613e-44	0.382727	0.277	0.18	9.27855e-40	3	Cblb
1.09245e-43	0.350598	0.584	0.519	2.42141e-39	3	Eif1
1.34734e-43	0.339244	0.249	0.155	2.98637e-39	3	Epn2
1.51918e-43	0.329771	0.572	0.499	3.36726e-39	3	Fmnl2
2.43826e-43	0.365387	0.28	0.183	5.40439e-39	3	Kif13b
2.00896e-42	0.282384	0.705	0.661	4.45287e-38	3	Scd2
3.33194e-42	0.356078	0.305	0.205	7.38523e-38	3	Cacna2d2
3.64635e-42	0.38525	0.324	0.227	8.08214e-38	3	Fkbp1b
1.07331e-41	0.376017	0.509	0.432	2.37899e-37	3	Ywhae
2.78105e-41	0.348567	0.295	0.198	6.1642e-37	3	Ptbp3
1.23695e-40	0.346409	0.323	0.219	2.74171e-36	3	Ngfrap1
2.71905e-40	0.370504	0.591	0.54	6.02676e-36	3	Aldoa
3.90452e-40	0.39078	0.467	0.387	8.65436e-36	3	Rbfox3
6.30133e-40	0.370948	0.468	0.38	1.39669e-35	3	Tubb2a
2.91008e-39	0.378092	0.483	0.401	6.45019e-35	3	Ptprn
3.15875e-38	0.393981	0.414	0.327	7.00136e-34	3	Arhgdia
1.45171e-37	0.35579	0.493	0.426	3.21771e-33	3	Ncoa1
1.48596e-37	0.327839	0.202	0.122	3.29363e-33	3	Tead1
2.12166e-37	0.388569	0.399	0.312	4.70266e-33	3	H3f3b
9.14559e-37	0.28883	0.241	0.151	2.02712e-32	3	Camk2a
2.83493e-36	0.365522	0.361	0.277	6.28362e-32	3	Agap1
4.85947e-36	0.354322	0.311	0.222	1.0771e-31	3	Unc13b
5.45091e-36	0.390091	0.362	0.276	1.20819e-31	3	Flot1
6.8637e-36	0.288429	0.665	0.652	1.52134e-31	3	Rtn4
5.70746e-35	0.378502	0.241	0.159	1.26506e-30	3	Lgals1
8.08663e-34	0.347717	0.341	0.255	1.7924e-29	3	Ptms
1.04173e-33	0.275462	0.665	0.641	2.309e-29	3	Atrnl1
2.57968e-33	0.379237	0.395	0.32	5.71787e-29	3	Prrc2b
2.84248e-33	0.36487	0.435	0.365	6.30037e-29	3	Plekha6
2.99466e-33	0.359759	0.55	0.496	6.63765e-29	3	Atpif1
4.23765e-33	0.362332	0.338	0.254	9.39275e-29	3	Ifi27
7.30615e-33	0.34786	0.455	0.382	1.61941e-28	3	Camk2g
3.16708e-31	0.282622	0.601	0.552	7.01983e-27	3	Wbscr17
5.41702e-31	0.262537	0.672	0.652	1.20068e-26	3	Gnb1
6.77925e-31	0.348122	0.365	0.286	1.50262e-26	3	Nrip1
7.59793e-31	0.365011	0.293	0.212	1.68408e-26	3	Pcdh17
1.70233e-30	0.335093	0.515	0.458	3.77321e-26	3	Capns1
2.34988e-30	0.311662	0.298	0.213	5.2085e-26	3	Capn5
3.15891e-30	0.326717	0.297	0.218	7.00172e-26	3	Rgs3
3.74424e-30	0.468087	0.473	0.406	8.29911e-26	3	Apoe
4.24499e-30	0.286302	0.635	0.614	9.40903e-26	3	Anxa2
8.51191e-30	0.319658	0.308	0.225	1.88666e-25	3	Prdm12
1.05609e-29	0.321086	0.215	0.142	2.34083e-25	3	Bmyc
1.34394e-29	0.277338	0.379	0.293	2.97885e-25	3	Hn1
3.15067e-29	0.317657	0.623	0.608	6.98346e-25	3	Rims2
3.539e-29	0.324825	0.512	0.455	7.8442e-25	3	Hint1
3.86548e-29	0.28283	0.238	0.16	8.56783e-25	3	Gm26883
8.70146e-29	0.333059	0.559	0.507	1.92868e-24	3	Ypel3
1.66687e-28	0.29547	0.297	0.216	3.69461e-24	3	Grin3a
2.58274e-28	0.341931	0.459	0.393	5.72465e-24	3	Cacnb3
4.30886e-28	0.299641	0.396	0.315	9.5506e-24	3	Cpne4
1.40535e-27	0.268997	0.497	0.43	3.11496e-23	3	Dmd
1.44451e-27	0.306776	0.223	0.151	3.20175e-23	3	Srcin1
3.51552e-27	0.362919	0.299	0.226	7.79216e-23	3	Prdx1
1.19538e-26	0.326788	0.423	0.359	2.64957e-22	3	Diablo
1.31809e-26	0.322018	0.202	0.134	2.92155e-22	3	C530008M17Rik
1.57886e-26	0.262527	0.529	0.472	3.49954e-22	3	Gabarapl1
4.68555e-26	0.302371	0.263	0.189	1.03855e-21	3	Ctnna1
5.07794e-26	0.292958	0.549	0.501	1.12553e-21	3	Fkbp1a
5.09594e-26	0.302097	0.409	0.334	1.12952e-21	3	Arrb1
5.35511e-26	0.360431	0.34	0.273	1.18696e-21	3	Nav3
5.88901e-26	0.25319	0.318	0.236	1.3053e-21	3	Dgkg
5.93885e-26	0.339455	0.459	0.411	1.31635e-21	3	Igf1r
1.49621e-25	0.328988	0.315	0.245	3.31635e-21	3	Tprgl
2.73938e-25	0.297034	0.209	0.14	6.07184e-21	3	Calcb
3.07367e-25	0.309177	0.386	0.319	6.81279e-21	3	Prkar2a
3.09016e-25	0.313995	0.419	0.353	6.84933e-21	3	Msn
4.10665e-25	0.316722	0.474	0.426	9.10238e-21	3	Arl8a
1.49358e-24	0.251694	0.497	0.437	3.31053e-20	3	Plxna4
3.43318e-24	0.293092	0.268	0.199	7.60965e-20	3	Trib2
3.66614e-24	0.327416	0.369	0.303	8.126e-20	3	Atxn7l3b
1.43102e-23	0.297762	0.258	0.191	3.17186e-19	3	Ivns1abp
1.94872e-23	0.324193	0.437	0.382	4.31933e-19	3	Tubb4b
2.57533e-23	0.298857	0.384	0.321	5.70823e-19	3	Ap2a2
3.25292e-23	0.323928	0.337	0.272	7.21011e-19	3	Mrfap1
3.35844e-23	0.291167	0.202	0.138	7.44398e-19	3	Aplp1
3.66149e-23	0.341674	0.421	0.365	8.1157e-19	3	Ddx5
3.8191e-23	0.291985	0.585	0.572	8.46504e-19	3	App
1.06473e-22	0.296925	0.398	0.335	2.35997e-18	3	Thra
1.15946e-22	0.319475	0.245	0.181	2.56994e-18	3	Clic1
1.82877e-22	0.301343	0.519	0.487	4.05346e-18	3	Tulp4
1.93514e-22	0.287519	0.547	0.516	4.28925e-18	3	Ywhaz
2.11351e-22	0.255738	0.665	0.649	4.68459e-18	3	Camk2d
2.11967e-22	0.307842	0.343	0.28	4.69824e-18	3	Ralbp1
3.39705e-22	0.294022	0.413	0.358	7.52957e-18	3	Mtus1
4.06973e-22	0.304909	0.364	0.302	9.02057e-18	3	Atp2c1
4.37662e-22	0.279382	0.307	0.241	9.70078e-18	3	Wipf1
5.43207e-22	0.281911	0.44	0.379	1.20402e-17	3	Hmgcs1
6.85621e-22	0.27063	0.224	0.159	1.51968e-17	3	Rcan3
7.15032e-22	0.317347	0.427	0.377	1.58487e-17	3	Gng3
7.59597e-22	0.274334	0.217	0.154	1.68365e-17	3	Cnn3
1.54372e-21	0.289042	0.214	0.152	3.42166e-17	3	Hdgfrp3
1.78581e-21	0.319944	0.384	0.33	3.95825e-17	3	Nfib
3.19065e-21	0.297573	0.32	0.255	7.07208e-17	3	Cystm1
4.5757e-21	0.302167	0.275	0.21	1.0142e-16	3	Ldha
6.43864e-21	0.302074	0.244	0.183	1.42712e-16	3	Ar
6.58003e-21	0.276209	0.494	0.441	1.45846e-16	3	Sema6d
8.40303e-21	0.2884	0.283	0.221	1.86253e-16	3	Tanc1
2.07919e-20	0.29293	0.387	0.331	4.60852e-16	3	Ctsl
2.68958e-20	0.281994	0.25	0.187	5.96146e-16	3	Sorbs1
3.00907e-20	0.303295	0.265	0.204	6.6696e-16	3	Gna13
6.98046e-20	0.292815	0.546	0.523	1.54722e-15	3	Oaz1
7.16539e-20	0.271015	0.205	0.147	1.58821e-15	3	Prmt2
7.27662e-20	0.263852	0.583	0.571	1.61286e-15	3	Reep1
9.6133e-20	0.309079	0.302	0.242	2.13079e-15	3	Arhgdig
4.01131e-19	0.275144	0.228	0.168	8.89107e-15	3	Jund
1.17926e-18	0.274396	0.413	0.367	2.61382e-14	3	Nisch
1.31265e-18	0.297357	0.374	0.32	2.90948e-14	3	Rabac1
1.31839e-18	0.267884	0.282	0.221	2.92221e-14	3	Ptma
1.35083e-18	0.275008	0.253	0.194	2.99412e-14	3	Coro2a
1.75091e-18	0.292227	0.211	0.156	3.88089e-14	3	Ptn
2.10988e-18	0.262706	0.38	0.325	4.67656e-14	3	Il6st
2.26163e-18	0.260572	0.223	0.166	5.01291e-14	3	Stx2
3.23466e-18	0.283169	0.337	0.277	7.16962e-14	3	Vamp2
3.24345e-18	0.267363	0.277	0.216	7.18911e-14	3	Etv5
4.30935e-18	0.274314	0.215	0.159	9.55169e-14	3	Gm15500
1.15223e-17	0.282479	0.52	0.499	2.55392e-13	3	Atp9a
1.50597e-17	0.270693	0.477	0.437	3.33799e-13	3	S100a10
6.09273e-17	0.331017	0.337	0.291	1.35045e-12	3	Vat1l
7.93072e-17	0.285929	0.394	0.354	1.75784e-12	3	Psd3
1.85119e-16	0.274709	0.294	0.242	4.10316e-12	3	Gabarap
2.33851e-16	0.25704	0.445	0.405	5.18331e-12	3	Napb
2.86537e-16	0.26984	0.446	0.41	6.3511e-12	3	Ankrd12
3.18304e-16	0.277018	0.323	0.273	7.0552e-12	3	Ywhaq
6.80785e-16	0.27343	0.397	0.351	1.50896e-11	3	Olfm1
2.12833e-15	0.305115	0.375	0.338	4.71745e-11	3	Myl6
3.67858e-15	0.252548	0.337	0.288	8.15357e-11	3	Ids
4.99411e-15	0.284196	0.357	0.316	1.10694e-10	3	Ssbp2
5.82922e-15	0.275445	0.367	0.321	1.29205e-10	3	Gdi1
9.07755e-15	0.255064	0.235	0.185	2.01204e-10	3	Map2k1
2.37925e-14	0.275755	0.436	0.411	5.27361e-10	3	Cfl1
2.86899e-14	0.272848	0.392	0.351	6.35911e-10	3	Dynlrb1
3.96471e-14	0.260613	0.248	0.2	8.78779e-10	3	Adgrl1
6.28266e-14	0.279248	0.377	0.34	1.39255e-09	3	Ubc
6.91089e-14	0.257342	0.28	0.233	1.5318e-09	3	Cst3
1.43183e-13	0.259227	0.385	0.341	3.17365e-09	3	Mir99ahg
1.51711e-13	0.254094	0.491	0.471	3.36267e-09	3	Eif4a2
1.56242e-13	0.262962	0.266	0.222	3.4631e-09	3	Crebrf
1.959e-13	0.269902	0.299	0.255	4.34213e-09	3	Ctnnb1
5.96988e-13	0.257433	0.446	0.43	1.32322e-08	3	Nedd4
1.18786e-12	0.284623	0.317	0.274	2.63288e-08	3	Nlrc4
1.86104e-12	0.259592	0.376	0.339	4.125e-08	3	Gm9843
2.89203e-12	0.301588	0.309	0.27	6.41019e-08	3	Gm13889
3.23332e-12	0.270094	0.327	0.287	7.16666e-08	3	Rps27rt
1.19066e-10	0.271082	0.262	0.223	2.6391e-06	3	Pfn1
1.40866e-10	0.277004	0.332	0.302	3.1223e-06	3	Ptpn9
2.45396e-10	0.25358	0.405	0.382	5.43921e-06	3	Canx
2.50653e-10	0.258695	0.279	0.241	5.55572e-06	3	Atp6v1g1
2.68974e-10	0.282315	0.319	0.288	5.96181e-06	3	Gm4149
4.69356e-10	0.257804	0.375	0.348	1.04033e-05	3	Mt3
5.37016e-10	0.266025	0.342	0.309	1.1903e-05	3	Atp6v1f
5.38378e-10	0.250995	0.31	0.275	1.19331e-05	3	Gm15427
1.16678e-09	0.254886	0.39	0.365	2.58616e-05	3	Smdt1
6.1424e-08	0.251975	0.391	0.366	0.00136146	3	Hsp90aa1

## Sheet: C8
p_val	avg_logFC	pct.1	pct.2	p_val_adj	cluster	gene
0	2.06244	0.953	0.301	0	6	Tac1
0	1.64982	0.572	0.058	0	6	Trpa1
0	1.43497	0.631	0.072	0	6	Gfra3
0	1.40615	0.933	0.475	0	6	Calca
0	1.21032	0.86	0.506	0	6	Celf2
0	1.18654	0.865	0.487	0	6	Asic2
0	1.1405	0.655	0.241	0	6	Celf4
0	1.13169	0.621	0.186	0	6	Zmat4
0	1.11644	0.5	0.095	0	6	Adcyap1
0	1.11275	0.794	0.344	0	6	Trpm3
0	1.10654	0.574	0.159	0	6	Tmem255a
0	1.10234	0.441	0.067	0	6	Lpar1
0	1.0089	0.433	0.063	0	6	Trpv1
0	0.974704	0.826	0.424	0	6	Cacna1c
0	0.96999	0.357	0.054	0	6	Gpx3
0	0.955596	0.969	0.702	0	6	Zbtb20
0	0.889652	0.631	0.224	0	6	Kcnc2
0	0.877859	0.317	0.062	0	6	Atp2b4
0	0.848871	0.322	0.044	0	6	Stk32a
0	0.817085	0.269	0.015	0	6	Chrnb3
6.40464e-306	0.922817	0.826	0.441	1.41959e-301	6	Cd9
1.05718e-303	0.654493	0.24	0.038	2.34323e-299	6	Plpp4
2.23314e-259	0.713546	0.934	0.639	4.94975e-255	6	Tshz2
2.89368e-257	0.838119	0.276	0.059	6.41385e-253	6	Nos1
1.37138e-248	0.817005	0.651	0.284	3.03966e-244	6	Tenm1
1.73627e-246	0.840851	0.453	0.149	3.84844e-242	6	Nr2f2
2.45234e-232	0.870234	0.754	0.438	5.43561e-228	6	Anxa5
4.27927e-227	0.8206	0.651	0.309	9.48501e-223	6	Ncam1
1.67931e-218	0.557934	0.211	0.039	3.7222e-214	6	Syt16
6.56522e-213	0.852003	0.566	0.251	1.45518e-208	6	Rit2
3.48646e-212	0.718004	0.432	0.146	7.72774e-208	6	Camk2a
4.92076e-210	0.73319	0.342	0.099	1.09069e-205	6	Pard3b
4.10046e-207	0.776321	0.37	0.116	9.08866e-203	6	Nxn
8.66288e-199	0.816294	0.401	0.134	1.92013e-194	6	Calcb
5.44453e-197	0.786823	0.506	0.207	1.20678e-192	6	Capn5
1.17774e-186	0.833057	0.71	0.413	2.61045e-182	6	Pam
1.62689e-186	0.711572	0.298	0.085	3.606e-182	6	Greb1l
6.59699e-186	0.7215	0.595	0.28	1.46222e-181	6	Zeb2
5.36567e-177	0.728107	0.333	0.106	1.1893e-172	6	Arhgap15
1.40725e-176	0.634966	0.571	0.256	3.11917e-172	6	Stac
1.0019e-174	0.761671	0.574	0.283	2.22072e-170	6	Rims3
6.40177e-174	0.736216	0.466	0.187	1.41895e-169	6	Aqp1
6.30317e-173	0.521185	0.208	0.046	1.3971e-168	6	Tspan15
1.91969e-164	0.684609	0.786	0.511	4.255e-160	6	S100a6
1.92577e-163	0.754118	0.64	0.358	4.26847e-159	6	Stmn1
3.43039e-161	0.63399	0.617	0.303	7.60347e-157	6	Gap43
6.38793e-160	0.635764	0.403	0.15	1.41588e-155	6	Gna14
2.26207e-158	0.505541	0.942	0.741	5.01387e-154	6	Nrxn3
4.7019e-156	0.648724	0.795	0.589	1.04218e-151	6	Ctnnd2
8.03262e-155	0.581918	0.789	0.52	1.78043e-150	6	Gcnt2
3.76467e-151	0.774626	0.564	0.296	8.34438e-147	6	Bcam
7.24436e-151	0.706453	0.455	0.203	1.60571e-146	6	Map3k5
6.36847e-143	0.588652	0.281	0.089	1.41157e-138	6	D430019H16Rik
9.28276e-140	0.61437	0.576	0.297	2.05752e-135	6	Gng2
1.1101e-139	0.579598	0.242	0.071	2.46053e-135	6	Syndig1l
1.75521e-137	0.667527	0.369	0.146	3.89043e-133	6	Pdzrn3
3.75403e-137	0.613001	0.727	0.476	8.32081e-133	6	Fgf13
1.02397e-134	0.471192	0.954	0.863	2.26964e-130	6	Fstl1
2.83998e-133	0.578107	0.297	0.102	6.29483e-129	6	Scn2b
1.5615e-132	0.452349	0.941	0.828	3.46106e-128	6	Prph
8.8406e-132	0.611047	0.465	0.211	1.95952e-127	6	Oprm1
8.93854e-132	0.628133	0.568	0.3	1.98123e-127	6	Pld5
2.07986e-130	0.571444	0.381	0.155	4.61001e-126	6	Rcan3
3.81782e-127	0.480867	0.637	0.329	8.4622e-123	6	Ldb2
4.03824e-125	0.599757	0.699	0.469	8.95076e-121	6	Dpysl3
1.63548e-122	0.604141	0.395	0.171	3.62505e-118	6	Marcks
3.1343e-120	0.626788	0.532	0.276	6.94718e-116	6	Pde11a
6.23649e-120	0.548425	0.733	0.486	1.38232e-115	6	Ret
9.21244e-117	0.482941	0.232	0.073	2.04194e-112	6	Rasa4
2.03434e-112	0.551102	0.279	0.101	4.50911e-108	6	Ift122
1.79814e-111	0.499583	0.264	0.091	3.98558e-107	6	Tnr
2.42164e-110	0.517086	0.724	0.479	5.36755e-106	6	Pirt
2.96107e-110	0.524538	0.887	0.75	6.56321e-106	6	Sncg
2.91544e-109	0.5173	0.761	0.551	6.46206e-105	6	Nedd4l
1.7944e-108	0.45956	0.216	0.067	3.97729e-104	6	Tmem176a
6.76254e-108	0.62795	0.425	0.209	1.49892e-103	6	Pcdh17
1.02591e-105	0.589133	0.458	0.236	2.27392e-101	6	Chd3
1.58873e-105	0.597009	0.646	0.416	3.52142e-101	6	Syt4
1.03427e-104	0.439989	0.906	0.777	2.29247e-100	6	Ywhah
1.57563e-103	0.520377	0.448	0.218	3.49238e-99	6	Syt9
9.23685e-103	0.355333	0.904	0.756	2.04735e-98	6	Dpp6
1.304e-101	0.403156	0.974	0.943	2.89031e-97	6	Nrxn1
3.39748e-97	0.547027	0.518	0.293	7.53052e-93	6	Basp1
3.77698e-97	0.576176	0.502	0.28	8.37167e-93	6	Samd14
4.84408e-97	0.513402	0.45	0.233	1.07369e-92	6	Dgkg
5.74991e-97	0.50131	0.418	0.203	1.27447e-92	6	Cacna2d2
8.93278e-97	0.548125	0.263	0.101	1.97995e-92	6	Gm10684
6.4844e-95	0.475774	0.255	0.094	1.43727e-90	6	Tmem176b
7.11589e-95	0.526131	0.286	0.114	1.57724e-90	6	St3gal4
1.13601e-92	0.635595	0.491	0.286	2.51796e-88	6	Vat1l
4.05657e-92	0.492075	0.797	0.648	8.99139e-88	6	Pcsk1n
2.31237e-91	0.441555	0.413	0.195	5.12536e-87	6	Cd44
1.4034e-90	0.80003	0.589	0.389	3.11064e-86	6	Tenm2
2.83212e-90	0.555835	0.315	0.135	6.27738e-86	6	Kcnmb2
2.37297e-86	0.531171	0.405	0.208	5.25969e-82	6	Cdh1
2.58359e-86	0.514404	0.556	0.342	5.72653e-82	6	Arhgap26
4.53894e-85	0.533821	0.531	0.323	1.00606e-80	6	Pik3r1
7.40557e-85	0.476384	0.35	0.165	1.64144e-80	6	Tmtc4
4.50794e-84	0.423396	0.205	0.072	9.99185e-80	6	Svil
1.44601e-83	0.457593	0.718	0.548	3.20507e-79	6	Myt1l
8.49739e-82	0.322413	0.959	0.858	1.88345e-77	6	Calm1
1.27512e-81	0.294765	0.829	0.643	2.82631e-77	6	Cacna2d1
2.0188e-80	0.331639	0.898	0.709	4.47468e-76	6	Grm7
4.74495e-79	0.532612	0.48	0.28	1.05172e-74	6	Nrbp2
4.82619e-79	0.446236	0.215	0.08	1.06973e-74	6	6330403K07Rik
3.73545e-77	0.35362	0.224	0.085	8.27963e-73	6	Gal
8.84205e-77	0.36174	0.711	0.487	1.95984e-72	6	Rgs4
3.42521e-76	0.473587	0.339	0.166	7.59197e-72	6	Ddah1
3.85401e-74	0.432023	0.733	0.575	8.54242e-70	6	Lifr
6.25894e-73	0.40728	0.857	0.776	1.38729e-68	6	Ppp2r2b
5.04026e-72	0.309275	0.902	0.84	1.11717e-67	6	Gm26871
2.49579e-71	0.474268	0.572	0.381	5.53191e-67	6	Slc36a1
4.47015e-71	0.412149	0.695	0.503	9.90808e-67	6	Dgkh
7.05772e-71	0.503766	0.442	0.253	1.56434e-66	6	Negr1
1.93436e-70	0.26061	0.98	0.968	4.28751e-66	6	Rbms3
1.18449e-69	0.466349	0.645	0.469	2.62542e-65	6	Map1lc3a
3.34023e-65	0.428443	0.298	0.144	7.40362e-61	6	Asic1
3.43229e-65	0.351583	0.883	0.792	7.60767e-61	6	Calm2
5.92326e-65	0.390397	0.8	0.663	1.31289e-60	6	Tuba1a
5.47837e-64	0.392346	0.326	0.163	1.21428e-59	6	Ptprm
7.73538e-64	0.368545	0.902	0.803	1.71455e-59	6	Tmsb4x
1.0615e-63	0.515576	0.498	0.329	2.35281e-59	6	Slc7a14
1.70569e-63	0.449557	0.293	0.142	3.78067e-59	6	Nptxr
1.4064e-62	0.408176	0.571	0.382	3.11728e-58	6	Eml1
1.45608e-61	0.399776	0.237	0.105	3.22741e-57	6	Arhgef28
2.49385e-61	0.409896	0.259	0.118	5.52761e-57	6	Fbxl7
4.2223e-61	0.449459	0.606	0.424	9.35873e-57	6	Crip2
1.29795e-60	0.440477	0.351	0.188	2.8769e-56	6	Lcorl
2.00084e-60	0.472847	0.246	0.114	4.43486e-56	6	Klf6
2.12849e-60	0.443858	0.392	0.219	4.71781e-56	6	Ngfrap1
1.0097e-59	0.289159	0.872	0.801	2.238e-55	6	Rbms1
1.6398e-58	0.465712	0.386	0.224	3.63461e-54	6	Necab1
2.49146e-58	0.382159	0.633	0.459	5.52233e-54	6	Gnal
4.49344e-58	0.429154	0.255	0.119	9.95971e-54	6	Kcnc4
7.77722e-58	0.411089	0.215	0.094	1.72382e-53	6	Rab27a
1.52726e-57	0.36793	0.658	0.489	3.38517e-53	6	Ppp1r2
1.97151e-57	0.291314	0.427	0.237	4.36986e-53	6	Ptprt
3.82871e-57	0.40372	0.745	0.607	8.48633e-53	6	Reep5
8.55487e-57	0.371329	0.204	0.087	1.89619e-52	6	Abcc4
5.91297e-56	0.412354	0.576	0.412	1.31061e-51	6	Cyfip2
1.73425e-55	0.401801	0.736	0.596	3.84396e-51	6	Astn2
4.19555e-55	0.432964	0.449	0.285	9.29943e-51	6	Ids
4.48028e-55	0.423557	0.309	0.164	9.93053e-51	6	Sema4f
6.02288e-55	0.409968	0.642	0.489	1.33497e-50	6	Ncoa7
2.28208e-54	0.437028	0.265	0.132	5.05823e-50	6	Pcdh19
1.46753e-52	0.379914	0.758	0.653	3.25279e-48	6	Ccdc85a
1.91059e-52	0.423495	0.346	0.197	4.23482e-48	6	Stt3b
1.94689e-52	0.358265	0.849	0.74	4.31527e-48	6	Actb
5.06402e-52	0.423886	0.371	0.219	1.12244e-47	6	Tanc1
9.0958e-52	0.415052	0.49	0.326	2.01609e-47	6	Arhgdia
1.05192e-51	0.320852	0.781	0.659	2.33158e-47	6	Scd2
1.27171e-51	0.356028	0.696	0.546	2.81875e-47	6	Tubb5
2.70462e-51	0.459672	0.249	0.122	5.99478e-47	6	Atpaf2
5.26482e-51	0.366796	0.234	0.111	1.16695e-46	6	A4galt
2.00303e-50	0.419685	0.554	0.408	4.43971e-46	6	Arl15
4.5617e-50	0.356034	0.686	0.55	1.0111e-45	6	Wbscr17
5.61202e-50	0.406451	0.572	0.429	1.2439e-45	6	Eps15
2.36043e-49	0.353103	0.619	0.463	5.2319e-45	6	Cds2
5.5505e-49	0.329492	0.796	0.681	1.23027e-44	6	Tppp3
9.65681e-49	0.388841	0.663	0.53	2.14043e-44	6	Pgm2l1
2.25038e-48	0.378415	0.209	0.096	4.98796e-44	6	Nrsn1
4.3539e-48	0.35588	0.33	0.184	9.65042e-44	6	Gpr149
7.90107e-48	0.342587	0.629	0.464	1.75127e-43	6	Tusc5
8.0254e-48	0.395846	0.51	0.357	1.77883e-43	6	Diablo
1.76451e-47	0.353101	0.701	0.577	3.91103e-43	6	Mapk3
3.58058e-47	0.391207	0.61	0.459	7.93635e-43	6	Eef1a1
6.95177e-47	0.405829	0.321	0.184	1.54086e-42	6	Kif13b
7.60476e-47	0.320639	0.693	0.532	1.68559e-42	6	Timp2
1.88004e-46	0.400314	0.294	0.163	4.16711e-42	6	Ralgps2
1.11753e-45	0.384818	0.483	0.334	2.47701e-41	6	Thra
1.1327e-45	0.431207	0.45	0.307	2.51062e-41	6	Tspan7
1.71978e-45	0.417007	0.504	0.365	3.81189e-41	6	Plekha6
5.53213e-45	0.361554	0.531	0.377	1.2262e-40	6	Hmgcs1
2.18258e-44	0.427251	0.401	0.263	4.83769e-40	6	Sh3kbp1
1.04315e-43	0.34632	0.756	0.648	2.31215e-39	6	Gnas
1.50129e-43	0.502712	0.68	0.612	3.3276e-39	6	Park2
1.67304e-43	0.399048	0.272	0.146	3.70829e-39	6	St6galnac5
2.34392e-43	0.408938	0.279	0.155	5.1953e-39	6	Vat1
3.81385e-43	0.507461	0.701	0.641	8.45341e-39	6	Adgrl3
4.55462e-43	0.280354	0.778	0.668	1.00953e-38	6	Klf7
6.97094e-43	0.321618	0.695	0.577	1.54511e-38	6	Fam189b
8.33704e-43	0.344603	0.679	0.552	1.84791e-38	6	Cdk14
3.47582e-42	0.348691	0.448	0.295	7.70415e-38	6	Scd1
5.90293e-42	0.364559	0.42	0.275	1.30838e-37	6	Vamp2
3.63066e-41	0.416411	0.341	0.209	8.04736e-37	6	Ldha
1.36465e-40	0.402411	0.471	0.329	3.02475e-36	6	Ctsl
1.99653e-40	0.41766	0.39	0.254	4.42531e-36	6	Ifi27
5.8336e-40	0.345235	0.599	0.457	1.29302e-35	6	Gnao1
8.19764e-40	0.325803	0.251	0.134	1.81701e-35	6	Rab3d
8.49973e-40	0.386066	0.318	0.19	1.88397e-35	6	Hpcal1
2.80241e-39	0.376352	0.286	0.167	6.21153e-35	6	Tmed8
3.47473e-39	0.324279	0.255	0.139	7.70173e-35	6	Kcnk2
5.11596e-39	0.397436	0.36	0.228	1.13395e-34	6	Fkbp1b
5.67823e-39	0.361032	0.282	0.16	1.25858e-34	6	Gm26883
7.40567e-39	0.370345	0.263	0.148	1.64147e-34	6	Trp53inp2
1.24921e-38	0.344299	0.687	0.587	2.76888e-34	6	Cbfb
2.28633e-38	0.401748	0.477	0.349	5.06765e-34	6	Epb41l1
4.03796e-38	0.374097	0.559	0.432	8.95014e-34	6	Ywhae
5.80248e-38	0.372735	0.587	0.461	1.28612e-33	6	Ywhab
8.27829e-38	0.329117	0.642	0.519	1.83488e-33	6	Ppfia2
1.15078e-37	0.32544	0.331	0.199	2.5507e-33	6	Ptbp3
1.60047e-37	0.379963	0.407	0.277	3.54745e-33	6	Agap1
1.73565e-37	0.292887	0.289	0.164	3.84706e-33	6	Rab27b
2.76115e-37	0.366321	0.452	0.319	6.12009e-33	6	Prrc2b
1.00743e-36	0.343742	0.691	0.593	2.23297e-32	6	Rpl41
3.78037e-36	0.323799	0.72	0.629	8.37919e-32	6	Ccser1
1.06972e-35	0.388246	0.544	0.418	2.37102e-31	6	Tmsb10
1.22267e-35	0.354743	0.269	0.156	2.71005e-31	6	Epn2
1.39577e-35	0.323026	0.277	0.162	3.09373e-31	6	Klhl2
4.29296e-35	0.347254	0.478	0.344	9.51536e-31	6	Bex2
4.74839e-35	0.282764	0.768	0.688	1.05248e-30	6	Enox1
4.84118e-35	0.293909	0.716	0.617	1.07305e-30	6	Prkce
8.85346e-35	0.378695	0.335	0.215	1.96237e-30	6	Nap1l1
2.68181e-34	0.34972	0.441	0.311	5.94423e-30	6	Arhgap28
1.22944e-33	0.329698	0.552	0.433	2.72506e-29	6	Stat3
3.86326e-33	0.337706	0.35	0.23	8.56292e-29	6	Astn1
4.66287e-33	0.299643	0.206	0.109	1.03353e-28	6	Kbtbd11
7.61354e-33	0.304799	0.332	0.217	1.68754e-28	6	Pip5k1b
1.09113e-32	0.337711	0.351	0.23	2.41849e-28	6	Jph4
2.13338e-32	0.337157	0.461	0.334	4.72864e-28	6	Arrb1
2.36562e-32	0.349801	0.57	0.458	5.24339e-28	6	Zwint
5.09896e-32	0.327043	0.506	0.38	1.13018e-27	6	Tubb2a
8.42291e-32	0.330413	0.347	0.226	1.86694e-27	6	Prdm12
9.77032e-32	0.354655	0.507	0.395	2.16559e-27	6	Ptprf
1.16265e-31	0.252676	0.866	0.822	2.57701e-27	6	Kctd16
2.3753e-31	0.340789	0.311	0.199	5.26485e-27	6	Trib2
3.21325e-31	0.313316	0.448	0.325	7.12218e-27	6	Flot2
3.53847e-31	0.312121	0.452	0.329	7.84302e-27	6	Tmem164
6.36636e-31	0.315106	0.259	0.155	1.4111e-26	6	Sqle
8.6742e-31	0.348762	0.25	0.148	1.92264e-26	6	Ache
1.27718e-30	0.31	0.277	0.167	2.83087e-26	6	Lrrc8b
1.73498e-30	0.30935	0.297	0.185	3.84559e-26	6	Kcna6
1.86398e-30	0.330257	0.322	0.208	4.13151e-26	6	Gnai2
2.04738e-30	0.327872	0.565	0.459	4.53802e-26	6	G3bp2
2.50975e-30	0.35571	0.299	0.191	5.56286e-26	6	Vstm2l
2.69411e-30	0.297524	0.579	0.455	5.97149e-26	6	Thsd7a
3.5335e-30	0.343454	0.373	0.256	7.83201e-26	6	Ptms
2.91328e-29	0.34937	0.432	0.321	6.45728e-25	6	Ap2a2
4.04791e-29	0.32587	0.418	0.307	8.97219e-25	6	Chmp4b
6.03084e-29	0.314033	0.214	0.122	1.33673e-24	6	Nol3
9.36634e-29	0.444167	0.294	0.193	2.07605e-24	6	Dab1
2.12494e-28	0.253112	0.79	0.717	4.70992e-24	6	Dpysl2
2.37742e-28	0.326807	0.29	0.186	5.26956e-24	6	4930578G10Rik
3.27161e-28	0.325179	0.389	0.277	7.25151e-24	6	Sertad2
7.37129e-28	0.315794	0.228	0.134	1.63385e-23	6	Usp6nl
1.62153e-27	0.313325	0.234	0.138	3.59413e-23	6	Aplp1
1.83374e-27	0.340322	0.337	0.231	4.06448e-23	6	Dusp3
2.18675e-27	0.330448	0.53	0.421	4.84693e-23	6	Serinc1
3.01594e-27	0.302101	0.637	0.54	6.68483e-23	6	Aldoa
5.82363e-27	0.267833	0.717	0.651	1.29081e-22	6	Gnb1
1.68424e-26	0.298569	0.617	0.52	3.73313e-22	6	Eif1
1.81861e-26	0.312762	0.53	0.427	4.03094e-22	6	Nedd4
1.88764e-26	0.302625	0.243	0.149	4.18396e-22	6	Pgrmc1
2.84081e-26	0.27336	0.655	0.578	6.29665e-22	6	Rabgap1l
5.70475e-26	0.304222	0.214	0.126	1.26446e-21	6	Agpat4
6.70337e-26	0.309585	0.246	0.152	1.4858e-21	6	Hdgfrp3
6.7279e-26	0.313789	0.412	0.303	1.49124e-21	6	Atxn7l3b
7.26855e-26	0.315929	0.42	0.313	1.61107e-21	6	B4galt6
8.08872e-26	0.324161	0.369	0.265	1.79286e-21	6	Phc2
1.44385e-25	0.296907	0.558	0.458	3.2003e-21	6	Capns1
2.04791e-25	0.328151	0.391	0.284	4.5392e-21	6	Zcchc18
3.94958e-25	0.295725	0.289	0.19	8.75423e-21	6	Ctnna1
1.02965e-24	0.317142	0.366	0.263	2.28221e-20	6	St6gal1
2.95892e-24	0.312157	0.475	0.38	6.55844e-20	6	Canx
4.08042e-24	0.308957	0.47	0.366	9.04425e-20	6	Nisch
4.21814e-24	0.311505	0.25	0.157	9.34951e-20	6	Ndn
5.68751e-24	0.253822	0.6	0.501	1.26064e-19	6	Fkbp1a
7.71103e-24	0.278649	0.526	0.425	1.70915e-19	6	Arl8a
1.1969e-23	0.291904	0.272	0.176	2.65292e-19	6	Syngr3
1.33389e-23	0.274526	0.242	0.15	2.95658e-19	6	Maml3
3.59542e-23	0.27141	0.55	0.444	7.96925e-19	6	Dynll1
4.37427e-23	0.299488	0.496	0.393	9.69557e-19	6	Cacnb3
8.57658e-23	0.27489	0.55	0.461	1.901e-18	6	Arf3
1.1625e-22	0.276443	0.244	0.156	2.57668e-18	6	2019-09-06
1.39479e-22	0.300169	0.426	0.33	3.09155e-18	6	Mtss1
1.76032e-22	0.285402	0.323	0.226	3.90175e-18	6	Ldlr
1.84402e-22	0.331436	0.338	0.246	4.08727e-18	6	9330182L06Rik
3.07563e-22	0.328957	0.297	0.207	6.81714e-18	6	Pls3
4.06415e-22	0.291336	0.338	0.241	9.0082e-18	6	Wipf1
5.06198e-22	0.295969	0.329	0.235	1.12199e-17	6	Mtpn
8.72986e-22	0.265481	0.27	0.179	1.93497e-17	6	Srebf2
2.18833e-21	0.293885	0.418	0.32	4.85043e-17	6	Prkar2a
2.49441e-21	0.288528	0.236	0.152	5.52886e-17	6	Ncor2
2.61373e-21	0.281474	0.381	0.282	5.79333e-17	6	Dhcr24
3.56937e-21	0.254294	0.551	0.455	7.9115e-17	6	Ppia
4.29178e-21	0.256443	0.254	0.166	9.51274e-17	6	Stx2
4.75465e-21	0.25919	0.285	0.194	1.05387e-16	6	Coro2a
7.0312e-21	0.259295	0.477	0.375	1.55847e-16	6	Arpp21
1.3745e-20	0.285539	0.445	0.353	3.04658e-16	6	Gmfb
1.55156e-20	0.26309	0.466	0.376	3.43903e-16	6	Fam63b
1.55594e-20	0.269641	0.371	0.274	3.44874e-16	6	Bag3
4.54746e-20	0.267279	0.248	0.165	1.00794e-15	6	Dab2ip
4.66036e-20	0.269711	0.232	0.151	1.03297e-15	6	Trim46
4.83732e-20	0.257884	0.209	0.131	1.07219e-15	6	Cyld
5.01881e-20	0.26942	0.265	0.178	1.11242e-15	6	Adam19
5.04095e-20	0.268556	0.5	0.404	1.11733e-15	6	Napb
6.2952e-20	0.265928	0.271	0.185	1.39533e-15	6	Pitpnm2
8.76259e-20	0.272348	0.253	0.169	1.94223e-15	6	Fam20b
1.15325e-19	0.260747	0.201	0.125	2.55618e-15	6	Gpr45
1.642e-19	0.281092	0.343	0.252	3.6395e-15	6	Gm2163
1.73492e-19	0.312649	0.363	0.275	3.84544e-15	6	Lrrc58
2.48045e-19	0.269195	0.227	0.148	5.49792e-15	6	Prmt2
2.63128e-19	0.271641	0.502	0.419	5.83223e-15	6	Cdc42
3.02693e-19	0.262234	0.582	0.496	6.7092e-15	6	Atpif1
4.18234e-19	0.270339	0.363	0.273	9.27017e-15	6	Ywhaq
4.26992e-19	0.277254	0.607	0.516	9.46427e-15	6	Ubb
5.86583e-19	0.259675	0.206	0.13	1.30016e-14	6	Scg2
1.29096e-18	0.299157	0.428	0.34	2.86142e-14	6	Mir99ahg
1.49486e-18	0.273606	0.366	0.279	3.31336e-14	6	Morf4l2
1.7917e-18	0.262894	0.405	0.316	3.97131e-14	6	Selt
2.60971e-18	0.261737	0.293	0.209	5.78441e-14	6	Pink1
5.73267e-18	0.272659	0.353	0.268	1.27065e-13	6	Arhgap39
1.09031e-17	0.266996	0.291	0.21	2.41666e-13	6	Clip4
2.0847e-17	0.261489	0.366	0.281	4.62073e-13	6	Ralbp1
2.97786e-17	0.266857	0.387	0.303	6.60042e-13	6	Atp2c1
4.56123e-17	0.263483	0.247	0.169	1.011e-12	6	Jund
5.58451e-17	0.283449	0.225	0.152	1.23781e-12	6	Mif
1.60707e-16	0.265519	0.38	0.292	3.56207e-12	6	Cpne8
1.90832e-16	0.256842	0.397	0.315	4.2298e-12	6	H3f3b
6.39877e-16	0.254429	0.329	0.25	1.41829e-11	6	Snx10
8.3706e-16	0.257442	0.353	0.273	1.85534e-11	6	Mrfap1
1.18244e-15	0.263979	0.372	0.29	2.62089e-11	6	Atp6v1e1
1.4656e-15	0.278666	0.251	0.18	3.24851e-11	6	Cbarp
2.10695e-15	0.253747	0.434	0.359	4.67005e-11	6	Mtus1
2.22044e-15	0.266885	0.305	0.227	4.92161e-11	6	Prdx1
2.47929e-15	0.275882	0.424	0.347	5.49535e-11	6	Mt3
3.5765e-15	0.255383	0.321	0.243	7.92732e-11	6	Arhgdig
2.3167e-14	0.26339	0.334	0.26	5.13498e-10	6	Akr1a1
8.70916e-14	0.251312	0.297	0.225	1.93039e-09	6	Unc13b
1.22988e-13	0.26692	0.279	0.209	2.72602e-09	6	Serpini1
2.8875e-13	0.261199	0.389	0.322	6.40015e-09	6	Gdi1
6.42165e-13	0.26414	0.418	0.351	1.42336e-08	6	Dynlrb1
7.12031e-13	0.252186	0.246	0.181	1.57822e-08	6	Cyb5r3
2.18759e-12	0.266592	0.419	0.364	4.84879e-08	6	Map2k4
8.69902e-10	0.253512	0.45	0.399	1.92814e-05	6	Gm26848
8.5809e-08	0.273123	0.234	0.185	0.00190196	6	Gm44905

## Sheet: C11
p_val	avg_logFC	pct.1	pct.2	p_val_adj	cluster	gene
0	2.67717	0.98	0.204	0	24	Htr1f
0	2.56567	0.859	0.011	0	24	Il31ra
0	2.10192	0.749	0.012	0	24	Pde4c
0	2.06964	0.768	0.083	0	24	Ptprk
0	1.94522	0.726	0.02	0	24	Osmr
0	1.94357	0.939	0.361	0	24	Adk
0	1.83828	0.943	0.378	0	24	Jak1
0	1.26935	0.551	0.086	0	24	Mical1
0	1.26764	0.34	0.004	0	24	Sst
0	1.23332	0.453	0.054	0	24	Sntb1
0	1.19062	0.564	0.102	0	24	Socs2
0	1.11663	0.387	0.011	0	24	Npy2r
0	1.09573	0.374	0.004	0	24	Cysltr2
0	1.06363	0.396	0.024	0	24	Gpr139
0	0.962039	0.296	0.013	0	24	Trpm6
0	0.925936	0.253	0.002	0	24	Nppb
1.28887e-280	1.19589	0.492	0.085	2.85679e-276	24	Etv1
1.8294e-280	0.701703	0.249	0.021	4.05487e-276	24	Ildr2
1.78258e-264	1.38649	0.811	0.26	3.9511e-260	24	Stac
2.50155e-257	1.05575	0.439	0.073	5.54468e-253	24	Ccdc60
1.01314e-254	1.21008	0.628	0.15	2.24562e-250	24	Camk2a
1.0191e-254	1.00975	0.424	0.067	2.25883e-250	24	Nt5e
1.16955e-253	1.3234	0.848	0.297	2.5923e-249	24	Tmem233
2.08569e-247	1.27882	0.744	0.226	4.62292e-243	24	Mpped2
3.73985e-242	1.25166	0.943	0.432	8.28937e-238	24	Prkca
7.42313e-242	1.17161	0.571	0.128	1.64534e-237	24	Tspan8
5.61288e-220	0.940232	0.456	0.086	1.2441e-215	24	Carhsp1
1.22954e-214	1.1849	0.616	0.163	2.72527e-210	24	Dusp26
5.37512e-200	0.844203	0.364	0.061	1.1914e-195	24	Far2
4.67176e-199	1.10725	0.766	0.263	1.0355e-194	24	Unc13c
1.3645e-187	1.13613	0.621	0.189	3.02441e-183	24	Hpcal1
3.72784e-172	0.869251	0.253	0.034	8.26277e-168	24	Nts
3.24608e-169	1.07117	0.886	0.432	7.19495e-165	24	Cacna1c
4.72686e-166	0.969588	0.554	0.154	1.04771e-161	24	Gna14
1.18966e-158	0.7084	0.271	0.042	2.63689e-154	24	Ptrf
3.40197e-155	0.628548	0.247	0.036	7.54046e-151	24	Cd82
6.5375e-155	0.987899	0.48	0.127	1.44904e-150	24	Scg2
3.11504e-146	0.88055	0.463	0.121	6.90449e-142	24	Nbl1
4.06839e-144	0.838157	0.936	0.684	9.0176e-140	24	Pitpnc1
6.88221e-142	1.00836	0.882	0.545	1.52544e-137	24	Auts2
7.25036e-139	0.702304	0.315	0.062	1.60704e-134	24	Cpne2
2.19212e-138	0.941747	0.892	0.548	4.85882e-134	24	Hdac9
1.49911e-136	0.872907	0.53	0.167	3.32277e-132	24	Ddah1
2.52073e-132	0.565741	0.217	0.032	5.58719e-128	24	Klf5
3.35509e-129	0.972827	0.857	0.516	7.43655e-125	24	S100a6
7.28532e-128	0.832288	0.854	0.441	1.61479e-123	24	Fxyd2
2.8521e-124	0.933034	0.421	0.116	6.32168e-120	24	St3gal4
9.25055e-124	0.979481	0.685	0.307	2.05038e-119	24	Ndst3
1.44493e-123	0.77378	0.965	0.84	3.20268e-119	24	Gm26871
4.94295e-123	0.845798	0.498	0.154	1.09561e-118	24	Cntnap4
6.93062e-123	0.761709	0.916	0.658	1.53617e-118	24	Gnaq
1.37763e-122	0.914058	0.737	0.365	3.05352e-118	24	Tpd52
5.3798e-122	0.830112	0.396	0.104	1.19243e-117	24	Ift122
2.1816e-121	0.869204	0.551	0.193	4.83551e-117	24	Hs6st2
5.41821e-120	0.693644	0.963	0.708	1.20095e-115	24	Zbtb20
7.6794e-120	0.754028	0.286	0.059	1.70214e-115	24	Blvrb
6.45843e-119	0.761997	0.978	0.826	1.43151e-114	24	Kcnb2
6.65784e-119	0.721024	0.97	0.758	1.47571e-114	24	Kcnh7
1.40956e-118	0.761871	0.337	0.079	3.1243e-114	24	Hsbp1l1
4.6611e-115	0.773381	0.953	0.646	1.03313e-110	24	Tshz2
8.3748e-115	0.82543	0.588	0.22	1.85627e-110	24	Ahnak
2.11474e-112	0.85002	0.801	0.46	4.68733e-108	24	Gnal
3.41126e-112	0.867736	0.852	0.505	7.56105e-108	24	Dgkh
2.37796e-109	0.564211	0.217	0.038	5.27074e-105	24	Pla2r1
2.9848e-109	0.791899	0.845	0.525	6.61581e-105	24	Gcnt2
3.60858e-108	0.697341	0.859	0.445	7.99841e-104	24	Scn10a
5.83448e-104	0.601133	0.311	0.073	1.29321e-99	24	Trpv1
1.19799e-102	0.980065	0.65	0.314	2.65535e-98	24	Cd47
1.08466e-100	0.817781	0.483	0.175	2.40415e-96	24	Bbx
4.15893e-100	0.71096	0.37	0.103	9.21828e-96	24	Prkcd
5.15105e-99	0.572524	0.98	0.924	1.14173e-94	24	Ebf1
9.08951e-99	0.915934	0.653	0.303	2.01469e-94	24	Cpne3
1.8867e-97	0.779527	0.561	0.222	4.18187e-93	24	Syt9
4.66592e-97	0.733052	0.407	0.129	1.0342e-92	24	Camk4
1.71216e-96	0.805742	0.779	0.464	3.79501e-92	24	Cds2
1.28125e-94	0.628863	0.943	0.746	2.8399e-90	24	Ank3
1.13598e-93	0.739628	0.717	0.335	2.51791e-89	24	Ldb2
6.3477e-89	0.788074	0.843	0.608	1.40697e-84	24	2010111I01Rik
4.09746e-88	0.582398	0.253	0.058	9.08203e-84	24	Lmo7
1.82487e-87	0.802125	0.746	0.443	4.04483e-83	24	Aff3
1.07887e-85	0.703413	0.951	0.822	2.39132e-81	24	Kctd16
2.06414e-85	0.673526	0.682	0.329	4.57516e-81	24	Cd24a
4.96557e-85	0.884599	0.69	0.4	1.10062e-80	24	Grina
5.32955e-85	0.839123	0.705	0.399	1.18129e-80	24	Skp1a
1.92639e-84	0.66136	0.545	0.216	4.26985e-80	24	Oprm1
2.54451e-84	0.507935	0.221	0.047	5.63991e-80	24	Ptpro
3.52541e-84	0.785444	0.52	0.214	7.81407e-80	24	Deptor
1.03905e-83	0.558896	0.259	0.062	2.30305e-79	24	Celf6
1.37163e-83	0.831435	0.657	0.351	3.04023e-79	24	Maged1
1.52007e-81	0.698387	0.49	0.19	3.36923e-77	24	Acpp
3.41401e-81	0.711657	0.571	0.252	7.56714e-77	24	Tubb2b
3.65565e-81	0.518714	0.224	0.05	8.10275e-77	24	Tspan15
3.13307e-80	0.72197	0.626	0.293	6.94444e-76	24	Tenm1
5.917e-80	0.794736	0.811	0.578	1.3115e-75	24	Rabgap1l
1.96803e-79	0.69638	0.781	0.462	4.36214e-75	24	Osbpl3
1.04879e-78	0.66833	0.833	0.555	2.32464e-74	24	Nedd4l
1.96303e-78	0.641186	0.35	0.108	4.35105e-74	24	Tmem158
2.40361e-78	0.592734	0.311	0.089	5.32759e-74	24	Tmem45b
1.26541e-77	0.567943	0.939	0.78	2.80478e-73	24	Ywhah
1.19656e-76	0.711174	0.362	0.121	2.65217e-72	24	Mras
5.51042e-76	0.588847	0.296	0.084	1.22139e-71	24	Atf5
1.77106e-74	0.762097	0.726	0.427	3.92555e-70	24	Crip2
3.46296e-73	0.651336	0.783	0.481	7.67564e-69	24	Fgf13
1.23649e-72	0.565153	0.279	0.078	2.74068e-68	24	Lpar1
4.09848e-72	0.661303	0.33	0.106	9.08428e-68	24	Arhgef28
1.7851e-71	0.607299	0.864	0.669	3.95667e-67	24	Klf7
1.26323e-70	0.727406	0.562	0.276	2.79995e-66	24	Shtn1
1.53369e-70	0.665403	0.446	0.182	3.39942e-66	24	Cblb
1.00444e-69	0.753938	0.365	0.13	2.22634e-65	24	Bdnf
1.09676e-69	0.66334	0.83	0.646	2.43096e-65	24	Ppp1r1c
4.31263e-67	0.600418	0.207	0.05	9.55895e-63	24	Frmd6
8.58824e-67	0.498568	0.547	0.234	1.90358e-62	24	Kcnc2
1.374e-66	0.475699	0.963	0.865	3.04547e-62	24	Fstl1
1.75519e-66	0.562542	0.268	0.078	3.89038e-62	24	Rnh1
5.54769e-64	0.602188	0.347	0.123	1.22965e-59	24	Gab1
4.83942e-63	0.594742	0.323	0.108	1.07266e-58	24	Ctdspl
2.0215e-62	0.678186	0.67	0.403	4.48066e-58	24	Ptprn
2.62706e-62	0.637615	0.456	0.2	5.82289e-58	24	Ptbp3
4.05898e-61	0.633367	0.333	0.118	8.99673e-57	24	Bhlhe41
9.71438e-61	0.557874	0.332	0.114	2.15319e-56	24	Mal2
1.75691e-59	0.671847	0.579	0.307	3.8942e-55	24	Selk
5.89598e-59	0.620026	0.281	0.093	1.30684e-54	24	Trpm2
7.06161e-59	0.688109	0.473	0.218	1.56521e-54	24	Ugcg
7.83225e-59	0.449934	0.949	0.83	1.73602e-54	24	Prph
2.47608e-58	0.584976	0.798	0.578	5.48823e-54	24	Fam189b
1.06888e-57	0.617075	0.741	0.488	2.36918e-53	24	Il1rapl1
1.24194e-57	0.549296	0.354	0.133	2.75275e-53	24	Elf1
1.25309e-57	0.727662	0.675	0.42	2.77747e-53	24	Pam
1.72812e-57	0.559874	0.46	0.197	3.83037e-53	24	Scn11a
5.59201e-57	0.553779	0.756	0.492	1.23947e-52	24	Ppp1r2
8.7808e-57	0.660527	0.498	0.236	1.94626e-52	24	Arpc1b
1.97043e-56	0.663913	0.51	0.253	4.36746e-52	24	Limk2
2.14e-56	0.617416	0.586	0.323	4.74332e-52	24	Ssbp3
2.36431e-56	0.622433	0.84	0.645	5.2405e-52	24	Kctd8
1.39403e-54	0.604427	0.359	0.142	3.08986e-50	24	Mgat4b
3.2318e-53	0.345295	0.965	0.855	7.16328e-49	24	Ppp3ca
5.13443e-53	0.495601	0.271	0.089	1.13805e-48	24	Tmem79
6.60334e-53	0.543471	0.811	0.612	1.46363e-48	24	Anxa2
9.50231e-53	0.477372	0.281	0.095	2.10619e-48	24	Tnr
4.23675e-51	0.600236	0.586	0.341	9.39075e-47	24	Rap1gap2
8.32155e-51	0.287748	0.823	0.574	1.84447e-46	24	Dgki
1.3004e-50	0.562345	0.764	0.549	2.88233e-46	24	Tubb5
1.30551e-49	0.560844	0.259	0.089	2.89367e-45	24	Fam177a
1.32556e-49	0.582529	0.456	0.22	2.9381e-45	24	Rgs3
2.02042e-49	0.541242	0.242	0.079	4.47826e-45	24	Neto2
2.54387e-49	0.532009	0.3	0.112	5.63848e-45	24	Actn1
3.04864e-48	0.590348	0.594	0.359	6.75732e-44	24	Diablo
2.49388e-47	0.623914	0.569	0.33	5.52769e-43	24	Tmem164
6.71921e-47	0.454365	0.231	0.073	1.48931e-42	24	Sh2d4b
3.70714e-46	0.568357	0.507	0.272	8.21687e-42	24	Frmpd1
6.76445e-46	0.647966	0.418	0.197	1.49934e-41	24	Slc8a1
3.70214e-45	0.535157	0.327	0.135	8.20578e-41	24	Myt1
4.47525e-45	0.57146	0.65	0.434	9.91938e-41	24	Stat3
6.30729e-45	0.515461	0.816	0.641	1.39801e-40	24	Ftl1
1.39795e-44	0.498175	0.697	0.458	3.09855e-40	24	Atp8a1
1.7909e-44	0.459556	0.901	0.753	3.96954e-40	24	Sncg
2.1475e-44	0.497642	0.295	0.114	4.75994e-40	24	Tmcc3
3.62597e-44	0.44853	0.31	0.119	8.03697e-40	24	Gnb4
3.83897e-44	0.553517	0.407	0.192	8.50907e-40	24	Ivns1abp
6.53988e-44	0.546852	0.401	0.187	1.44957e-39	24	Nsg2
6.86336e-44	0.533672	0.776	0.594	1.52126e-39	24	Rpl41
6.98779e-44	0.649908	0.256	0.091	1.54884e-39	24	Mrgpra2b
7.36317e-44	0.599447	0.476	0.255	1.63205e-39	24	Usp20
9.67767e-44	0.524569	0.556	0.322	2.14506e-39	24	Ap2a2
1.75405e-43	0.652045	0.305	0.124	3.88785e-39	24	Atpaf2
2.30358e-43	0.494274	0.268	0.1	5.10588e-39	24	Ptpn13
3.67912e-43	0.568013	0.449	0.222	8.15478e-39	24	Ngfrap1
6.44233e-43	0.412229	0.891	0.784	1.42794e-38	24	Dnm3
6.48686e-43	0.498611	0.308	0.124	1.43781e-38	24	Eno1
2.26359e-42	0.610156	0.431	0.219	5.01726e-38	24	Lgi1
2.56164e-41	0.411378	0.253	0.09	5.67787e-37	24	Gfra3
3.22304e-41	0.566379	0.31	0.132	7.14387e-37	24	Syn3
3.7195e-41	0.641992	0.599	0.394	8.24428e-37	24	Prr13
3.90437e-41	0.523681	0.433	0.218	8.65404e-37	24	Sh3pxd2a
4.10808e-41	0.520188	0.508	0.275	9.10556e-37	24	Adcy2
4.85167e-41	0.513196	0.463	0.234	1.07537e-36	24	Fam102b
7.90096e-41	0.574422	0.365	0.172	1.75125e-36	24	Grk5
1.13744e-40	0.501747	0.763	0.578	2.52114e-36	24	Lifr
2.41621e-40	0.417091	0.864	0.754	5.35554e-36	24	Stmn2
3.29743e-40	0.415712	0.892	0.748	7.30876e-36	24	Hsp90ab1
6.36482e-40	0.53335	0.586	0.363	1.41076e-35	24	Abr
6.69526e-40	0.566865	0.609	0.384	1.48401e-35	24	Prkd1
1.03317e-39	0.480509	0.544	0.304	2.29003e-35	24	Gng2
1.2373e-39	0.529674	0.444	0.234	2.74247e-35	24	Tle1
1.88509e-39	0.55645	0.416	0.211	4.1783e-35	24	Arl6ip5
1.93295e-39	0.494076	0.848	0.694	4.28438e-35	24	Kif5b
2.12528e-39	0.414575	0.855	0.75	4.71068e-35	24	Mbnl2
2.91977e-39	0.467318	0.237	0.086	6.47167e-35	24	Sox4
4.7145e-39	0.541728	0.62	0.418	1.04497e-34	24	Tmod2
1.53206e-38	0.421164	0.202	0.068	3.39582e-34	24	Fam89a
1.87615e-38	0.461943	0.221	0.077	4.15848e-34	24	Serpina3n
3.07694e-38	0.462975	0.818	0.666	6.82004e-34	24	Tuba1a
5.02882e-38	0.56913	0.576	0.367	1.11464e-33	24	Plekha6
5.49381e-38	0.341693	0.382	0.171	1.2177e-33	24	Trpc3
5.87096e-38	0.524191	0.426	0.222	1.3013e-33	24	Ptma
6.80842e-38	0.61222	0.47	0.261	1.50909e-33	24	Isl2
7.01691e-38	0.386338	0.914	0.802	1.5553e-33	24	Rbms1
1.48853e-37	0.529694	0.327	0.149	3.29932e-33	24	Zfp827
3.59267e-37	0.500589	0.387	0.191	7.96315e-33	24	Serinc5
5.75143e-37	0.570991	0.652	0.464	1.27481e-32	24	Fryl
6.6967e-37	0.517402	0.36	0.177	1.48432e-32	24	Lrch1
7.28303e-37	0.496167	0.303	0.133	1.61428e-32	24	Fam107b
1.47452e-36	0.511173	0.596	0.385	3.26827e-32	24	Grik4
1.90932e-36	0.590094	0.64	0.445	4.23201e-32	24	Dynll1
3.04658e-36	0.512546	0.609	0.416	6.75274e-32	24	Cyfip2
3.14359e-36	0.397494	0.209	0.074	6.96776e-32	24	Fam13c
4.57192e-36	0.538152	0.699	0.507	1.01337e-31	24	Ypel3
6.51506e-36	0.508075	0.411	0.208	1.44406e-31	24	Cacna2d2
1.64619e-35	0.640723	0.611	0.426	3.64877e-31	24	Rabep1
3.35915e-35	0.421493	0.226	0.085	7.44557e-31	24	Qdpr
5.43551e-35	0.567598	0.554	0.348	1.20478e-30	24	Sdcbp
6.58239e-35	0.374884	0.803	0.627	1.45899e-30	24	Ano3
7.82004e-35	0.542059	0.394	0.207	1.73331e-30	24	Bean1
1.46809e-34	0.401804	0.81	0.65	3.25401e-30	24	Utrn
2.18232e-34	0.504076	0.763	0.62	4.8371e-30	24	Akap12
2.63818e-34	0.490497	0.35	0.169	5.84753e-30	24	Slc7a7
4.65082e-34	0.482954	0.658	0.462	1.03085e-29	24	Eef1a1
7.07373e-34	0.505487	0.311	0.143	1.56789e-29	24	Atox1
1.40975e-33	0.494973	0.338	0.162	3.12471e-29	24	Gm26883
1.62136e-33	0.397909	0.412	0.208	3.59375e-29	24	Plxnc1
2.75115e-33	0.475312	0.397	0.21	6.09793e-29	24	Gnai2
3.36073e-33	0.524488	0.303	0.141	7.44906e-29	24	Peli1
1.31721e-32	0.488631	0.497	0.292	2.9196e-28	24	Cpne8
1.34542e-32	0.409463	0.832	0.689	2.98211e-28	24	Enox1
1.39953e-32	0.529864	0.461	0.271	3.10205e-28	24	Rnf19a
1.84432e-32	0.402581	0.323	0.15	4.08793e-28	24	Pde8b
8.71051e-32	0.527633	0.48	0.293	1.93068e-27	24	Actr1b
8.71647e-32	0.444932	0.303	0.14	1.932e-27	24	Gng12
1.04891e-31	0.450751	0.291	0.13	2.32492e-27	24	Plcb3
1.34031e-31	0.429536	0.298	0.136	2.9708e-27	24	Rab3d
1.989e-31	0.566119	0.325	0.162	4.40862e-27	24	Lgals1
2.01789e-31	0.46627	0.298	0.139	4.47266e-27	24	Gucy1a2
2.92833e-31	0.429043	0.865	0.742	6.49065e-27	24	Actb
9.08173e-31	0.510135	0.414	0.231	2.01297e-26	24	Ldlrad4
1.244e-30	0.386113	0.662	0.452	2.75732e-26	24	Cd9
1.62956e-30	0.46648	0.352	0.182	3.61191e-26	24	Icmt
2.03488e-30	0.380339	0.249	0.104	4.51031e-26	24	Gadd45g
2.77081e-30	0.528101	0.463	0.279	6.14151e-26	24	Card19
2.95087e-30	0.484943	0.401	0.222	6.5406e-26	24	Tanc1
4.52924e-30	0.463801	0.481	0.285	1.00391e-25	24	Nrbp2
4.87377e-30	0.397687	0.577	0.358	1.08027e-25	24	Trpm3
5.19368e-30	0.358516	0.719	0.529	1.15118e-25	24	Dgkz
5.83835e-30	0.470197	0.648	0.46	1.29407e-25	24	Gnao1
1.15903e-29	0.528026	0.52	0.346	2.56899e-25	24	Bex2
3.57768e-29	0.470385	0.655	0.467	7.92993e-25	24	Sh3bgrl3
4.20351e-29	0.466586	0.278	0.129	9.31708e-25	24	Golga7b
6.00334e-29	0.453205	0.655	0.475	1.33064e-24	24	Dpysl3
8.41861e-29	0.438182	0.466	0.278	1.86598e-24	24	Flot1
8.99487e-29	0.431034	0.227	0.095	1.99371e-24	24	Fam131b
1.61676e-28	0.526212	0.476	0.301	3.58354e-24	24	Ptpn9
2.02812e-28	0.347419	0.236	0.099	4.49532e-24	24	Nrsn1
2.26307e-28	0.409996	0.695	0.532	5.01609e-24	24	Pgm2l1
2.27974e-28	0.47249	0.332	0.169	5.05303e-24	24	Tmtc4
3.53464e-28	0.460093	0.542	0.355	7.83452e-24	24	Nlk
7.61991e-28	0.457416	0.276	0.13	1.68895e-23	24	Aff2
1.00524e-27	0.484103	0.414	0.242	2.22812e-23	24	Wipf1
1.03633e-27	0.419663	0.337	0.174	2.29702e-23	24	Slc2a3
2.29381e-27	0.45046	0.557	0.378	5.08423e-23	24	Ptprg
6.18684e-27	0.44713	0.364	0.2	1.37131e-22	24	Pdzd4
2.37697e-26	0.440815	0.293	0.144	5.26856e-22	24	Gga2
2.75312e-26	0.401658	0.256	0.118	6.1023e-22	24	Nr3c1
3.45968e-26	0.431659	0.322	0.167	7.66839e-22	24	Zmiz2
3.63879e-26	0.473925	0.279	0.136	8.06538e-22	24	Zfhx4
4.56148e-26	0.454071	0.253	0.118	1.01105e-21	24	Panx1
7.93774e-26	0.47351	0.429	0.255	1.7594e-21	24	Ctnnb1
9.73303e-26	0.51873	0.335	0.181	2.15733e-21	24	Lima1
1.57959e-25	0.430662	0.645	0.492	3.50115e-21	24	Ncoa7
5.05502e-25	0.439794	0.288	0.147	1.12045e-20	24	Wwp2
6.41724e-25	0.452899	0.296	0.151	1.42238e-20	24	Vstm5
1.07162e-24	0.374532	0.776	0.65	2.37524e-20	24	Gnas
1.14869e-24	0.490425	0.455	0.29	2.54607e-20	24	Diaph2
2.33438e-24	0.421559	0.758	0.64	5.17416e-20	24	Herc1
2.43948e-24	0.396468	0.231	0.105	5.40711e-20	24	Gm10684
5.4334e-24	0.398865	0.697	0.567	1.20431e-19	24	Hmbox1
6.41695e-24	0.445041	0.387	0.227	1.42232e-19	24	Myl12b
1.23806e-23	0.308727	0.88	0.806	2.74415e-19	24	Kif1a
1.35434e-23	0.366607	0.224	0.101	3.0019e-19	24	Gm10169
1.4435e-23	0.45309	0.35	0.198	3.19951e-19	24	3632451O06Rik
1.91908e-23	0.34338	0.207	0.09	4.25364e-19	24	Zfhx2
1.96547e-23	0.374596	0.769	0.652	4.35647e-19	24	Gnb1
2.12181e-23	0.419152	0.456	0.286	4.70299e-19	24	Samd14
2.33732e-23	0.371719	0.232	0.106	5.18066e-19	24	Pard3b
2.68368e-23	0.40257	0.397	0.236	5.94837e-19	24	Zbtb38
2.74198e-23	0.381451	0.468	0.296	6.07761e-19	24	Hn1
2.83891e-23	0.388289	0.69	0.552	6.29245e-19	24	Myt1l
3.27897e-23	0.424226	0.426	0.263	7.26783e-19	24	Rock2
3.97238e-23	0.342947	0.291	0.147	8.80477e-19	24	Shc1
4.0665e-23	0.398233	0.576	0.427	9.01341e-19	24	Arl8a
4.43008e-23	0.469975	0.635	0.498	9.81927e-19	24	Exoc6b
6.78558e-23	0.491144	0.478	0.317	1.50402e-18	24	Osbpl8
1.6233e-22	0.403405	0.621	0.459	3.59804e-18	24	Capns1
1.66708e-22	0.361407	0.269	0.135	3.69508e-18	24	Cyb5a
1.75199e-22	0.345004	0.827	0.745	3.88328e-18	24	Uchl1
2.32965e-22	0.447339	0.391	0.238	5.16367e-18	24	Tomm5
2.55836e-22	0.421224	0.606	0.456	5.67061e-18	24	Ppia
3.19038e-22	0.430395	0.46	0.297	7.07148e-18	24	Capzb
3.58484e-22	0.399927	0.369	0.216	7.94581e-18	24	B4galt5
3.87174e-22	0.418601	0.416	0.257	8.58172e-18	24	Cystm1
3.99079e-22	0.362024	0.657	0.502	8.84559e-18	24	Fkbp1a
5.03565e-22	0.364845	0.305	0.161	1.11615e-17	24	Rcan3
5.43072e-22	0.352394	0.529	0.347	1.20372e-17	24	Runx1t1
9.34453e-22	0.446824	0.544	0.4	2.07121e-17	24	Npepps
1.03335e-21	0.390595	0.29	0.152	2.29042e-17	24	Mif
2.92936e-21	0.344198	0.754	0.618	6.49294e-17	24	Prkce
3.04002e-21	0.338434	0.204	0.092	6.7382e-17	24	Itga3
3.54114e-21	0.404957	0.345	0.199	7.84894e-17	24	Btbd3
3.6486e-21	0.39193	0.386	0.228	8.08713e-17	24	Prdm12
4.36598e-21	0.38883	0.62	0.474	9.6772e-17	24	Map1lc3a
4.45397e-21	0.385834	0.485	0.327	9.87223e-17	24	Flot2
6.02532e-21	0.369806	0.335	0.19	1.33551e-16	24	Foxo3
9.70226e-21	0.359904	0.588	0.434	2.15051e-16	24	Ppp2r2c
1.05412e-20	0.362912	0.369	0.213	2.33647e-16	24	Kcnt1
1.09042e-20	0.343869	0.313	0.173	2.41692e-16	24	Nin
1.26242e-20	0.397364	0.429	0.274	2.79815e-16	24	Khdrbs3
1.3355e-20	0.387783	0.643	0.516	2.96013e-16	24	Plec
1.53173e-20	0.437783	0.438	0.288	3.39508e-16	24	Rps27rt
1.62137e-20	0.368858	0.69	0.541	3.59376e-16	24	Aldoa
1.89823e-20	0.388085	0.273	0.144	4.20742e-16	24	Sod2
2.28017e-20	0.397498	0.369	0.223	5.05399e-16	24	Sqstm1
2.32924e-20	0.32743	0.21	0.099	5.16275e-16	24	Kdm2b
2.44189e-20	0.380827	0.463	0.309	5.41244e-16	24	C2cd5
2.82634e-20	0.409089	0.601	0.464	6.26458e-16	24	Ywhab
4.16944e-20	0.318488	0.291	0.156	9.24157e-16	24	Mink1
5.20331e-20	0.413453	0.598	0.456	1.15331e-15	24	Hint1
5.35763e-20	0.376269	0.418	0.264	1.18752e-15	24	Rpl37rt
6.66673e-20	0.381227	0.485	0.332	1.47768e-15	24	Mtss1
6.93264e-20	0.404899	0.576	0.438	1.53662e-15	24	Fbxl17
6.95129e-20	0.393798	0.407	0.258	1.54075e-15	24	Ptms
8.74365e-20	0.35127	0.214	0.103	1.93803e-15	24	Golph3
8.78322e-20	0.392621	0.337	0.198	1.9468e-15	24	Pias1
9.80973e-20	0.355363	0.222	0.107	2.17433e-15	24	Scn2b
1.02335e-19	0.401874	0.305	0.173	2.26827e-15	24	Mctp2
1.25576e-19	0.3867	0.308	0.172	2.78338e-15	24	Pcmtd2
1.829e-19	0.420601	0.668	0.517	4.05397e-15	24	Ubb
2.39654e-19	0.369636	0.537	0.384	5.31192e-15	24	Camk2g
2.49187e-19	0.3631	0.315	0.178	5.52324e-15	24	Pop5
2.64274e-19	0.413265	0.545	0.411	5.85763e-15	24	Nfat5
3.06804e-19	0.336647	0.402	0.252	6.80032e-15	24	Gm35911
4.95789e-19	0.320527	0.328	0.187	1.09892e-14	24	Kcna6
5.31057e-19	0.413707	0.483	0.336	1.17709e-14	24	Dok4
7.58466e-19	0.396574	0.33	0.198	1.68114e-14	24	Nrg2
7.76572e-19	0.327971	0.301	0.167	1.72127e-14	24	Stx2
9.47852e-19	0.317669	0.278	0.15	2.10091e-14	24	Trp53inp2
1.06232e-18	0.331206	0.705	0.58	2.35464e-14	24	Mapk3
1.10771e-18	0.348961	0.51	0.36	2.45524e-14	24	Mtus1
1.23183e-18	0.388744	0.215	0.107	2.73036e-14	24	H2afj
1.36546e-18	0.322679	0.202	0.097	3.02654e-14	24	1700037H04Rik
1.91989e-18	0.309276	0.786	0.68	4.25543e-14	24	Grip1
2.64087e-18	0.390896	0.498	0.358	5.85349e-14	24	Acot7
3.5997e-18	0.390172	0.407	0.268	7.97873e-14	24	Cab39l
4.74264e-18	0.364985	0.343	0.208	1.05121e-13	24	Mgat5
4.96012e-18	0.357998	0.364	0.226	1.09941e-13	24	Tkt
1.31908e-17	0.334373	0.214	0.108	2.92375e-13	24	2900026A02Rik
1.52044e-17	0.325237	0.247	0.131	3.37006e-13	24	Sdc3
3.19483e-17	0.382115	0.458	0.316	7.08135e-13	24	H3f3b
3.22225e-17	0.387979	0.345	0.216	7.14213e-13	24	Mid1ip1
4.22733e-17	0.38716	0.551	0.411	9.36987e-13	24	Cfl1
7.21278e-17	0.317797	0.258	0.141	1.59871e-12	24	Ube2a
8.86669e-17	0.426279	0.325	0.202	1.9653e-12	24	Inadl
2.02861e-16	0.327673	0.365	0.228	4.49642e-12	24	Prdx1
2.53614e-16	0.32145	0.423	0.278	5.62134e-12	24	Vamp2
3.51748e-16	0.332077	0.562	0.435	7.79649e-12	24	Ywhae
4.30914e-16	0.330265	0.401	0.269	9.5512e-12	24	Arhgap39
4.46068e-16	0.322722	0.247	0.134	9.88709e-12	24	Trappc1
4.72416e-16	0.428813	0.384	0.258	1.04711e-11	24	Ifi27
6.08017e-16	0.338443	0.53	0.39	1.34767e-11	24	Magi3
6.12605e-16	0.301708	0.224	0.118	1.35784e-11	24	Gm4332
6.26012e-16	0.361198	0.372	0.24	1.38756e-11	24	Sub1
6.28143e-16	0.277276	0.399	0.254	1.39228e-11	24	Celf4
6.84805e-16	0.326289	0.449	0.309	1.51787e-11	24	Scg3
8.63853e-16	0.355764	0.242	0.133	1.91473e-11	24	Sun1
8.6783e-16	0.297981	0.232	0.126	1.92354e-11	24	Fam63a
9.3435e-16	0.349183	0.418	0.29	2.07099e-11	24	Grb2
9.63576e-16	0.316108	0.362	0.228	2.13577e-11	24	Rps29
1.07927e-15	0.347698	0.313	0.192	2.39221e-11	24	2610203C20Rik
1.21544e-15	0.30894	0.38	0.242	2.69402e-11	24	Chd3
1.24026e-15	0.34855	0.379	0.249	2.74904e-11	24	Dctn2
1.36427e-15	0.327104	0.433	0.296	3.0239e-11	24	Cerk
1.72314e-15	0.373824	0.348	0.224	3.81935e-11	24	Pfn1
2.0385e-15	0.364174	0.453	0.322	4.51833e-11	24	Prkar2a
2.52533e-15	0.290953	0.438	0.292	5.59739e-11	24	Rims3
3.35934e-15	0.347353	0.537	0.4	7.44599e-11	24	Nedd8
3.6135e-15	0.314069	0.51	0.376	8.00931e-11	24	Pfkp
4.52722e-15	0.361678	0.322	0.202	1.00346e-10	24	Hspb8
6.05333e-15	0.319007	0.401	0.271	1.34172e-10	24	Hs2st1
7.28146e-15	0.29601	0.721	0.628	1.61394e-10	24	Oxr1
7.40669e-15	0.388365	0.402	0.275	1.64169e-10	24	Nlrc4
9.71227e-15	0.314757	0.389	0.26	2.15272e-10	24	Cttn
1.05095e-14	0.320261	0.517	0.389	2.32944e-10	24	Rab10
1.67923e-14	0.317104	0.273	0.159	3.72202e-10	24	Ndn
1.67924e-14	0.286351	0.244	0.136	3.72203e-10	24	Gm9840
2.6381e-14	0.335596	0.53	0.41	5.84734e-10	24	Ankrd12
2.66541e-14	0.319853	0.343	0.218	5.90789e-10	24	Eif4a1
2.98867e-14	0.305582	0.609	0.499	6.62439e-10	24	Atp9a
3.2904e-14	0.338116	0.495	0.368	7.29318e-10	24	Cltb
3.39964e-14	0.341592	0.451	0.322	7.53531e-10	24	Prrc2b
3.70202e-14	0.321329	0.212	0.115	8.20553e-10	24	Tmem151b
3.70628e-14	0.303709	0.476	0.34	8.21496e-10	24	Gm9843
4.26339e-14	0.296372	0.204	0.11	9.4498e-10	24	Uck2
6.00144e-14	0.274626	0.286	0.173	1.33022e-09	24	Otub1
7.74619e-14	0.37405	0.529	0.406	1.71694e-09	24	Eml2
8.04217e-14	0.28577	0.466	0.338	1.78255e-09	24	Myl6
9.12443e-14	0.303504	0.421	0.292	2.02243e-09	24	Gm9794
9.24526e-14	0.378978	0.397	0.282	2.04921e-09	24	Ralbp1
1.14999e-13	0.356323	0.407	0.291	2.54895e-09	24	Bsn
1.26734e-13	0.283922	0.638	0.522	2.80905e-09	24	Ppfia2
1.914e-13	0.288945	0.273	0.165	4.24238e-09	24	Klhl2
2.23131e-13	0.321737	0.261	0.156	4.9457e-09	24	Sec61a1
2.32202e-13	0.356829	0.313	0.201	5.14676e-09	24	Stt3b
3.233e-13	0.294223	0.662	0.566	7.16594e-09	24	Actg1
3.761e-13	0.308943	0.332	0.215	8.33626e-09	24	Pcdh17
3.94179e-13	0.343908	0.379	0.262	8.73698e-09	24	Tex2
3.99644e-13	0.31663	0.512	0.394	8.8581e-09	24	Jmjd1c
4.09826e-13	0.304634	0.362	0.242	9.08379e-09	24	Rhoq
5.3459e-13	0.276289	0.626	0.516	1.18492e-08	24	Ywhaz
8.51505e-13	0.303046	0.342	0.226	1.88736e-08	24	Ppp3cc
8.72991e-13	0.280376	0.333	0.218	1.93498e-08	24	Nap1l1
9.9832e-13	0.342677	0.392	0.282	2.21278e-08	24	Usp14
1.0787e-12	0.259531	0.204	0.112	2.39095e-08	24	Lclat1
1.14734e-12	0.307084	0.682	0.608	2.54308e-08	24	Cox6a1
1.42423e-12	0.270781	0.3	0.189	3.1568e-08	24	Sorbs1
1.78502e-12	0.31819	0.244	0.146	3.9565e-08	24	Palm
1.83243e-12	0.28655	0.399	0.281	4.06158e-08	24	Morf4l2
1.92749e-12	0.309928	0.542	0.432	4.27227e-08	24	Snx7
2.03028e-12	0.292535	0.689	0.608	4.50012e-08	24	Rims2
2.18887e-12	0.273373	0.254	0.154	4.85162e-08	24	Ncor2
2.53927e-12	0.273721	0.231	0.136	5.6283e-08	24	Skap2
2.59503e-12	0.311173	0.281	0.178	5.75188e-08	24	Gm2000
3.1331e-12	0.254903	0.625	0.507	6.94451e-08	24	Eef2
3.29605e-12	0.306859	0.293	0.186	7.30569e-08	24	Hipk3
3.6929e-12	0.334961	0.412	0.298	8.18532e-08	24	Eif5a
3.73911e-12	0.271736	0.352	0.24	8.28774e-08	24	Setd3
3.81524e-12	0.256527	0.232	0.136	8.45648e-08	24	Rps16-ps2
4.23036e-12	0.267881	0.234	0.139	9.37658e-08	24	Lrrc59
4.64282e-12	0.318561	0.286	0.183	1.02908e-07	24	Clic1
4.95095e-12	0.273337	0.483	0.361	1.09738e-07	24	Sh3glb1
5.0904e-12	0.351931	0.429	0.321	1.12829e-07	24	Pebp1
5.44086e-12	0.263257	0.227	0.134	1.20597e-07	24	Fkbp15
6.07054e-12	0.330839	0.423	0.309	1.34554e-07	24	Chmp4b
6.16488e-12	0.312143	0.449	0.33	1.36645e-07	24	Arhgdia
8.98315e-12	0.290032	0.266	0.166	1.99112e-07	24	Hypk
9.25516e-12	0.278345	0.258	0.159	2.05141e-07	24	Usp12
9.96375e-12	0.29058	0.631	0.522	2.20847e-07	24	Eif1
1.03889e-11	0.290179	0.259	0.163	2.30269e-07	24	Vcl
1.04062e-11	0.269781	0.264	0.165	2.30653e-07	24	Mmp24
1.06205e-11	0.292031	0.374	0.261	2.35403e-07	24	Oaz2
1.18847e-11	0.303159	0.441	0.335	2.63425e-07	24	Wdr89
1.26724e-11	0.281392	0.365	0.25	2.80884e-07	24	Rps15
1.57046e-11	0.318463	0.444	0.333	3.48091e-07	24	Gabarapl2
1.72513e-11	0.257251	0.537	0.424	3.82376e-07	24	Klhl29
1.90869e-11	0.26933	0.404	0.289	4.23061e-07	24	Gm4149
1.92498e-11	0.333889	0.308	0.207	4.26672e-07	24	Atf4
2.06713e-11	0.284308	0.375	0.26	4.5818e-07	24	Tceb2
2.23556e-11	0.288943	0.401	0.293	4.95512e-07	24	Rpl14
3.03956e-11	0.253438	0.697	0.621	6.73719e-07	24	Rtn1
3.06106e-11	0.345514	0.3	0.202	6.78484e-07	24	Trib2
3.12325e-11	0.275938	0.29	0.185	6.92268e-07	24	Rps14
3.55155e-11	0.277443	0.315	0.21	7.87201e-07	24	Klf13
3.97999e-11	0.252315	0.694	0.604	8.82166e-07	24	Rere
5.05956e-11	0.300635	0.215	0.129	1.12145e-06	24	Fam53c
5.09012e-11	0.322173	0.306	0.207	1.12823e-06	24	Tm9sf4
5.59829e-11	0.271869	0.586	0.482	1.24086e-06	24	Atxn1
5.88403e-11	0.290012	0.313	0.214	1.30419e-06	24	Nol4l
8.62737e-11	0.300668	0.554	0.449	1.91226e-06	24	Arl6ip1
1.20327e-10	0.272963	0.387	0.275	2.66705e-06	24	Gm15427
1.2231e-10	0.270806	0.212	0.127	2.711e-06	24	Gpr45
1.2957e-10	0.327674	0.254	0.162	2.87192e-06	24	Clgn
1.34376e-10	0.266975	0.369	0.266	2.97843e-06	24	Mcu
1.68084e-10	0.287784	0.421	0.319	3.72559e-06	24	Far1
1.97953e-10	0.304795	0.379	0.279	4.38763e-06	24	Sertad2
2.04657e-10	0.270777	0.325	0.226	4.53621e-06	24	Unc13b
2.07758e-10	0.263062	0.263	0.169	4.60496e-06	24	Armcx3
2.16956e-10	0.254597	0.389	0.279	4.80884e-06	24	Ostf1
2.65889e-10	0.318836	0.207	0.124	5.89343e-06	24	Gm26551
2.67686e-10	0.297986	0.502	0.404	5.93325e-06	24	Rplp1
3.3451e-10	0.311041	0.288	0.193	7.41441e-06	24	Fdft1
3.88756e-10	0.28475	0.389	0.29	8.61678e-06	24	Rac1
3.9e-10	0.256422	0.247	0.156	8.64435e-06	24	Rpl21
4.16939e-10	0.26621	0.487	0.377	9.24145e-06	24	Mllt11
5.14591e-10	0.315965	0.5	0.401	1.14059e-05	24	Vcp
5.32354e-10	0.303379	0.253	0.166	1.17996e-05	24	Chst11
5.59564e-10	0.291103	0.313	0.215	1.24027e-05	24	Napg
8.2921e-10	0.302791	0.481	0.373	1.83794e-05	24	Pmp22
8.89774e-10	0.256459	0.226	0.14	1.97218e-05	24	Ppp1r11
1.21195e-09	0.264718	0.264	0.17	2.6863e-05	24	Jund
1.21386e-09	0.263235	0.404	0.306	2.69052e-05	24	Med12l
1.34042e-09	0.261626	0.384	0.283	2.97105e-05	24	Smad1
1.38158e-09	0.255207	0.229	0.144	3.06227e-05	24	Snx21
1.4407e-09	0.2826	0.5	0.397	3.19331e-05	24	Pfn2
1.44961e-09	0.270766	0.296	0.2	3.21307e-05	24	Dda1
1.57262e-09	0.330267	0.411	0.312	3.48571e-05	24	Dynlt3
1.58644e-09	0.258629	0.33	0.232	3.51635e-05	24	Anapc5
1.61383e-09	0.255424	0.431	0.323	3.57704e-05	24	Eepd1
1.66007e-09	0.255752	0.209	0.128	3.67955e-05	24	Rps23-ps1
1.67855e-09	0.268019	0.325	0.23	3.7205e-05	24	Edf1
1.7559e-09	0.25939	0.251	0.165	3.89195e-05	24	Arhgap17
1.87252e-09	0.286986	0.418	0.321	4.15043e-05	24	Rabac1
1.94428e-09	0.254598	0.404	0.304	4.30949e-05	24	Atp2c1
2.02788e-09	0.296227	0.449	0.352	4.4948e-05	24	Dynlrb1
2.17973e-09	0.258104	0.283	0.189	4.83136e-05	24	Gm15478
2.44183e-09	0.257936	0.327	0.234	5.41231e-05	24	Cep170b
2.47185e-09	0.278111	0.367	0.269	5.47885e-05	24	Acly
3.65826e-09	0.258304	0.266	0.178	8.10852e-05	24	Gan
3.70573e-09	0.261688	0.517	0.42	8.21376e-05	24	Cdc42
4.10173e-09	0.289957	0.556	0.484	9.09148e-05	24	Akt3
5.0322e-09	0.281115	0.423	0.334	0.000111539	24	Celf1
5.80569e-09	0.292162	0.34	0.248	0.000128683	24	Dnajc7
6.33297e-09	0.251452	0.665	0.611	0.00014037	24	Nav1
8.69292e-09	0.305125	0.476	0.394	0.000192679	24	Serpinb6a
1.15006e-08	0.274164	0.313	0.226	0.000254911	24	Homer2
1.30081e-08	0.271142	0.214	0.138	0.000288324	24	2900055J20Rik
1.54334e-08	0.271975	0.281	0.197	0.000342081	24	Rassf5
1.73778e-08	0.276333	0.418	0.323	0.00038518	24	Gdi1
1.92029e-08	0.252159	0.663	0.598	0.000425631	24	Ccser2
1.95687e-08	0.256862	0.281	0.196	0.000433739	24	Jun
1.98631e-08	0.255909	0.256	0.173	0.000440266	24	Nacad
2.21154e-08	0.270855	0.313	0.225	0.000490188	24	Lamp1
2.39702e-08	0.2624	0.278	0.192	0.000531299	24	Hras
3.24523e-08	0.27114	0.221	0.145	0.000719305	24	Akirin1
3.95778e-08	0.26066	0.466	0.384	0.000877242	24	Larp4b
4.01612e-08	0.252043	0.266	0.183	0.000890173	24	Ank
5.34899e-08	0.265752	0.263	0.183	0.0011856	24	Mapk11
5.45928e-08	0.261938	0.293	0.209	0.00121005	24	Laptm4a
6.16974e-08	0.250898	0.301	0.219	0.00136752	24	Rab7
7.33075e-08	0.288991	0.322	0.24	0.00162486	24	Sh3glb2
8.08906e-08	0.255865	0.278	0.197	0.00179294	24	Abca5
1.44911e-07	0.250719	0.291	0.211	0.00321194	24	Pink1
1.5893e-07	0.29144	0.382	0.303	0.00352268	24	L1cam
1.73061e-07	0.289634	0.332	0.251	0.00383589	24	Ankrd46
1.81275e-07	0.255944	0.278	0.198	0.00401797	24	Rps3
2.25678e-07	0.265915	0.328	0.252	0.00500216	24	Ubxn4
2.31484e-07	0.304656	0.49	0.409	0.00513084	24	Apoe
3.87101e-07	0.259293	0.375	0.296	0.0085801	24	1110051M20Rik
4.06192e-07	0.257806	0.266	0.193	0.00900324	24	Rhoa
5.20699e-07	0.253328	0.406	0.33	0.0115413	24	Pik3r1
5.3709e-07	0.264899	0.451	0.369	0.0119046	24	Cox5a
6.58641e-07	0.286605	0.335	0.257	0.0145988	24	Vapa
7.15902e-07	0.266876	0.354	0.277	0.015868	24	Lrrc58
1.01562e-06	0.279001	0.308	0.231	0.0225111	24	Ap3s1
2.15345e-06	0.263188	0.414	0.34	0.0477312	24	Bin1
3.08803e-06	0.295575	0.281	0.212	0.0684461	24	Map3k5
5.23743e-06	0.264071	0.49	0.439	0.116088	24	Krit1
1.73714e-05	0.317092	0.443	0.38	0.385037	24	Mctp1
2.63768e-05	0.250218	0.424	0.368	0.584641	24	Ddx5
0.000216049	0.276037	0.261	0.211	1	24	Mkrn1
0.00234901	0.370726	0.384	0.354	1	24	Mpz

## Sheet: C12
p_val	avg_logFC	pct.1	pct.2	p_val_adj	cluster	gene
0	1.5794	0.6	0.088	0	18	Rgs5
0	1.32406	0.605	0.079	0	18	Etv1
0	1.25397	0.558	0.088	0	18	Tnr
0	1.20537	0.965	0.569	0	18	Dgki
0	1.1636	0.359	0.032	0	18	Col7a1
0	1.15519	0.575	0.107	0	18	Mal2
0	1.14758	0.464	0.085	0	18	Mrgpra2b
0	1.13769	0.509	0.1	0	18	2610307P16Rik
0	1.11969	0.525	0.083	0	18	Fnbp1l
0	0.903073	0.274	0.002	0	18	Mrgpra3
0	0.806553	0.261	0.018	0	18	Mlc1
0	0.71738	0.256	0.025	0	18	Fli1
0	0.665687	0.207	0.009	0	18	Mrgprx1
8.30816e-306	0.845	0.387	0.063	1.8415e-301	18	Moxd1
2.89124e-305	1.30545	0.798	0.323	6.40844e-301	18	Dock4
6.06884e-302	0.991804	0.941	0.428	1.34516e-297	18	Prkca
4.73454e-284	1.03833	0.928	0.44	1.04941e-279	18	Scn10a
1.16207e-277	1.43665	0.441	0.09	2.57573e-273	18	Ropn1
6.57049e-276	1.1085	0.745	0.267	1.45635e-271	18	Prkar2b
5.7241e-270	0.986903	0.565	0.148	1.26875e-265	18	Camk2a
1.0418e-268	1.0228	0.657	0.201	2.30914e-264	18	Plxnc1
8.17259e-268	0.993185	0.978	0.839	1.81145e-263	18	Gm26871
8.50836e-268	0.950775	0.577	0.151	1.88588e-263	18	Gna14
1.73226e-265	1.15621	0.898	0.486	3.83954e-261	18	Rgs4
3.26919e-259	1.01525	0.625	0.185	7.24615e-255	18	Acpp
2.35308e-258	0.873127	0.393	0.076	5.2156e-254	18	Hsbp1l1
4.52995e-258	0.941054	0.645	0.191	1.00406e-253	18	Scn11a
1.73072e-248	1.09804	0.714	0.258	3.83615e-244	18	Stac
6.12306e-245	0.838568	0.341	0.061	1.35718e-240	18	Gm2115
7.15476e-242	0.744715	0.329	0.056	1.58585e-237	18	St6gal2
1.97125e-241	1.00493	0.9	0.438	4.36927e-237	18	Fxyd2
1.87595e-239	1.02989	0.63	0.209	4.15804e-235	18	Deptor
1.08452e-232	0.808413	0.592	0.165	2.40384e-228	18	Trpc3
5.35964e-229	0.909812	0.73	0.26	1.18796e-224	18	Unc13c
9.23143e-220	0.970458	0.645	0.225	2.04615e-215	18	Mpped2
2.04126e-216	0.98144	0.778	0.337	4.52445e-212	18	Syt7
8.23618e-213	0.883535	0.461	0.119	1.82555e-208	18	Nbl1
5.79787e-212	0.888547	0.887	0.429	1.2851e-207	18	Cacna1c
4.22797e-194	0.86166	0.512	0.151	9.3713e-190	18	Cntnap4
8.88744e-194	0.943544	0.826	0.461	1.9699e-189	18	Cds2
6.01454e-185	0.774396	0.961	0.643	1.33312e-180	18	Tshz2
2.17388e-181	0.895219	0.515	0.168	4.8184e-177	18	Mctp2
4.30607e-177	0.822968	0.85	0.458	9.54441e-173	18	Osbpl3
2.1515e-176	0.851072	0.739	0.361	4.76881e-172	18	Adk
7.0425e-176	0.704388	0.363	0.086	1.56097e-171	18	Carhsp1
1.98619e-175	0.680111	0.315	0.067	4.40239e-171	18	Nt5e
2.11865e-174	0.759571	0.701	0.282	4.69598e-170	18	Synpr
1.62549e-172	0.827151	0.806	0.395	3.60291e-168	18	Pde1c
9.38042e-170	0.907895	0.692	0.312	2.07917e-165	18	Cpne4
1.48344e-166	0.759274	0.334	0.079	3.28804e-162	18	Zfp945
7.32831e-164	0.721069	0.71	0.296	1.62432e-159	18	Tmem233
1.22944e-163	0.793412	0.82	0.458	2.72506e-159	18	Gnal
8.41619e-161	0.674909	0.969	0.8	1.86545e-156	18	Rbms1
6.15373e-159	0.60398	0.286	0.061	1.36397e-154	18	Lhfpl2
1.8052e-158	0.799947	0.853	0.512	4.00123e-154	18	Celf2
5.45796e-158	0.77632	0.719	0.326	1.20976e-153	18	Cd24a
1.93335e-156	0.744788	0.87	0.503	4.28528e-152	18	Dgkh
1.5822e-154	0.80674	0.558	0.208	3.50696e-150	18	Kcnt1
3.04267e-151	0.698636	0.343	0.088	6.74408e-147	18	Mical1
3.67428e-150	0.65413	0.345	0.086	8.14404e-146	18	Tmem45b
4.06232e-150	0.7622	0.872	0.543	9.00413e-146	18	Auts2
2.18424e-149	1.02418	0.555	0.219	4.84138e-145	18	Lxn
3.92855e-148	0.82287	0.737	0.353	8.70763e-144	18	Trpm3
4.34434e-148	0.616979	0.97	0.737	9.62922e-144	18	Cadm1
9.68863e-148	0.874923	0.87	0.662	2.14749e-143	18	Nrg1
5.85414e-146	0.795894	0.85	0.517	1.29757e-141	18	Egfem1
8.82913e-146	0.780722	0.419	0.128	1.95698e-141	18	Tspan8
1.09145e-145	0.813874	0.783	0.456	2.4192e-141	18	Gnao1
6.26909e-137	0.581218	0.982	0.853	1.38954e-132	18	Ppp3ca
1.92052e-135	0.619231	0.279	0.065	4.25683e-131	18	Man1a
3.64796e-135	0.810555	0.774	0.456	8.08571e-131	18	Bnc2
5.19737e-126	0.565251	0.986	0.825	1.152e-121	18	Kcnb2
5.70487e-124	0.628528	0.851	0.524	1.26448e-119	18	Dgkz
1.85071e-122	0.751442	0.552	0.234	4.10211e-118	18	Dgkg
1.32155e-121	0.807787	0.738	0.424	2.92922e-117	18	Crip2
1.53117e-119	0.683219	0.572	0.249	3.39384e-115	18	Gfra1
8.73962e-118	0.706089	0.714	0.382	1.93714e-113	18	Eml1
2.34382e-117	0.522734	0.94	0.707	5.19509e-113	18	Zbtb20
1.75014e-116	0.735143	0.603	0.281	3.87917e-112	18	Samd14
4.23977e-116	0.663276	0.844	0.552	9.39745e-112	18	Nedd4l
2.80564e-106	0.687525	0.785	0.497	6.21871e-102	18	Fmnl2
2.69961e-104	0.595547	0.433	0.163	5.98369e-100	18	Rab27b
3.14607e-104	0.710079	0.523	0.236	6.97326e-100	18	Ophn1
2.31298e-103	0.689938	0.818	0.562	5.12671e-99	18	Galnt13
4.30678e-103	0.553104	0.88	0.667	9.54598e-99	18	Klf7
8.00641e-103	0.610473	0.788	0.489	1.77462e-98	18	Ppp1r2
1.49434e-102	0.645367	0.454	0.18	3.31221e-98	18	Cblb
2.54834e-102	0.651062	0.433	0.164	5.64839e-98	18	Dusp26
3.13328e-102	0.837554	0.37	0.132	6.94491e-98	18	Kri1
4.12379e-102	0.520581	0.928	0.745	9.14039e-98	18	Ank3
5.85306e-99	0.436398	0.203	0.046	1.29733e-94	18	Slc37a1
1.36626e-98	0.586644	0.285	0.085	3.02832e-94	18	Pdlim5
3.52826e-98	0.585103	0.614	0.3	7.82039e-94	18	Gng2
2.41734e-97	0.624078	0.547	0.25	5.35805e-93	18	Tubb2b
6.20402e-96	0.545131	0.282	0.083	1.37512e-91	18	Atf5
3.26584e-95	0.656128	0.776	0.504	7.23874e-91	18	Ghr
1.36885e-94	0.543403	0.299	0.093	3.03406e-90	18	Antxr2
1.47093e-92	0.630416	0.339	0.118	3.26031e-88	18	1700111E14Rik
6.35198e-92	0.573179	0.628	0.315	1.40792e-87	18	Ncam1
7.85879e-92	0.494652	0.881	0.657	1.7419e-87	18	Gnaq
1.06405e-91	0.628139	0.313	0.105	2.35847e-87	18	Scn2b
6.15518e-90	0.661017	0.334	0.117	1.36429e-85	18	Bhlhe41
8.75739e-90	0.562168	0.5	0.219	1.94108e-85	18	Ahnak
9.42232e-90	0.572271	0.741	0.456	2.08846e-85	18	Atp8a1
1.50699e-89	0.596698	0.621	0.326	3.34024e-85	18	St6galnac3
6.08945e-88	0.545426	0.356	0.128	1.34973e-83	18	Plcb3
1.40929e-87	0.591851	0.54	0.259	3.12369e-83	18	Isl2
1.08304e-86	0.633968	0.64	0.364	2.40056e-82	18	Tpd52
3.52113e-86	0.504575	0.226	0.062	7.80458e-82	18	Far2
1.02158e-85	0.602908	0.454	0.196	2.26432e-81	18	Cd55
1.59791e-85	0.501148	0.988	0.888	3.54176e-81	18	Lsamp
3.10509e-85	0.559993	0.49	0.215	6.88242e-81	18	Oprm1
4.33976e-85	0.59032	0.691	0.429	9.61908e-81	18	Pten
7.68583e-82	0.573643	0.797	0.576	1.70356e-77	18	Rabgap1l
1.88484e-81	0.590107	0.439	0.193	4.17775e-77	18	Abca5
3.79219e-80	0.596304	0.35	0.135	8.4054e-76	18	Rgs17
4.43075e-80	0.513917	0.303	0.105	9.82076e-76	18	Socs2
5.77929e-79	0.413313	0.804	0.487	1.28098e-74	18	Dpp10
1.33792e-78	0.514255	0.897	0.733	2.96549e-74	18	Magi2
1.72781e-77	0.580517	0.707	0.459	3.82969e-73	18	Eef1a1
1.97102e-77	0.479731	0.254	0.079	4.36876e-73	18	Ctxn3
4.17525e-77	0.546072	0.32	0.116	9.25445e-73	18	Ptprz1
5.41837e-77	0.44094	0.219	0.062	1.20098e-72	18	Celf6
5.66234e-77	0.544031	0.917	0.793	1.25506e-72	18	Calm2
2.70557e-76	0.5543	0.336	0.128	5.99689e-72	18	Sdc3
1.04269e-75	0.491086	0.798	0.576	2.31112e-71	18	Fam189b
1.3673e-75	0.524573	0.748	0.483	3.03062e-71	18	Pirt
2.00027e-75	0.771265	0.245	0.079	4.43361e-71	18	Pofut1
7.27033e-75	0.434214	0.661	0.333	1.61147e-70	18	Ldb2
9.60348e-74	0.520142	0.771	0.516	2.12861e-69	18	S100a6
3.55575e-73	0.538087	0.799	0.547	7.88133e-69	18	Hdac9
4.0079e-73	0.382737	0.973	0.924	8.88351e-69	18	Ebf1
1.32165e-72	0.497319	0.478	0.221	2.92944e-68	18	Syt9
5.78008e-72	0.497778	0.29	0.103	1.28115e-67	18	Prkcd
8.58581e-71	0.454839	0.218	0.065	1.90305e-66	18	Scn3b
2.2737e-70	0.588823	0.564	0.306	5.03966e-66	18	Scg3
6.07688e-69	0.562064	0.475	0.24	1.34694e-64	18	Wipf1
1.09468e-67	0.542804	0.819	0.64	2.42635e-63	18	Ftl1
2.12199e-67	0.462438	0.244	0.08	4.70339e-63	18	Ly86
2.21495e-67	0.481424	0.582	0.309	4.90944e-63	18	Gap43
2.50674e-67	0.479299	0.726	0.45	5.55619e-63	18	Cd9
5.30984e-67	0.492422	0.284	0.102	1.17693e-62	18	Rgs8
7.30233e-67	0.570551	0.514	0.284	1.61856e-62	18	Smyd3
2.29288e-65	0.492563	0.726	0.48	5.08216e-61	18	Fgf13
9.37883e-65	0.561579	0.687	0.444	2.07882e-60	18	Anxa5
4.36696e-64	0.550297	0.276	0.103	9.67937e-60	18	Gm10684
6.27141e-64	0.655663	0.488	0.275	1.39006e-59	18	Shtn1
1.97693e-63	0.517122	0.447	0.22	4.38187e-59	18	Ptma
5.82826e-63	0.528444	0.629	0.382	1.29183e-58	18	Prkd1
8.6426e-63	0.5654	0.418	0.198	1.91563e-58	18	Sh3d19
1.21573e-62	0.449111	0.224	0.074	2.69466e-58	18	Gpm6a
1.76119e-62	0.488033	0.828	0.644	3.90368e-58	18	Kctd8
3.96121e-62	0.471951	0.755	0.525	8.78001e-58	18	Gcnt2
9.82675e-62	0.513945	0.523	0.29	2.1781e-57	18	Cpne8
8.29002e-61	0.29573	0.993	0.978	1.83748e-56	18	Ank2
1.95987e-60	0.378321	0.739	0.486	4.34405e-56	18	Calca
2.00609e-60	0.549601	0.581	0.342	4.4465e-56	18	Srgap1
2.12045e-60	0.579766	0.573	0.353	4.69998e-56	18	Nlk
3.40268e-60	0.543016	0.468	0.25	7.54203e-56	18	Ncald
7.78256e-60	0.490773	0.73	0.499	1.725e-55	18	Bach2
1.46229e-59	0.46212	0.808	0.65	3.24115e-55	18	Gnb1
4.50178e-59	0.572382	0.666	0.443	9.9782e-55	18	Dynll1
9.20592e-59	0.566063	0.599	0.376	2.04049e-54	18	Ptprg
2.40476e-57	0.530677	0.328	0.144	5.33015e-53	18	Nptxr
3.18298e-57	0.578	0.565	0.351	7.05507e-53	18	Mblac2
3.57703e-57	0.481784	0.431	0.214	7.92849e-53	18	Capn5
2.10168e-56	0.451635	0.696	0.473	4.65838e-52	18	Dpysl3
2.59209e-56	0.42749	0.277	0.108	5.74536e-52	18	Ctdspl
3.23152e-55	0.424599	0.214	0.073	7.16266e-51	18	Galc
7.07421e-55	0.337878	0.924	0.712	1.568e-50	18	Grm7
1.75865e-54	0.490652	0.656	0.443	3.89804e-50	18	Aff3
1.19766e-53	0.555758	0.566	0.354	2.65461e-49	18	Kcnq3
2.4506e-53	0.454207	0.427	0.217	5.43177e-49	18	Ugcg
3.63989e-53	0.437382	0.788	0.617	8.06781e-49	18	Prkce
7.12426e-53	0.502872	0.333	0.151	1.57909e-48	18	H2-D1
7.92181e-53	0.519025	0.428	0.228	1.75587e-48	18	Ebf3
8.85994e-53	0.41559	0.266	0.104	1.96381e-48	18	Ift122
1.28411e-52	0.39811	0.212	0.074	2.84623e-48	18	Uaca
2.12128e-52	0.459792	0.38	0.184	4.70181e-48	18	Reps2
3.06323e-52	0.50732	0.676	0.465	6.78965e-48	18	Sh3bgrl3
3.43609e-52	0.480791	0.424	0.221	7.6161e-48	18	Tanc1
4.51213e-52	0.441222	0.274	0.111	1.00011e-47	18	Gda
6.07909e-52	0.490848	0.575	0.358	1.34743e-47	18	Diablo
7.71544e-52	0.439551	0.231	0.085	1.71013e-47	18	Sox4
5.09884e-51	0.391103	0.888	0.752	1.13016e-46	18	Sncg
2.32736e-50	0.472614	0.522	0.311	5.1586e-46	18	Arhgap28
2.41331e-50	0.49127	0.537	0.324	5.3491e-46	18	Il6st
7.10564e-50	0.517331	0.375	0.187	1.57497e-45	18	Gm15478
1.48133e-49	0.421469	0.67	0.439	3.28338e-45	18	Sema6d
3.76452e-49	0.372343	0.911	0.805	8.34406e-45	18	Kif1a
4.20302e-49	0.668018	0.396	0.211	9.31599e-45	18	Pwwp2a
6.54478e-49	0.412771	0.234	0.091	1.45065e-44	18	Rcan1
8.57943e-49	0.494884	0.352	0.171	1.90163e-44	18	Nin
3.81232e-48	0.445755	0.439	0.235	8.45001e-44	18	Arpc1b
4.0263e-47	0.339542	0.933	0.84	8.92429e-43	18	Mapt
1.4089e-46	0.439382	0.648	0.434	3.12282e-42	18	Pcsk2
2.46569e-46	0.352072	0.202	0.073	5.46521e-42	18	Tmem200a
6.72333e-46	0.498907	0.448	0.255	1.49023e-41	18	Cystm1
7.50961e-46	0.428599	0.542	0.329	1.66451e-41	18	Tmem164
8.43723e-46	0.392617	0.236	0.093	1.87011e-41	18	Ppp1r1a
2.16237e-45	0.423686	0.544	0.326	4.79289e-41	18	Lix1
2.89627e-44	0.431222	0.277	0.123	6.41959e-40	18	Gab1
3.11459e-44	0.432842	0.741	0.578	6.90348e-40	18	Mapk3
5.65139e-44	0.413611	0.343	0.171	1.25263e-39	18	Grk5
6.53451e-44	0.439743	0.331	0.161	1.44838e-39	18	Gm26883
9.50977e-44	0.439918	0.39	0.205	2.10784e-39	18	Igsf3
1.53074e-43	0.497566	0.398	0.218	3.39289e-39	18	Lgi1
1.90534e-43	0.380236	0.4	0.207	4.22318e-39	18	Cacna2d2
2.66606e-43	0.735911	0.596	0.425	5.90932e-39	18	Rabep1
8.11803e-43	0.430417	0.423	0.233	1.79936e-38	18	Fam102b
1.17673e-42	0.439484	0.487	0.289	2.60822e-38	18	Vat1l
1.29435e-42	0.431457	0.372	0.191	2.86893e-38	18	Hpcal1
1.45505e-42	0.460325	0.457	0.267	3.22512e-38	18	Arhgap39
2.6308e-42	0.442415	0.717	0.55	5.83117e-38	18	RP24-263E2.3
4.07888e-42	0.456592	0.461	0.272	9.04083e-38	18	Frmpd1
3.41259e-41	0.474859	0.356	0.188	7.564e-37	18	Amotl1
1.78788e-40	0.536816	0.357	0.191	3.96284e-36	18	BC030336
6.92325e-40	0.388537	0.791	0.65	1.53454e-35	18	Utrn
1.19589e-39	0.40433	0.315	0.155	2.65068e-35	18	Cdk15
2.31558e-39	0.43777	0.51	0.323	5.13247e-35	18	Ssbp3
4.14678e-39	0.415239	0.452	0.27	9.19134e-35	18	Rnf19a
6.89476e-39	0.442677	0.492	0.313	1.52822e-34	18	Csrnp3
8.68198e-39	0.366461	0.733	0.548	1.92436e-34	18	Tubb5
9.81729e-39	0.391917	0.472	0.287	2.176e-34	18	Nrip1
1.27123e-38	0.355372	0.231	0.098	2.81769e-34	18	Lbh
1.74084e-37	0.394774	0.365	0.195	3.85858e-33	18	Hs6st2
1.89679e-37	0.345646	0.781	0.619	4.20424e-33	18	Rtn1
2.33155e-37	0.369402	0.217	0.092	5.16788e-33	18	Igsf8
3.42392e-37	0.43091	0.341	0.181	7.58913e-33	18	Icmt
5.43547e-37	0.337747	0.673	0.466	1.20477e-32	18	Tusc5
6.95866e-37	0.380344	0.251	0.114	1.54239e-32	18	Tmem151b
9.33245e-37	0.341745	0.812	0.69	2.06854e-32	18	Pcbp3
1.07341e-36	0.425233	0.803	0.694	2.37922e-32	18	Sgcd
1.3751e-36	0.393572	0.588	0.397	3.04791e-32	18	Nrn1
1.8571e-36	0.479865	0.262	0.124	4.11626e-32	18	Atpaf2
1.91112e-36	0.514108	0.204	0.085	4.236e-32	18	Actr8
2.77683e-36	0.427544	0.639	0.465	6.15484e-32	18	Aplp2
5.59208e-36	0.474338	0.311	0.163	1.23948e-31	18	Zfp40
1.93911e-35	0.364619	0.351	0.186	4.29803e-31	18	Kcna6
2.46342e-35	0.392918	0.449	0.266	5.46016e-31	18	Acly
3.38668e-35	0.4113	0.397	0.226	7.50657e-31	18	Prdm12
5.03239e-35	0.377328	0.598	0.417	1.11543e-30	18	Tmod2
8.91975e-35	0.398123	0.565	0.393	1.97706e-30	18	Ckap5
1.00427e-34	0.399974	0.528	0.358	2.22597e-30	18	Mtus1
1.24227e-34	0.411606	0.503	0.33	2.75349e-30	18	Nfib
1.2921e-34	0.41761	0.522	0.347	2.86394e-30	18	Sdcbp
1.67358e-34	0.32042	0.472	0.284	3.7095e-30	18	Sorl1
1.77003e-34	0.314235	0.866	0.747	3.92326e-30	18	Hsp90ab1
4.71623e-34	0.310715	0.279	0.134	1.04535e-29	18	Klhl5
5.29673e-34	0.413025	0.572	0.4	1.17402e-29	18	Skp1a
1.00657e-33	0.411109	0.293	0.15	2.23106e-29	18	Vstm5
1.04879e-33	0.33652	0.218	0.096	2.32465e-29	18	Rab27a
1.37287e-33	0.451968	0.386	0.231	3.04297e-29	18	Ldlrad4
2.01899e-33	0.407219	0.497	0.324	4.47508e-29	18	Dock7
2.14977e-33	0.3644	0.753	0.612	4.76495e-29	18	Anxa2
3.65898e-33	0.41849	0.57	0.401	8.11012e-29	18	Grina
5.2265e-33	0.393998	0.277	0.14	1.15845e-28	18	Grik5
6.06203e-33	0.374518	0.271	0.133	1.34365e-28	18	Elf1
6.3552e-33	0.353489	0.239	0.112	1.40863e-28	18	Actn1
1.09453e-32	0.420705	0.43	0.27	2.42603e-28	18	Hs2st1
1.65001e-32	0.377199	0.58	0.403	3.65724e-28	18	Ptprn
4.29842e-32	0.279501	0.463	0.279	9.52745e-28	18	Kcnd3
9.08497e-32	0.398803	0.472	0.307	2.01368e-27	18	C2cd5
1.43894e-31	0.366231	0.447	0.277	3.18942e-27	18	Vamp2
2.56037e-31	0.386351	0.557	0.386	5.67506e-27	18	Adam11
2.57018e-31	0.407087	0.448	0.287	5.69681e-27	18	Ids
4.58e-31	0.349429	0.561	0.384	1.01516e-26	18	Slc36a1
6.22347e-31	0.261293	0.837	0.684	1.37943e-26	18	Pitpnc1
9.38518e-31	0.390929	0.592	0.43	2.08022e-26	18	Snx7
1.36548e-30	0.362216	0.256	0.129	3.02659e-26	18	Golga7b
5.17102e-30	0.351359	0.207	0.094	1.14616e-25	18	Wdr17
1.3227e-29	0.336606	0.285	0.148	2.93177e-25	18	Nmb
1.33506e-29	0.355302	0.538	0.372	2.95917e-25	18	Phactr1
1.45368e-29	0.395348	0.554	0.393	3.22209e-25	18	Prr13
2.06673e-29	0.368436	0.521	0.356	4.58091e-25	18	Man1a2
2.55941e-29	0.346752	0.635	0.483	5.67294e-25	18	Bptf
3.62504e-29	0.254236	0.853	0.749	8.03489e-25	18	Mbnl2
4.24203e-29	0.377979	0.455	0.3	9.40245e-25	18	Ptpn9
7.76067e-29	0.317054	0.212	0.1	1.72015e-24	18	Ptpn13
9.27684e-29	0.336217	0.304	0.166	2.05621e-24	18	Stx2
1.28075e-28	0.367726	0.509	0.346	2.83877e-24	18	Runx1t1
1.54689e-28	0.359237	0.479	0.322	3.42868e-24	18	Ap2a2
1.67601e-28	0.333696	0.247	0.124	3.71487e-24	18	Tead1
2.58076e-28	0.379017	0.371	0.224	5.72026e-24	18	Unc13b
4.12883e-28	0.361231	0.391	0.241	9.15155e-24	18	Rhoq
4.76616e-28	0.32931	0.277	0.146	1.05642e-23	18	Shc1
7.6609e-28	0.335272	0.253	0.129	1.69804e-23	18	Aff2
8.23033e-28	0.348779	0.316	0.179	1.82425e-23	18	Parvb
9.22693e-28	0.301103	0.767	0.627	2.04515e-23	18	Magi1
7.54209e-27	0.349082	0.439	0.29	1.6717e-22	18	Bsn
1.2935e-26	0.306565	0.613	0.458	2.86705e-22	18	Apba1
1.55373e-26	0.377666	0.461	0.308	3.44385e-22	18	Selk
2.62815e-26	0.291888	0.248	0.126	5.82529e-22	18	Agpat4
3.28779e-26	0.332438	0.201	0.095	7.2874e-22	18	Gm37928
5.76369e-26	0.295132	0.373	0.222	1.27752e-21	18	Ngfrap1
5.85209e-26	0.296304	0.215	0.104	1.29712e-21	18	Htr4
6.58702e-26	0.364777	0.566	0.419	1.46001e-21	18	Tmsb10
8.31265e-26	0.281718	0.782	0.666	1.8425e-21	18	Tuba1a
1.07436e-25	0.358509	0.448	0.303	2.38131e-21	18	Atp2c1
1.52992e-25	0.34072	0.37	0.229	3.39106e-21	18	Tspan5
4.6555e-25	0.337531	0.435	0.287	1.03189e-20	18	Tns1
5.04331e-25	0.340765	0.649	0.506	1.11785e-20	18	Samd12
5.73566e-25	0.326173	0.576	0.42	1.27131e-20	18	Nebl
6.78426e-25	0.312159	0.35	0.209	1.50373e-20	18	Gnai2
9.3788e-25	0.336249	0.298	0.17	2.07881e-20	18	Tpk1
9.6712e-25	0.27106	0.587	0.421	2.14362e-20	18	Syt4
2.42207e-24	0.340481	0.336	0.201	5.36851e-20	18	Ptbp3
3.99121e-24	0.351099	0.366	0.235	8.84652e-20	18	Tle1
7.05056e-24	0.331339	0.285	0.163	1.56276e-19	18	Rasgef1a
8.14074e-24	0.340307	0.323	0.193	1.8044e-19	18	Vps4b
3.28954e-23	0.318774	0.255	0.14	7.29127e-19	18	Gng12
6.56184e-23	0.315148	0.328	0.2	1.45443e-18	18	St8sia1
6.80238e-23	0.27485	0.665	0.52	1.50775e-18	18	Ppfia2
7.73949e-23	0.321925	0.353	0.221	1.71546e-18	18	Zdhhc14
7.83232e-23	0.328049	0.478	0.337	1.73603e-18	18	Ttl
9.20467e-23	0.250887	0.618	0.445	2.04021e-18	18	Dclk1
1.0533e-22	0.299229	0.523	0.371	2.33465e-18	18	Pmp22
1.824e-22	0.325502	0.202	0.102	4.04289e-18	18	Zcchc16
1.97049e-22	0.283391	0.229	0.121	4.36758e-18	18	Tspan2
2.15011e-22	0.352836	0.411	0.276	4.76572e-18	18	Lrrc58
2.80825e-22	0.327557	0.482	0.341	6.22448e-18	18	Rap1gap2
3.2755e-22	0.341801	0.344	0.216	7.26016e-18	18	Dock9
4.09858e-22	0.581591	0.304	0.192	9.0845e-18	18	Lcorl
4.95851e-22	0.307093	0.553	0.416	1.09905e-17	18	Cyfip2
9.47067e-22	0.313646	0.408	0.272	2.09917e-17	18	Tle4
9.52472e-22	0.320513	0.232	0.127	2.11116e-17	18	Sgsm2
2.84128e-21	0.300336	0.681	0.564	6.2977e-17	18	Actg1
2.9683e-21	0.263105	0.701	0.588	6.57924e-17	18	Sv2c
6.32321e-21	0.285091	0.455	0.316	1.40154e-16	18	Cd47
6.83793e-21	0.291134	0.584	0.448	1.51563e-16	18	Ank1
7.06492e-21	0.269635	0.327	0.197	1.56594e-16	18	Slc8a1
8.09641e-21	0.323145	0.461	0.329	1.79457e-16	18	Arhgdia
1.02507e-20	0.301401	0.424	0.293	2.27208e-16	18	Actr1b
1.54289e-20	0.272889	0.288	0.169	3.41981e-16	18	Lrrc8b
2.46789e-20	0.308993	0.446	0.314	5.47007e-16	18	B4galt6
4.11132e-20	0.324427	0.296	0.18	9.11275e-16	18	Cyth3
4.21659e-20	0.273771	0.56	0.423	9.34607e-16	18	Klhl29
4.31523e-20	0.309084	0.405	0.278	9.56471e-16	18	Sertad2
5.25473e-20	0.268415	0.714	0.594	1.16471e-15	18	Rpl41
9.96722e-20	0.291903	0.687	0.569	2.20923e-15	18	Soga3
1.39919e-19	0.275042	0.231	0.129	3.1013e-15	18	Fkbp5
1.49184e-19	0.260688	0.524	0.379	3.30666e-15	18	Dock11
1.91623e-19	0.309655	0.495	0.368	4.24733e-15	18	Nek1
2.19636e-19	0.323021	0.242	0.139	4.86822e-15	18	Syt6
2.21818e-19	0.293436	0.391	0.268	4.91659e-15	18	Cab39l
2.35846e-19	0.280035	0.629	0.496	5.22754e-15	18	Lncpint
2.6487e-19	0.288712	0.525	0.396	5.87085e-15	18	Ptprf
2.86795e-19	0.3064	0.375	0.255	6.35681e-15	18	Ctnnb1
2.98285e-19	0.327359	0.3	0.189	6.61149e-15	18	Gde1
3.67818e-19	0.352648	0.355	0.237	8.15268e-15	18	Tomm5
4.15918e-19	0.304318	0.339	0.218	9.21883e-15	18	Sh3pxd2a
4.45697e-19	0.291575	0.327	0.207	9.87888e-15	18	Arpc5
5.88342e-19	0.551591	0.26	0.161	1.30406e-14	18	Galntl6
6.36246e-19	0.280999	0.218	0.122	1.41024e-14	18	Gpd2
8.3539e-19	0.310625	0.268	0.161	1.85164e-14	18	AI413582
9.57045e-19	0.270334	0.643	0.507	2.12129e-14	18	Ypel3
1.00085e-18	0.297823	0.566	0.441	2.21838e-14	18	9330159F19Rik
1.02604e-18	0.285422	0.217	0.12	2.27422e-14	18	Vav2
1.03554e-18	0.272666	0.202	0.108	2.29527e-14	18	Sema4b
1.40977e-18	0.264165	0.473	0.335	3.12476e-14	18	Dok4
1.45141e-18	0.292915	0.547	0.429	3.21704e-14	18	Nup93
1.51652e-18	0.330616	0.421	0.305	3.36136e-14	18	Med12l
1.75679e-18	0.261712	0.273	0.164	3.89392e-14	18	Klhl2
2.38348e-18	0.275803	0.428	0.298	5.28299e-14	18	Basp1
2.61431e-18	0.294436	0.321	0.208	5.79462e-14	18	Wsb2
2.91626e-18	0.330172	0.218	0.125	6.46389e-14	18	Dhrs1
2.96786e-18	0.315027	0.271	0.165	6.57827e-14	18	Dab2ip
3.63846e-18	0.286308	0.318	0.201	8.06466e-14	18	Tshz3
3.83737e-18	0.29929	0.284	0.175	8.50553e-14	18	Prr16
6.73918e-18	0.298344	0.338	0.221	1.49374e-13	18	Pea15a
1.15645e-17	0.302753	0.523	0.41	2.56327e-13	18	Nfat5
1.19941e-17	0.340397	0.222	0.128	2.6585e-13	18	Sufu
1.31725e-17	0.281546	0.315	0.203	2.91968e-13	18	Pbx3
2.66481e-17	0.28045	0.323	0.21	5.90656e-13	18	Azin2
3.47718e-17	0.292283	0.289	0.182	7.70716e-13	18	Mapk11
4.23584e-17	0.273112	0.547	0.434	9.38873e-13	18	Ywhae
4.4401e-17	0.28103	0.327	0.216	9.84148e-13	18	B4galt5
4.47645e-17	0.285249	0.363	0.25	9.92206e-13	18	Asph
4.93724e-17	0.262791	0.321	0.209	1.09434e-12	18	Adrbk1
5.28779e-17	0.287023	0.396	0.281	1.17204e-12	18	Pqlc1
5.61074e-17	0.292256	0.242	0.145	1.24362e-12	18	Palm
7.52968e-17	0.273711	0.288	0.182	1.66895e-12	18	Ank
9.23362e-17	0.271149	0.345	0.232	2.04663e-12	18	Jph4
1.03435e-16	0.289227	0.324	0.215	2.29264e-12	18	Rnf7
1.13237e-16	0.276705	0.41	0.292	2.50989e-12	18	Gm9794
1.33889e-16	0.251801	0.306	0.196	2.96764e-12	18	Parva
2.29152e-16	0.278685	0.507	0.393	5.07916e-12	18	Jmjd1c
2.33613e-16	0.288043	0.346	0.239	5.17802e-12	18	Agap3
2.84757e-16	0.254054	0.269	0.168	6.31164e-12	18	Lrrc8d
3.14582e-16	0.263309	0.402	0.281	6.9727e-12	18	Ralbp1
3.51473e-16	0.256049	0.262	0.161	7.7904e-12	18	Rcan3
4.31312e-16	0.28484	0.277	0.178	9.56003e-12	18	Pop5
4.52798e-16	0.280641	0.316	0.211	1.00363e-11	18	Arl6ip5
7.91362e-16	0.271352	0.209	0.121	1.75405e-11	18	Tro
9.55534e-16	0.27071	0.472	0.36	2.11794e-11	18	Fez1
1.77104e-15	0.288731	0.275	0.178	3.92552e-11	18	Tusc3
2.99029e-15	0.266609	0.322	0.218	6.62798e-11	18	Nap1l1
4.98796e-15	0.325333	0.206	0.121	1.10558e-10	18	Gm26668
9.30554e-15	0.270524	0.224	0.136	2.06257e-10	18	Cx3cr1
9.58783e-15	0.250895	0.544	0.435	2.12514e-10	18	Stat3
1.04158e-14	0.256397	0.348	0.244	2.30865e-10	18	Dip2b
1.04173e-14	0.269728	0.218	0.132	2.309e-10	18	Unc45a
1.06195e-14	0.260176	0.258	0.164	2.35382e-10	18	Arhgap17
1.14674e-14	0.262011	0.438	0.322	2.54175e-10	18	Eepd1
1.37035e-14	0.259013	0.471	0.363	3.03739e-10	18	Abr
1.42614e-14	0.262904	0.371	0.265	3.16104e-10	18	Mapre1
1.61563e-14	0.263855	0.309	0.21	3.58105e-10	18	Ago2
2.02356e-14	0.257921	0.398	0.29	4.48523e-10	18	Mast2
2.30871e-14	0.270072	0.264	0.17	5.11726e-10	18	Jund
5.19018e-14	0.261045	0.231	0.142	1.1504e-09	18	Calcb
5.57876e-14	0.258571	0.434	0.327	1.23653e-09	18	Flot2
7.59545e-14	0.263673	0.396	0.291	1.68353e-09	18	Fut8
1.37995e-13	0.256547	0.477	0.377	3.05866e-09	18	Fam63b
1.84419e-13	0.252449	0.398	0.295	4.08764e-09	18	Chn1
6.32841e-13	0.253652	0.498	0.403	1.40269e-08	18	Rplp1
7.29722e-13	0.259528	0.23	0.146	1.61743e-08	18	Reep3
1.05863e-12	0.255045	0.259	0.171	2.34645e-08	18	Ddah1
1.48965e-12	0.386955	0.263	0.182	3.30182e-08	18	Lima1
1.88085e-12	0.272668	0.288	0.199	4.1689e-08	18	Pias1
3.54375e-12	0.266089	0.386	0.296	7.85473e-08	18	Arhgef11
5.01754e-12	0.259361	0.297	0.206	1.11214e-07	18	Bri3
1.30986e-09	0.262161	0.283	0.204	2.9033e-05	18	Ulk4
1.77923e-09	0.257175	0.334	0.255	3.94366e-05	18	Limk2

[truncated: 20 more sheets: C13, C6, C6(a), C6(b), C6(c), C4-C6, C4, C4(a), C4(b), C4(c), C4(d), C4(e), C4(f), C4(g), C4(h), C4(i), C4(j), C4(k), C4(l), C4(m)]
